# Supplementary material for: FOS Rescues Neuronal Differentiation of Sox2-Deleted Neural Stem Cells by Genome-Wide Regulation of Common SOX2 and AP1(FOS-JUN) Target Genes
Source: Cells. 2021 Jul 12;10(7):1757. doi: 10.3390/cells10071757 (PMC8303191; doi:10.3390/cells10071757)
Supplement: Supplementary file 1 [file cells-10-01757-s001.zip]

Archive with 7 entries (7 files):
- cells-1264544 suppl_R1.pdf
- Table S1 RNAseq_D4_D11.xlsx
- Table S2 - Table GO analyses copia.xlsx
- Table_S3_GREATannotationofpeakswithcoordinates.xlsx
- Table_S4_all_DAVID_GeneOntologies_20210703.xlsx
- Table_S5_Genes_bound_by_SOX2 and AP1_and_downregulated_in_SOX2del_NSC .xlsx
- Table_S6_STRING_full_geneOntology_allDownregulatedBoundBySubnucelosomallyEnriched_20210703.xlsx
