# Supplementary material for: FOS Rescues Neuronal Differentiation of Sox2-Deleted Neural Stem Cells by Genome-Wide Regulation of Common SOX2 and AP1(FOS-JUN) Target Genes
Source: Cells. 2021 Jul 12;10(7):1757. doi: 10.3390/cells10071757 (PMC8303191; doi:10.3390/cells10071757)
Supplement: Supplementary file 1 [file cells-10-01757-s001.zip › Table S1 RNAseq_D4_D11.xlsx]

## Sheet: D4 TPM
gene_id	D4 MUT 1	D4 MUT 2	D4 MUT 3	D4 WT 1	D4 WT 2	D4 WT3	FDR	log2 FR WT/MUT
Ifitm3	6.73	7.51	7.92	99.46	75.77	43.94	5.9952e-15	3.30602
Tspan7	948.9	724.41	866.09	1642.07	1373.54	1632.29	3.4972e-14	0.872091
Sox2	5	21.53	8.02	332.73	151.27	307.37	1.25011e-13	4.51759
Timp4	136.5	92.57	126.56	20.77	16.13	30.68	6.69894e-06	-2.39571
Malat1	475.62	10.88	509.43	20.35	4.92	26.39	2.1333e-05	-4.26892
Slc14a2	2.51	8.19	7.43	49.79	114.43	72.92	8.29705e-05	3.70929
Hmgn5	19.16	0.75	25.67	0.89	0.37	0.94	0.00014326	-4.37283
Gpbp1	64.26	2.12	82.82	3.6	2.57	5.1	0.000163274	-3.72669
Wsb1	476.29	24.74	538.02	58.15	15.23	58.03	0.000165824	-2.98312
Zfp445	71.21	1.92	91.82	3.94	1.27	5.65	0.000170468	-3.92493
Smc3	59.69	2.67	66.5	2.55	1.39	4.41	0.000192517	-3.94788
Kif5b	67.26	4.19	98.71	5.27	2.46	7.4	0.00019761	-3.49141
Sltm	49.14	1.9	56.85	3.27	1.39	3.9	0.000212468	-3.65581
Zfp182	5.64	0.18	7.7	0.17	0.08	0.3	0.000228998	-4.61952
Stag2	48.04	1.72	65.86	2.97	1.16	4.34	0.000245832	-3.77089
Gm17066	35.22	0.77	40.7	0.97	0.45	2.45	0.000301073	-4.30863
Tcf4	193.17	18.11	265.67	20.54	10.79	33.1	0.000303294	-2.88803
Zmat1	11.08	0.2	12.82	0.53	0	0.32	0.000305795	-4.158
Akap9	17.87	0.78	26.42	0.71	0.34	0.96	0.000314088	-4.4869
Upf2	20.06	0.68	24.96	1.07	0.49	1.16	0.000326881	-4.07052
Phip	13.26	0.52	22.71	0.82	0.3	0.78	0.000338821	-4.26343
Srp54c	89.58	4.95	116.78	6.72	3.1	10.76	0.000340069	-3.36005
Zfp711	4.82	0	7.42	0.09	0.11	0.15	0.000355533	-5.18587
Smc5	21.99	0.73	33.1	1.33	0.73	1.54	0.000367453	-3.95471
Ndrg2	3638.33	2882.65	3388.92	1900.12	2159.34	2452.21	0.000392909	-0.605843
Gm6793	534.97	61.18	719.79	66.44	37.77	113.02	0.000432197	-2.5988
Pcm1	46.45	2.32	66.72	3.16	1.4	4.45	0.000465057	-3.6801
Cops2	50.38	1.75	72.99	3.7	1.9	4.75	0.000468786	-3.59561
Hsp90aa1	369.06	15.84	451.8	25.24	12.21	30.72	0.000471544	-3.6175
D930016D06Rik	13.38	0.18	17.8	0.19	0.06	0.7	0.000491282	-5.04485
Atad1	160.53	9.47	214	17.49	6.23	20.3	0.000527098	-3.12488
Ppig	26.51	0.89	33.67	1.49	0.88	1.92	0.000564566	-3.83141
Dclk1	149.69	13.67	174.27	15.84	6.39	16.04	0.000578493	-3.14116
Hnrnpa2b1	677.59	88.35	861.04	102.12	51.16	141.59	0.000603756	-2.46405
Tax1bp1	176.16	9.8	194.65	18.06	7.02	23.96	0.000611612	-2.95628
Sh3bgrl	125.03	4.91	161.69	12.19	5.68	11.03	0.000629903	-3.335
Srsf10	109.01	5.88	142.24	9.64	4	12.16	0.000630667	-3.31705
Esf1	17.32	0.41	21.39	0.71	0.76	1.11	0.000631901	-3.92246
Cdc27	30.7	1.32	44.39	1.95	0.65	2.44	0.000635863	-3.92227
Nemf	19.58	0.52	30.6	0.55	0.19	1.25	0.000641425	-4.67115
Matr3	224.45	11.44	302.01	15.9	7.27	23	0.00064963	-3.54231
Lrrcc1	12.4	0.28	19.94	0.55	0.35	0.62	0.000667859	-4.42361
Smim15	80.34	3.34	112.82	5.32	4.17	8.54	0.000690239	-3.44606
Trp53inp1	54.56	2.04	92.55	4	1.8	6.05	0.000691166	-3.65381
Gpcpd1	90.17	4.76	130	6.81	3.42	11.85	0.000697769	-3.34866
Scn3a	2.47	0.24	5.55	0.12	0.12	0.15	0.000704289	-4.4046
Tra2a	212.22	24.16	267.66	26.77	12	37.81	0.000720658	-2.7185
Acbd5	77.58	2.83	102.54	7.08	2.27	7.88	0.000726974	-3.40845
Pcmtd1	49.19	1.8	61.54	2.23	0.89	3.29	0.000747183	-4.13384
Dynlt3	87.26	2.72	122.5	8.18	3.06	7.68	0.000767246	-3.48934
Igip	47.48	0.91	45.58	1.93	0.69	2.47	0.000777762	-4.20646
Frzb	17.35	7.97	15.16	1.66	0.56	1.29	0.000782385	-3.52767
Bclaf1	77.23	5.29	109.82	6	2.88	9.81	0.000805411	-3.36332
Hltf	12.35	0.35	15.99	0.78	0.32	0.55	0.00080546	-4.12001
Zfp738	12.61	0.47	16.83	0.51	0.37	0.71	0.000846751	-4.23353
Srek1	43.25	1.51	49.41	2.14	0.86	2.83	0.000855863	-4.0137
Cspg5	509.8	433.62	516.79	276.87	321.07	313.42	0.000880754	-0.680083
Rsrc2	116.21	4.32	138.61	5.94	3.78	8.52	0.000908067	-3.82855
Trpm7	33.68	1.15	47.79	1.86	0.45	2.25	0.00092335	-4.17939
Zfhx4	8.18	0.28	10.75	0.33	0.12	0.35	0.000926048	-4.58571
Cbx3	452.59	44.2	558.28	58.51	27.75	79.44	0.000993169	-2.67069
Thoc1	31.98	1.14	35.59	1.64	0.9	1.95	0.00101815	-3.93573
Dld	191.58	12.91	233.06	21.7	7.21	23.23	0.00102999	-3.06899
BC052688	6.76	0.33	6.84	0.12	0.29	0.35	0.00106027	-4.19605
Cd2ap	16.19	0.58	18.39	0.72	0.26	0.78	0.00106131	-4.32029
Syne1	83.92	3.5	81.34	5.28	1.81	6.66	0.00107351	-3.61747
Ddx3x	202.35	15.36	292.24	19.48	5.94	30.13	0.00109074	-3.1985
Gpm6b	1846.24	69.57	2073.01	271.44	58.17	260.8	0.00109593	-2.75617
Xpo1	84.37	4.05	95.35	3.58	2.44	7.11	0.00109822	-3.80696
Nap1l5	142.09	14.37	172.04	15.98	8.84	21.78	0.00110632	-2.81749
Zfp518a	5.67	0.13	7.47	0.27	0.14	0.19	0.00110636	-4.46706
Dzip3	25.53	0.85	41.79	0.83	0.63	1.88	0.0011075	-4.35122
Zfp62	37.99	1.3	58.64	2.12	1.07	2.93	0.00114789	-4.00015
Top2b	108.72	5.18	158.75	6.43	3.16	11.1	0.00115138	-3.72004
Ccdc88a	39.28	1.81	60.53	1.97	0.7	3.12	0.00116052	-4.13348
Hsp90b1	346.95	25.83	379.73	44.94	15.08	61.4	0.00118351	-2.6317
Fam135a	25.46	1.19	34.31	1.83	0.79	1.8	0.00119085	-3.78574
Rev3l	35.2	1.03	54.97	1.95	0.78	3.33	0.00121459	-3.91164
Gm6710	7.57	0.26	13.62	0.13	0	0.35	0.00124573	-4.45205
Tia1	90.01	7.08	126.36	8.6	3.06	12.13	0.00125156	-3.23152
Npm1	630.62	41.39	631.28	53.54	24.27	68.12	0.00131808	-3.15881
Pnn	97.81	3.5	124.81	5.41	2.42	6.19	0.00132526	-4.01153
Thoc2	20.94	0.75	32.48	0.87	0.36	1.1	0.00133452	-4.53909
Clk1	173.41	4.31	232.56	11.62	4.62	13.05	0.00136797	-3.80813
Zfml	41.52	1.32	55.94	2.78	0.69	3.63	0.0013748	-3.79833
Amd1	27.26	19.22	0	0	0	0	0.0014035	-4.96901
Paxbp1	76.43	1.57	90.67	3.17	0.79	2.61	0.00144912	-4.68217
Zfp959	8.83	0.71	8.43	0.31	0.46	0.49	0.00146281	-3.83409
Gabrg1	34.66	1.14	42.55	1.9	0.53	2.82	0.00148381	-3.89954
Mdm4	51.13	2.7	62.02	2.69	1.38	3.4	0.00151126	-3.95501
Esco1	13.93	0.39	18.79	0.53	0.2	0.58	0.00153898	-4.65963
2610008E11Rik	32.05	0.99	44.36	1.23	0.44	1.83	0.00154435	-4.46691
Dek	79.12	4.07	96.65	4.23	2.61	6.16	0.0016178	-3.79013
A230057D06Rik	10.43	0.18	19.38	0.56	0.11	0.67	0.00161858	-4.48418
Mybl1	33.1	2.08	51.78	2.54	0.79	3.05	0.00164852	-3.76872
Atrx	40.83	1.31	73.27	1.56	0.68	2.93	0.00167108	-4.48046
Rlbp1	169.74	233.72	176.45	90.16	66.17	56.95	0.00169197	-1.44308
A930013F10Rik	4.44	0.22	6.69	0.15	0.1	0.18	0.00170149	-4.72221
Fam199x	8.21	0.21	10.92	0.27	0.22	0.29	0.00170741	-4.63197
Ncl	148.94	15.03	168.37	16.13	7.79	23.78	0.00175056	-2.8006
Zfp760	14.47	0.58	23.55	0.71	0.17	0.42	0.00176191	-4.89202
Mfge8	1210.92	1501.12	1351.87	651.15	933.74	956.37	0.00176709	-0.677324
Arid4b	26.32	0.81	36.43	1.3	0.83	2.29	0.00179572	-3.846
Fnbp1l	62.87	3.23	83.4	4.3	1.87	7.41	0.00180216	-3.46059
Jmjd1c	59.18	3.1	99.8	4.43	1.51	7.57	0.0018136	-3.58461
Gm14827	3.39	0	3.36	0.18	0.15	0.22	0.00181657	-3.72048
Pik3r1	172.59	12.92	209.99	15.69	8.26	29.99	0.00182101	-2.87425
Zfp930	7.85	0.3	9.84	0.56	0.39	0.59	0.00182793	-3.54619
Psmc6	125.42	8.7	174.91	13.3	5.91	19.61	0.00182794	-2.99287
Ppip5k2	10.76	0.44	15.43	0.63	0.29	1.03	0.00182892	-3.77151
1700066M21Rik	50.69	2.52	69.85	4.52	2.25	7.38	0.00183173	-3.12049
Ppil4	28.36	1.64	36.69	2.12	0.81	2.22	0.00183222	-3.69483
Folh1	49.74	5.82	102.32	4.55	1.76	9.94	0.00183284	-3.28032
Myo9a	11.11	0.36	15.82	0.77	0.12	0.9	0.00183316	-3.93034
Zfp763	18.61	0.42	23.48	1.1	0.48	1.83	0.00183436	-3.63996
Zfp292	10.97	0.4	17.61	0.61	0.23	1.08	0.00183436	-3.91588
Mphosph10	26.11	1.13	29.18	1.7	0.43	1.72	0.0018351	-3.87328
Zfp68	23.07	1	32.85	1.84	0.94	2.57	0.0018355	-3.41132
4932438A13Rik	13.71	0.55	19.14	0.89	0.38	1.32	0.00183567	-3.68882
Nrxn1	128.41	9.99	180.29	18.11	8.63	26.14	0.00183694	-2.59136
Rbm25	82.77	5.99	91.28	8.12	3.61	13.41	0.00183738	-2.84026
Cul3	91.12	8.94	109.56	10.72	5.16	16.57	0.00184326	-2.69149
Smc2	5.86	0.16	8.75	0.44	0.08	0.4	0.00184402	-4.00489
Naa50	73.02	5.12	96.69	7.19	2.77	8.74	0.00184504	-3.22484
Ankrd12	9.58	0.37	15.1	0.61	0.26	0.9	0.00184758	-3.82299
A630089N07Rik	22.55	0.91	38.01	2.52	1.09	2.08	0.00184808	-3.43338
Setd2	33.02	2	43.12	2.12	1.24	4.21	0.00185278	-3.3677
Pnpla8	72.86	3.86	87.52	7.82	3.69	10.73	0.00185303	-2.88458
Sp3	59.18	2.92	75.75	6.09	2.22	8.28	0.0018535	-3.05471
Zfp606	37.64	3.22	45.72	3.96	2.52	4.48	0.00186129	-2.98179
Zfp871	37.22	1.59	51.9	2.57	0.85	3.51	0.00186793	-3.71033
Ccdc47	105.51	6.67	152.6	11.32	4.71	15.47	0.00187155	-3.07137
Acsl3	347.5	31.71	308.21	55.68	18.05	74.72	0.00187238	-2.21121
Zfp146	93.17	6.85	111.37	10.88	3.79	16.14	0.00187456	-2.77844
Idi1	90.66	8.06	189.22	8.58	5.05	22.24	0.00188333	-3.00492
Sf3b1	155.7	18.13	186.01	21.52	7.85	34.4	0.00188552	-2.49641
Elavl2	8.23	0.24	9.83	0.36	0.28	0.72	0.00188751	-3.75017
Gm5595	9.45	0.34	10.93	0.41	0.3	0.84	0.00189376	-3.74068
Hnrnph1	372.6	21.89	446.52	23.13	9.17	35.31	0.00190442	-3.63681
Dhx9	174.47	19.85	239.68	26.92	14.33	40.95	0.00190664	-2.40048
Cdh19	14.95	0	18.64	0.56	0	0.51	0.00190784	-4.44051
Tpr	42.79	2.77	63.55	3.03	1.53	4.83	0.00191061	-3.53851
Erbb2ip	65.36	3.18	94.84	6.13	1.53	7.57	0.00191986	-3.42324
Lin7c	69.83	3.39	94.34	5.96	1.85	8.39	0.00192068	-3.37061
Fxr1	96.58	5.92	115.48	12.62	3.87	14.87	0.00193344	-2.7972
Tmem161b	19.21	0.64	25.11	1.25	0.35	1.93	0.00193629	-3.6709
Dcun1d1	27.84	1.23	34.53	1.97	0.79	3	0.00194373	-3.46489
Luc7l2	132.92	14.47	155.81	21.63	9.32	25.51	0.00194737	-2.42497
Smarcad1	32.68	1.77	39.42	2.67	1.85	3.62	0.00195961	-3.18189
Rbm39	270.69	7.44	301.23	14.1	5.79	17.69	0.00197702	-3.94642
Zfp329	13.25	0.41	17.62	0.67	0.06	1.17	0.00198264	-4.04117
Myef2	117.07	13.54	171.43	14.08	5.63	26.17	0.00199262	-2.7188
Gm5643	579.34	102.48	610.97	115.05	60.57	175.66	0.00199477	-1.87979
Zfp850	1.78	0.03	1.96	0.08	0.04	0.12	0.00199694	-3.97346
AI987944	14.34	0.73	15.57	0.43	0.45	0.56	0.00200052	-4.41128
Zfp160	23.91	0.46	28.79	0.88	0.37	0.99	0.00200526	-4.56877
Zfp101	12.08	0.52	12.53	0.27	0.09	0.41	0.00201359	-5.02841
Yes1	39.24	1.44	49.87	3.36	1.34	3.2	0.00201511	-3.51879
Gpm6a	1173.4	154.88	1363.17	261.67	90.13	345.8	0.00201571	-1.94791
Casc4	88.63	6.97	129.27	13.83	5.78	15.33	0.00203827	-2.68614
Gls	33.72	2.14	47.95	3.44	1.07	3.81	0.00204053	-3.33247
Mtf2	23.15	1.15	28.41	1.6	0.51	2.29	0.00204154	-3.5825
Eml5	4.62	0.17	7.09	0.27	0.02	0.32	0.00204776	-4.28358
Cwc27	29.83	2.36	35.07	2.89	2.13	3.21	0.00206052	-3.03078
Uba3	63.94	3.34	99.49	7.16	2.84	10.04	0.00206216	-3.05691
Psip1	161.86	20.79	214.41	26.48	19.92	37.12	0.00208317	-2.24916
Smek2	42.26	1.06	49.89	3.37	1.22	4.7	0.00209403	-3.32673
Supt16	68.45	5.11	85.27	7.09	3.57	10.37	0.00209904	-2.91696
Emc2	131.6	6.96	174.43	18.69	9.03	23.02	0.00212054	-2.62492
Zfp322a	18.15	0.9	25.21	1.32	0.29	1.87	0.00212242	-3.66884
Ranbp6	20.53	0.43	20.42	0.95	0.29	1.5	0.00213339	-3.91669
Usp9x	43.43	1.96	65.66	3.58	1.3	5.3	0.00213367	-3.4474
Ccar1	69.42	4.66	82.87	6.66	3.68	9.12	0.00213437	-3.01172
Fam208b	13.94	0.48	22.69	0.68	0.28	1.26	0.00213489	-4.06318
Pygm	28.37	11.91	30.04	2.38	4.74	3.59	0.00213574	-2.71498
Eif5	244.1	20.27	274.94	33.25	13	48.89	0.0021406	-2.50299
Scai	10.39	0.33	14.91	0.67	0.26	0.88	0.00214256	-3.82377
Prpf4b	55.45	3.69	79.33	5.26	2.08	7.46	0.00214653	-3.2259
Ppp1cb	256.43	24.45	291.4	39.94	11.84	51.25	0.00214677	-2.47366
Mfap3l	31.58	2.29	42.93	3.34	0.94	2.61	0.0021476	-3.47853
Serinc1	367.19	45.59	451.1	64.63	26.71	87.79	0.00214906	-2.26982
Selt	198.05	20.12	236.39	27.49	11.29	39.75	0.00215144	-2.53315
Asic2	10.58	12.44	13.09	1.84	2.57	1.05	0.00215147	-2.72543
Agt	64.73	95.85	70.63	16.88	27.83	26.23	0.00215391	-1.70453
Zranb2	126.19	6.55	160.72	13.47	5.63	21.01	0.00215666	-2.87113
Nexn	5.17	0.07	6.92	0.15	0.09	0.43	0.00216066	-4.18184
C130030K03Rik	12.31	0.41	17.19	0.35	0.33	0.52	0.00216139	-4.63952
Rock1	19.87	0.68	25.58	1.01	0.34	1.71	0.0021633	-3.9141
Usp34	27.54	1.34	41.96	1.82	0.76	3.63	0.00216478	-3.5119
Hnrnpm	164.68	16.18	185.19	24.65	9.29	28.6	0.00216538	-2.54919
Nipbl	21.15	0.87	31.77	1.22	0.55	2.06	0.0021664	-3.81192
Rorb	22.66	1.49	22.69	1.75	0.92	1.92	0.00216746	-3.35118
Bet1	103.26	10.28	114.88	15.25	8.43	17.27	0.00216906	-2.47975
Taok1	35.38	1.49	53.02	2.59	0.87	4.06	0.00216982	-3.57936
2610203C20Rik	52.68	2.88	63.06	3.11	3.18	6.48	0.0021712	-3.21552
6820431F20Rik	185.14	16.17	263.26	27.5	11	41.81	0.00217262	-2.53224
Zfp788	23.74	0.92	26.1	1.21	0.79	2.14	0.00217436	-3.61599
Hook3	20.08	0.93	36.51	1.18	0.47	2.61	0.00217873	-3.75514
Rbm12b1	12.35	0.33	13.58	0.25	0	0.93	0.00218609	-3.96633
Ugp2	329.88	31.32	321.84	60.58	23.15	63.86	0.0021898	-2.21038
Zfp748	9.45	0.59	11.95	0.64	0.21	0.67	0.00219186	-3.8547
Smarca1	11.54	0.48	12.34	0.88	0.46	0.88	0.00219839	-3.45588
Fam208a	15.42	0.77	23.93	0.97	0.5	1.47	0.00221771	-3.77043
Hmgb1	370.88	43.7	389.85	64.59	28.34	78.74	0.00221945	-2.22833
Zim1	2.91	0.05	4.06	0.16	0.07	0.19	0.00222743	-4.06301
Arhgap12	74.89	2.71	81.56	6.34	2.15	8.85	0.00222886	-3.1983
Rabep1	33.25	2.44	52.79	2.72	1.49	4.41	0.0022298	-3.35959
Zfp397	33.31	2.11	49.2	2.33	1.15	4.26	0.00223257	-3.45059
Exoc5	25.18	1.35	39.07	1.47	0.75	2.46	0.00223352	-3.80912
E130102H24Rik	14.76	0	14.09	1.05	0	0.63	0.0022414	-3.75096
Zkscan8	14.45	2.04	21.6	1.16	0.64	1.51	0.0022422	-3.52451
Vps13a	4.24	0.12	6.84	0.33	0.06	0.2	0.00224303	-4.24664
Chd9	10.93	0.65	18.41	0.69	0.28	1.05	0.00224358	-3.89205
Synpo2l	3.74	3.94	5.98	0.86	0.65	0.73	0.00224702	-2.60839
Mbtd1	52.42	3.14	65.55	4.24	1.82	6.74	0.00224705	-3.2421
Tmem106b	102.62	7.27	132.52	12.32	3.77	17.37	0.00224934	-2.85694
Zfp677	3.86	0	4.76	0.26	0.16	0.31	0.00225367	-3.64307
Atp11b	22.98	0.94	36.31	1.98	0.72	2.31	0.00225476	-3.5876
Ifi203	8.9	0.01	39.72	0.21	0	0.18	0.00225498	-5.7719
Nol8	11.32	0.41	13.27	0.72	0.35	0.86	0.00225518	-3.69526
Far1	33.12	1.58	50.18	2.35	1.5	4.02	0.00225527	-3.43099
Zfp955a	19.9	0.77	23.41	0.93	0.56	1.71	0.00225559	-3.78398
Zfp948	8.86	0.41	10.48	0.43	0.72	0.26	0.00225567	-3.80809
Csde1	154.66	12.77	184.56	18.6	5.8	29.74	0.00225632	-2.70077
Smc6	19.26	1.19	27.18	0.96	0.58	2	0.0022579	-3.75005
Ppp4r4	4.52	0.48	5	0.25	0.13	0.36	0.00225925	-3.75633
Gmfb	130.21	10.32	187.72	18.01	6.74	25.21	0.00225968	-2.71595
Ddx50	63.14	2.82	74.52	6.26	2.24	7.82	0.00226121	-3.10565
Nop58	63.05	7.37	67.37	5.7	2.62	9.07	0.00226216	-2.98614
Appl1	26.84	1.68	35.91	1.56	0.8	3	0.00226281	-3.58743
Sec62	109.57	7.52	129.55	13.7	6.27	17.17	0.0022629	-2.73136
Arhgap5	72.32	2.93	130.56	9.28	3.34	11.28	0.00226297	-3.10623
Adra2a	62.46	42.76	59.3	15.96	18.66	15.6	0.00226298	-1.71193
Sucla2	92.75	5.47	111.21	15.3	4.24	12.09	0.00226446	-2.7271
Smc1a	66.22	5.04	79.91	7.33	2.22	10.36	0.00226553	-2.92461
Ddx26b	39.02	1.71	49.63	3.51	1.4	3.19	0.00226722	-3.47969
Hnrnpu	356.16	46.86	416.65	57.45	25.99	79.77	0.00228551	-2.32831
Slc38a3	313.55	446.32	431.44	171.59	256.64	209.08	0.002301	-0.902482
Akap17b	8	0.26	8.93	0.42	0.15	0.5	0.00230551	-4.00589
Cul5	26.16	1.28	33.69	2.51	1.08	2.78	0.00231095	-3.26252
Htra1	173.67	153.01	168.13	71.97	79.67	105.02	0.00232293	-0.947016
0610010F05Rik	13.8	0.64	21.8	0.72	0.34	1.55	0.00232512	-3.79546
Zfp759	5.2	0.15	6.81	0.37	0.2	0.19	0.00233313	-4
Rasgrf1	5.36	3.72	3.34	0.44	0.77	0.79	0.00233853	-2.63459
Wapal	26.44	1.32	34.22	2.12	0.84	3.08	0.00235223	-3.35918
Zfp781	17.62	1.08	20.57	1.35	0.57	1.75	0.00237899	-3.41958
Ktn1	84.02	4.14	108.09	7.96	3.41	11.77	0.00239095	-3.08423
Atm	7.85	0.36	11.73	0.54	0.27	0.75	0.00240013	-3.67605
Map2	456.06	65.61	603.39	71.13	28.92	127.21	0.00240322	-2.30759
Xist	226.07	5.49	366.59	8.82	0.03	0.01	0.00240689	-6.07706
Hnrnpa3	162.14	8.73	193.2	8.31	4.28	12.86	0.0024171	-3.83848
Eif3a	148.56	10.64	192.1	16.28	6.8	25.46	0.00241973	-2.85546
Rasa1	22.44	1.41	30.33	1.78	0.77	2.64	0.00243849	-3.38395
Ptbp2	130.08	12.39	177.44	18.78	8.17	29.18	0.00246113	-2.51082
Zufsp	10.39	0.45	15.53	0.87	0.3	0.94	0.00246243	-3.64358
Tfrc	48.72	3.92	50.94	4.74	1.65	6.37	0.00247114	-3.02105
Micu3	12.05	0.48	14.22	0.63	0.31	1.15	0.00247807	-3.67796
Snhg14	36.73	1.86	49.43	2.56	1.39	3.97	0.00248625	-3.47426
Tet2	11.2	0.44	18.01	0.78	0.25	1.15	0.00248852	-3.76563
Runx1t1	2.77	0.26	2.78	0.18	0.06	0.24	0.00250972	-3.59743
Prpf38b	69.7	5.75	75.96	8.43	3.98	11.83	0.00250981	-2.643
Gm3414	1.09	0.07	2.09	0.08	0.03	0.11	0.00251236	-3.88486
Kctd12b	7.52	0.22	8.37	0.39	0.36	0.72	0.00251345	-3.45407
Gm15446	11.46	1.13	17.58	0.49	1.48	0.83	0.00251412	-3.42962
Top1	102.31	10.27	134.54	11.77	6.35	24.32	0.00251504	-2.54172
Dbi	9497.99	4485.18	9734.26	4882.6	3213.7	4650.8	0.00251516	-0.895779
Tial1	77.28	8.62	71.43	9.76	6.06	12.61	0.00251532	-2.46831
Rc3h1	19.27	1	25.31	1.47	0.75	2.41	0.00251783	-3.29932
Lcorl	19.42	1.35	28.25	1.34	0.83	2.67	0.0025212	-3.34029
G2e3	13.04	0.76	18.73	0.84	0.35	1.56	0.00252234	-3.56427
Zbtb41	16.47	0.44	22.35	0.97	0.44	1.31	0.00252479	-3.85138
Styx	17.08	0.82	22.92	1.04	0.65	1.92	0.00253109	-3.49921
U2surp	25.56	1.79	35.59	2.12	1.28	3.64	0.00253239	-3.16033
Mysm1	13.86	0.7	18.2	0.64	0.22	1.1	0.00253259	-4.06301
Anp32e	247.05	34.03	284.29	49.23	18.69	70.07	0.0025401	-2.03463
Qk	555.76	91.59	763.11	129.37	48.56	201.85	0.00254247	-1.89293
Zfp260	47.52	4.1	58.62	5.39	1.46	7.6	0.00254554	-2.93151
Ranbp2	28.73	1.1	41.66	1.96	0.51	2.59	0.00254825	-3.82053
Zfp273	7.58	0.37	8.93	0.3	0.27	0.71	0.00254954	-3.7211
Tug1	75.36	4.33	75.5	6.28	1.72	11.39	0.00255174	-3.00065
Lrrc58	84.97	6.35	103.17	12.43	3.21	15.67	0.00255297	-2.635
B3galt2	6.01	0.42	8.19	0.24	0.25	0.67	0.00255793	-3.65575
Cspp1	19.84	0.85	21.8	1.79	0.69	2.03	0.00256474	-3.23592
A130077B15Rik	153.77	13.99	187.43	22.68	10.65	23.38	0.0025691	-2.64692
Spon1	274.01	216.01	298.05	123.13	119.06	163.39	0.00257526	-0.958337
Armcx3	63.27	6.86	87.8	8.78	3.23	10.8	0.00257792	-2.79155
Spag9	230.76	15.6	378.08	36.09	8.75	44.93	0.0025789	-2.79826
Ppwd1	9.85	0.68	12.09	0.79	0.2	0.94	0.00258052	-3.55093
Bmpr1a	74.58	4.91	97.59	11.76	2.79	12.1	0.00258314	-2.73219
Bod1l	13.03	0.46	19.34	0.99	0.44	1.33	0.00258543	-3.57227
Cbln4	1.52	2.08	1.38	0.2	0.08	0.24	0.00258699	-3.25956
Senp6	51.2	3.37	67.41	6.03	2.35	8.22	0.0025882	-2.87739
Zfp37	15.07	0.76	21.61	1.7	0.4	1.39	0.00259348	-3.42328
Smc4	18.01	0.52	23.17	1.23	0.34	1.25	0.00259622	-3.88628
Mterf1a	7.85	0.66	9.87	0	0.53	0.42	0.00260547	-3.66401
Dnajb4	52.05	2.7	68.73	6.3	2.2	7.17	0.00260582	-2.9782
Hspd1	351.02	74.39	359.9	85.99	33.48	110.29	0.00261134	-1.77313
Hapln1	1.23	0.14	1.74	0.07	0.05	0.13	0.00261786	-3.63691
Smarca5	68.73	3.62	86.2	5.72	2.75	8.85	0.00262244	-3.19443
A530054K11Rik	7.06	0.42	9.69	0.59	0.39	0.67	0.0026228	-3.37935
Ptn	1045.91	142.19	1643.48	133.09	112.24	326.88	0.00262864	-2.30699
Smox	522.9	576.23	546.56	237.25	391.95	384.71	0.00263156	-0.698763
Evi5	42.52	2.69	61.19	5.15	1.82	6.47	0.00263189	-2.98489
Slc1a2	263.53	23.15	288.08	40.34	14.67	65.1	0.00263222	-2.2586
Ube2v2	27.8	1.19	34	2.72	0.95	3.41	0.00263247	-3.1533
Rsbn1l	14.21	0.85	20.69	1.2	0.63	1.74	0.00263321	-3.32395
Upf3b	32.93	1.62	43.17	2.14	0.32	2.96	0.00263527	-3.84192
Zfp280d	18.72	0.64	28.61	1.06	0.43	1.62	0.00264404	-3.94715
2810474O19Rik	8.63	0.17	10.77	0.62	0.08	0.62	0.00264962	-3.89003
Hnmt	27.02	0.44	31.19	2.19	0.43	1.37	0.00264988	-3.87767
Atr	8.16	0.24	11.32	0.3	0.17	0.6	0.00265477	-4.20398
Hif3a	12.36	1.49	8.26	0.29	0.33	1.08	0.00265557	-3.70109
Arap2	33.22	1.3	43.1	2.68	1.04	4.57	0.00265633	-3.22698
Yme1l1	56.07	2.49	72.46	4.9	1.62	6.28	0.00265937	-3.35557
Abce1	74.65	3.87	101.02	5.5	2.32	10.38	0.00266185	-3.30229
Cwf19l2	8.86	0.27	16.28	0.56	0.35	0.67	0.00266192	-4.0074
Arglu1	230.41	29.56	221.67	32.71	20.02	42.2	0.00266359	-2.34302
2700089E24Rik	100.99	8.38	119.97	13.4	4.52	18.9	0.00266371	-2.63893
Nfat5	20.73	1.09	24.38	1.81	0.71	2.26	0.00266456	-3.27281
Amy1	27.38	0.54	27.43	0.91	0.43	0.68	0.00266576	-4.77616
Bmi1	83.92	10.07	103.54	12.6	5.18	16.57	0.00267229	-2.52369
Fmr1	44.12	1.91	62.58	2.52	1.11	5.11	0.00267245	-3.63538
Srp54a	43.22	2.11	43.85	3.84	0.94	5.39	0.00267274	-3.1324
Ift74	27.34	1.62	26.57	2.01	1.21	3.11	0.00267311	-3.13299
Taf15	145.31	12.54	147.04	21.79	10.68	28.94	0.00268019	-2.31174
Slc25a36	39.03	2.53	57.17	4.01	1.6	6.15	0.00268637	-3.0696
Prpf39	37.64	1.02	50.48	1.14	0.57	1.63	0.00269215	-4.73815
Suz12	29.99	1.8	38.06	2.41	1.19	3.84	0.00269575	-3.23089
B3gnt5	9.94	0.62	16.98	0.9	0.26	1.07	0.00270723	-3.62641
Ttc14	27.04	0.47	40.42	0.91	0.35	0.92	0.00271146	-4.96165
Cd200r2	1.61	0.17	2.01	0.07	0.12	0.15	0.00272357	-3.47859
Zfp932	113.39	4.08	138.46	5.26	1.84	7.06	0.00272879	-4.17586
Atad2b	12.71	0.54	17.16	0.84	0.23	1.34	0.0027324	-3.65744
Cntn6	10.5	0.44	14.79	0.78	0.2	1.05	0.00273266	-3.6639
Rif1	8.59	0.41	13.92	0.65	0.16	0.83	0.0027377	-3.80484
Htatsf1	66.01	5.46	59.77	7.18	4.21	9.28	0.00273822	-2.6666
Stag1	35.32	1.74	41.07	3.07	0.65	4.43	0.00274448	-3.261
Zfp458	3.39	0.05	4.4	0.24	0.13	0.25	0.00274491	-3.66051
Zfp873	7.32	0.23	12.47	0.49	0.2	0.78	0.00274769	-3.76755
Chordc1	31.54	2.49	46.34	3.57	0.96	4.36	0.00275217	-3.1764
Ppid	90.94	6.5	97.84	12.44	4.79	15.22	0.00275285	-2.58925
Mc2r	7.01	1.11	2.43	0.22	0.29	0.42	0.0027628	-3.50387
Zfc3h1	19.57	0.7	27.55	1.46	0.27	2.12	0.00276713	-3.63468
Zfp433	14.45	0.3	15.85	1.26	0.4	1.01	0.00276877	-3.51862
Pla2g7	8525.49	2816.17	7151.57	3297.66	2014.27	3090.33	0.00277328	-1.13815
Zfp955b	13.51	0.35	18.88	1.17	0.36	1.44	0.00278031	-3.46252
Pnisr	118.78	3.55	152.58	5.58	2.09	7.53	0.00278073	-4.17682
Ssb	173	7.15	211.82	9.28	5.82	13.13	0.00278074	-3.79544
Dnm1l	60.53	3.95	86.15	6.48	2.61	11.02	0.00279236	-2.90502
Zfp280c	24.21	1.61	30.86	2.5	1.5	2.73	0.00279582	-3.07416
Atp11c	6.7	0.32	10.91	0.5	0.16	0.67	0.00279903	-3.75288
Gnai3	95.91	8.38	128.64	13.86	5.98	19.64	0.00279961	-2.5607
Lifr	36.18	2.54	40.65	3.63	0.88	4.25	0.00280305	-3.17959
Capn7	45.35	2.22	63.05	4.9	1.11	6.47	0.0028032	-3.14792
Vbp1	99.34	9.05	106.59	12.75	5.33	18.66	0.00280713	-2.54878
Ipo7	66.39	3.84	87.08	6.57	1.95	11.81	0.0028083	-2.95193
Zfp942	13.71	0.58	21.3	1.27	0.61	1.4	0.00281652	-3.4397
Ccdc66	14.51	0.72	17.92	1.08	0.48	1.51	0.00281715	-3.4327
Clk4	106.59	3.36	118.49	16.38	2.53	15.5	0.00281738	-2.73092
Pafah1b1	173.84	18.03	227.35	30.86	12.6	41.6	0.00281818	-2.30115
Atad5	2.75	0.1	3.04	0.15	0.16	0.24	0.00281941	-3.42076
Eif2s2	133.67	10.9	147.92	19.32	7.55	27.21	0.00281965	-2.43522
Zfp825	38.36	2.54	54.3	5.1	1.76	4.85	0.00282285	-3.02322
OTTMUSG00000016609	11.77	0	11.53	0.42	0.86	0.97	0.00282566	-3.40296
Tgfbr1	18.74	1.05	22.77	1.53	0.61	2.02	0.00282726	-3.35484
Fabp7	5463.17	670.48	9284.55	1058.49	498.59	2176.99	0.00283031	-2.04581
Kcnq1ot1	4.14	0.21	5.79	0.33	0.18	0.35	0.00283093	-3.55958
Dio2	22	0.54	22.7	0.64	0.2	2.12	0.00283231	-3.93393
Phf20l1	21.01	1.36	33.1	1.71	0.38	2.97	0.00288066	-3.4545
Ddx46	39.97	3.39	52.02	3.94	2.23	6.67	0.00292047	-2.89304
Krr1	24.29	2.16	25.49	1.8	1.03	3.17	0.00292678	-3.11381
Prr16	2.71	0.08	2.96	0.08	0.21	0.2	0.00296259	-3.55271
Zfp40	13.03	0.43	16.45	0.23	0.23	0.33	0.00298917	-5.24263
Kdm7a	8.39	0.52	12.43	0.77	0.35	0.9	0.00306412	-3.40113
Fkbp3	168.86	13.35	191.05	32.32	12.31	36.1	0.00306525	-2.209
Nxt2	58.15	4.83	80.65	8.03	3.91	10.66	0.00308646	-2.66796
Zc3h15	90.97	8.33	104.86	12.64	8.16	18.04	0.00309594	-2.39409
Osgin2	47.14	5.74	36.56	5.71	1.24	5.21	0.00309848	-2.87878
Nucks1	63.81	8.17	76.26	8.68	3.17	12.36	0.00319935	-2.61426
Rnf2	56.27	5.76	69.99	8.3	1.77	9.31	0.00322914	-2.76812
Hnrnph2	136.84	13.77	167.54	24.99	9.71	31.51	0.00323315	-2.26459
Rsf1	15.99	0.78	23.45	1.29	0.66	2.07	0.0032598	-3.32265
F8	1.25	0.02	2.04	0.08	0.03	0.12	0.00326777	-3.84713
Zfp65	20.22	1.06	24.38	2	1.1	2.3	0.00329271	-3.0799
Haus3	5.42	0.36	10.15	0.67	0.36	0.34	0.00336151	-3.5395
Tra2b	183.44	27.08	227.51	34.24	16.07	53.29	0.00338233	-2.08001
Pou3f2	36.71	2.31	43.23	4.42	1.14	4.77	0.003471	-2.99318
Purb	93.92	7.62	116.32	11.92	4.85	20.69	0.00348334	-2.53998
Rsl1d1	127.12	23.52	153.7	26.69	15.26	31.6	0.00350154	-2.04889
Ythdf3	44.85	2.02	56.48	4.13	1.26	7.23	0.00350596	-3.03375
Gria3	15.02	1.3	28.5	1.25	0.86	3.04	0.0035419	-3.1215
Rbm12b2	22.62	1.79	21.4	2.63	1.09	3.05	0.00354195	-2.75843
2610044O15Rik8	29.58	2.32	39.47	4.26	1.62	5.22	0.00354196	-2.68476
Cntrl	12.17	0.47	14.8	1.27	0.46	1.59	0.00354211	-3.04703
Etnk1	58.35	4.78	62.05	10.67	2.41	9.81	0.00354229	-2.45121
Rlf	13.14	0.5	15.69	1.32	0.39	1.74	0.00354272	-3.08771
Ipw	46.27	2.53	142.52	9.63	3.35	15.32	0.00354464	-2.75711
Zfp120	8.65	0.49	11.41	0.67	0.06	1.15	0.0035466	-3.45033
Rps6kb1	25.22	2.4	35.43	2.81	1.51	4.91	0.00354706	-2.77209
Cpe	5666.01	1360.51	4600.3	2253.3	839.16	1962.06	0.00355087	-1.20181
Crnde	3.78	1.59	3.37	0.65	0	0.18	0.00355266	-2.71621
Snx13	29.91	1.94	48.57	4.12	1.3	6.04	0.00355348	-2.81095
Eif2a	66.11	5.39	66.29	11.8	4.8	11.36	0.00355433	-2.30103
Txlng	14.59	1.16	19.16	2.02	0.74	1.92	0.003565	-2.89906
Jak2	36.59	2.18	47.73	5.32	1.77	6.7	0.00356558	-2.64908
Fut9	11.26	0.65	20.09	1.24	0.4	1.88	0.00357236	-3.18442
Acadsb	112.11	14.23	123.31	25.14	9.74	27.67	0.00357652	-1.99683
Gm10778	3.66	0.36	5.84	0.54	0.1	0.31	0.00358368	-3.37559
Id2	515.63	191.62	480.85	220.29	111.54	214.7	0.00358518	-1.12028
LOC106740	45.62	4.51	45.92	4.41	3.1	9.25	0.0036054	-2.51876
4930512M02Rik	4.47	0.51	10.02	0.54	0	0.65	0.00360905	-3.14987
Ripk2	8.62	5.24	7.15	1.29	0.37	1.77	0.00361849	-2.6148
Kctd4	13.49	0.53	12.76	1.42	0.46	1.47	0.00362087	-2.99892
Ramp1	71.55	94.69	57.77	34.92	31.8	19.68	0.00362112	-1.37446
Tmem200a	12.86	1.87	12.94	1.67	0.85	1.66	0.00362144	-2.72675
Gtf2a1	33.06	1.93	35.8	4.66	1.06	4.71	0.00362615	-2.76281
Rbm6	47.37	3.35	51.42	6.25	1.94	9.05	0.00363268	-2.56672
Mbip	36.01	3.45	42.03	4.28	3.31	6.74	0.00363874	-2.50758
6530403H02Rik	10.56	0.38	13.16	1.18	0.5	1.27	0.00363874	-3.03025
Aqp4	325.58	79.34	478.32	124.52	26.13	95.13	0.00364113	-1.84544
Sarnp	121.25	15.4	139.13	25.3	9.3	34.26	0.00365885	-2.00178
Ppp4r2	50.89	4.34	65.53	6.42	2.94	11.49	0.00366408	-2.53402
B630005N14Rik	19.74	1.61	25.07	2.33	0.39	2.99	0.00367108	-3.02318
Rock2	23.23	1.22	32.59	2.46	1.1	3.07	0.0036795	-3.10489
Dmxl2	10.38	0.74	17.69	1.46	0.39	1.49	0.00368003	-3.10865
Psme4	33.61	2.17	39.24	3.95	1.54	5.87	0.00368542	-2.72331
Fzd3	60.8	3.97	89.07	9.59	3.11	10.82	0.00368628	-2.70947
Creb1	16.2	1.06	20.46	1.76	0.47	2.46	0.00369775	-3.00767
Dync2h1	5.11	0.2	6.77	0.46	0.18	0.63	0.00369971	-3.24972
Fsd1l	5.68	0.33	8.8	0.71	0.47	0.62	0.00370066	-3.0405
Lysmd3	4.79	0.11	6.03	0.36	0	0.5	0.00371854	-3.00661
Rbm41	9.62	0.64	12.14	0.78	0.67	1.37	0.00372461	-2.98973
Dhx36	61.16	3.06	79.19	6.88	2.28	11.21	0.00372657	-2.81563
Tmem170b	22.43	1.17	30.71	2.16	1.03	3.89	0.00373652	-2.9394
Dmtf1	48.29	2.59	58.07	6.47	1.98	6.86	0.00374355	-2.83112
Ftx	5.13	0.58	7.13	0.78	0.38	0.46	0.00376083	-2.98658
Tardbp	88.8	11.61	111.23	16.02	7.2	24.09	0.00376499	-2.1614
Ptges3	203.72	34.39	210.8	52.01	20.49	64.68	0.00381715	-1.71036
Tmsb4x	4014.54	2738.55	4823.31	2385.04	1398.74	3139	0.00382533	-0.741763
Sirt1	14.55	0.56	18.8	1.37	0.61	2.1	0.00383195	-3.05507
Fam126b	5.52	0.14	7.05	0.34	0.29	0.56	0.00383694	-3.41693
Pus3	30.64	2.56	39.33	2.99	1.4	5.9	0.00384021	-2.81733
Bzw1	215.28	32.43	302.58	48.41	16.49	66.86	0.00384293	-2.06228
Gnl3	51.74	6.16	60.42	8	3.67	11.49	0.00384802	-2.35299
Taf13	98.61	9.23	135.87	24.67	6.3	23.96	0.00385058	-2.1495
Skint4	1.54	0	2.04	0.22	0.06	0.13	0.00387957	-3.31487
Fam76b	22.96	1.05	30.6	2.48	0.89	2.83	0.00390087	-3.13883
Fyttd1	51.64	5.86	71.97	7.5	3.01	12.35	0.00390589	-2.50172
Pdlim5	245.54	34.78	283.3	65.49	24.9	81.77	0.00390684	-1.71097
C330027C09Rik	4	0.13	6.56	0.28	0.06	0.56	0.00391122	-3.57019
Osbpl8	15.32	1.17	25.15	1.9	0.69	2.71	0.00392061	-2.97391
Zfp53	8.22	0.69	8.48	0.75	0.99	0.79	0.00392184	-2.78105
Pcmtd2	93.3	10.23	111.13	19.93	6.98	23.02	0.00392932	-2.10407
Hnrnph3	68.36	9.16	77.15	10.03	5.63	16.49	0.00393232	-2.2663
Ccdc55	18.37	1.04	18.85	1.96	0.43	1.53	0.00393965	-3.28691
Zfp960	14.62	0.36	17.11	1.37	1.58	1.74	0.00394507	-2.77446
Dnajc21	7.23	1.12	9.16	0.92	0.8	0.98	0.00395547	-2.69715
Ap1s3	1.87	0	2.18	0.14	0.08	0.25	0.0039606	-3.27513
Mterf1b	6.17	0	5.14	0.69	0	0.41	0.00396228	-2.88387
Hif1a	86.29	15.11	117.2	17.68	5.85	26.89	0.00397197	-2.11623
Suco	20.46	1.33	30.37	1.7	0.51	2.93	0.00401309	-3.3431
Usp51	2.68	0	1.72	0.17	0.1	0.3	0.00401399	-3.10375
Muc15	1.39	0.11	2.5	0.06	0.07	0.2	0.00401761	-3.59946
Otud4	16.49	1.26	21.11	1.66	0.73	2.55	0.00402498	-2.9757
Gucy1a2	2.49	0.11	4.49	0.24	0.03	0.33	0.0040263	-3.56275
Cnep1r1	48.05	4.76	54.98	7.4	5.15	9.43	0.00404399	-2.29396
Scfd1	57.82	3.65	75.07	8.34	2.02	9.63	0.00404656	-2.77197
Cnot7	94.97	11.34	118.23	17.68	8.58	26.85	0.00406509	-2.07992
B230354K17Rik	33.92	2.26	37.16	4.21	1.33	4.03	0.0040981	-2.93801
Actr2	128.32	10.54	179.29	22.16	7.4	32.09	0.0041003	-2.36753
Slc7a11	25.59	2.04	17.28	2.65	1.65	2.83	0.00410436	-2.65506
Trove2	21.06	2.03	33.25	2.66	1.03	3.83	0.00410607	-2.90535
Nckap1	263.78	35.96	330.23	55.67	18.2	82.94	0.00412295	-2.00627
Atp7a	4.67	0.28	7.17	0.38	0.31	0.64	0.00413432	-3.18789
Zfp26	12.89	0.71	19.07	1.29	0.43	2.11	0.00413496	-3.09255
Rp2h	15.46	1.28	21.56	1.86	0.47	2.27	0.00413895	-3.05764
Ccser2	53.54	6.36	73.92	9.07	2.45	12.11	0.00418153	-2.5016
Trps1	24.26	1.98	30.48	3.03	1.63	4.28	0.00418207	-2.66551
Cul4b	35.81	2.24	39.31	3.55	1.62	5.07	0.00419038	-2.91737
2900097C17Rik	277.52	39.97	283.39	60.96	22.38	77.78	0.00420532	-1.89894
Stk3	12.43	1.03	17.19	1.73	0.88	1.75	0.00420683	-2.81349
Trip11	7.48	0.51	14.43	0.66	0.47	1.33	0.00421622	-3.18806
Orc4	27.82	2.11	37.46	3.91	1.44	5.11	0.00421708	-2.68765
Acvr2a	14.6	1.14	18.74	1.14	0.45	2.25	0.00421919	-3.16658
Nek1	15.28	0.72	19.55	1.52	0.48	2.14	0.00422076	-3.10215
Gm14308	7.76	0.38	9.88	0.79	0.51	0.92	0.00423379	-3.02097
Gm14430	7.76	0.38	9.88	0.79	0.51	0.92	0.00423379	-3.02097
Gm14434	7.76	0.38	9.88	0.79	0.51	0.92	0.00423379	-3.02097
Gm4724	7.76	0.38	9.88	0.79	0.51	0.92	0.00423379	-3.02097
Ireb2	56.95	5.72	77.92	9.19	2.87	14.29	0.00423905	-2.41562
BC005561	2.44	0.07	6.8	0.29	0.04	0.21	0.00423966	-4.10775
Zbtb26	9.99	0.53	11.98	0.75	0.04	1.34	0.0042426	-3.401
Ccnc	26.62	1.51	37.8	3.69	1.14	4.83	0.00424299	-2.77084
Hnrnpa1	233.67	28.29	220.35	51.91	17.03	52.67	0.00424415	-1.9877
Med13	27.21	2.23	40.52	2.9	1.13	4.61	0.00424742	-3.01743
Dnaja1	124.36	15.28	160.61	24.03	12.13	31.87	0.00424844	-2.14192
Setx	17.28	0.94	20.85	1.58	0.29	2.08	0.00424846	-3.30614
Echdc1	72.69	6.76	90.98	12.07	4.52	14.4	0.00424884	-2.4593
Zfp947	2.92	0.08	4.32	0.39	0.13	0.25	0.00424932	-3.24891
Ythdc2	6.4	0.22	11.14	0.41	0.26	0.84	0.00425075	-3.55601
Chd1	11.07	0.79	14.86	0.84	0.64	1.47	0.00425078	-3.17913
Eif5b	29.74	2.33	32.96	3.24	1.54	5.38	0.00425311	-2.67821
Smchd1	24.68	1.44	32.6	2.28	0.66	3.68	0.0042533	-3.14895
Aspa	39.43	3.26	33.84	3.69	2.16	5.43	0.00425463	-2.76226
Gm3002	4.94	0.22	5.42	0.4	0.08	0.44	0.0042557	-3.52356
Zfp951	9.27	0.36	9.22	0.67	0.25	0.93	0.0042563	-3.34897
Tceb1	148.83	20.48	173.47	28.72	9.89	40.52	0.00425659	-2.11499
Zfp780b	5.97	0.35	8.86	0.56	0.34	0.68	0.00425776	-3.26418
Vcan	66.18	11.98	102.61	8.42	4.02	18.38	0.00425851	-2.55222
Arid4a	10.58	0.36	13.73	0.93	0.48	1.22	0.00426232	-3.22962
Zfp229	7.03	0.19	11.68	0.91	0.35	0.34	0.00426309	-3.56224
F830016B08Rik	1.96	0	3.29	0.28	0.07	0.2	0.00426321	-3.38606
Alcam	69.87	8.19	87.23	7.87	3.97	16.45	0.00426519	-2.54664
Oxr1	67.69	2.96	81.08	9.91	3.54	11.68	0.00426529	-2.59402
Gas5	128.26	12.44	125.85	22.46	12.36	25.75	0.00426685	-2.13773
Gm5141	4.98	0.43	7.74	0.25	0.31	0.66	0.00426735	-3.43011
Nadk2	157.83	9.81	167.42	26.85	10.12	35.48	0.00426739	-2.20936
G630055G22Rik	4.57	0.41	9.29	0.43	0	0.73	0.0042686	-3.10373
Zfp81	9.92	0.71	19.95	0.91	0.31	1.49	0.00426921	-3.49622
2700069I18Rik	9.36	1.42	7.73	1.07	0	0.77	0.00426997	-2.98372
Bdp1	6.51	0.37	10.5	0.48	0.21	0.82	0.00427046	-3.52481
Plp1	245.63	101	185.95	82.53	25.1	102.41	0.00427239	-1.34233
Pik3c2a	13.22	0.69	21.18	1.35	0.32	1.69	0.00427286	-3.38453
Ddx5	492.83	80.27	601.63	134.78	51.63	171.48	0.00427312	-1.71474
Zmym5	19.09	0.7	21.62	1.4	0.4	2.4	0.00428177	-3.30152
9830147E19Rik	2.98	0.16	4.27	0.33	0.04	0.15	0.00428319	-3.83289
Peg3	46.31	4.16	67.15	5.1	2.37	9.46	0.00428412	-2.79648
Fnip1	17.25	1.47	23.13	1.32	0.52	2.49	0.00428644	-3.27279
Pdcd4	119.58	11.64	110.61	20.96	6.27	23.33	0.00428829	-2.25792
Abcb7	15.88	0.85	19.91	1.14	0.6	2.1	0.00429447	-3.25424
Smarca2	136.71	12.78	136.19	20.93	8.88	31.28	0.00429493	-2.22539
Scoc	74.66	8.84	104.14	14.41	8.33	15.42	0.0042961	-2.29783
Nktr	34.56	2.59	45.3	4.02	1.94	5.8	0.00429833	-2.80963
Cir1	51.38	3.8	47.51	6.61	2.39	8.41	0.00430204	-2.56031
Glmn	16.47	1.07	26.95	2.27	0.82	1.9	0.0043025	-3.15637
Srp54b	30.35	5.86	48.81	5.1	1.58	5.55	0.00430412	-2.79738
Tmed5	25.42	1.98	30.46	2.6	0.97	3.59	0.00430529	-3.01453
Asph	123.52	13.76	137.43	24.65	7.48	25.46	0.00430736	-2.25402
Rnf6	18.86	1.34	22.97	2.62	0.52	2.19	0.00431991	-3.01782
Pmaip1	8.01	0.4	6.97	0.77	0.18	0.5	0.00432437	-3.40693
Rc3h2	17.18	1.05	22.4	1.63	0.65	2.23	0.00432597	-3.17135
Naa15	27.42	1.12	38.14	2.49	0.72	4.01	0.00432912	-3.20718
Hnrnpdl	174.92	33.94	224.79	39.8	20.31	54.65	0.00433964	-1.91791
Fam228b	8.97	0.79	12.81	0.97	0.32	1	0.00434396	-3.30099
Map3k2	7.26	0.53	10.46	0.6	0.13	0.83	0.00434533	-3.54828
Atp2b1	22.45	1.97	31.1	2.07	0.65	3.42	0.0043456	-3.1767
Trim33	20.84	1.45	29.71	2.18	0.96	3.54	0.00434751	-2.96059
Golga4	20.59	1.11	27.66	2.47	0.72	2.63	0.00435252	-3.08425
Pds5b	24.65	1.89	36.74	2.04	0.73	3.94	0.00435936	-3.23736
Srsf5	856.49	141.57	952.59	245	126.93	286.27	0.00436195	-1.56736
Ap4e1	10.05	0.53	14.02	1	0.43	1.08	0.00436353	-3.2929
Dcx	32.48	1.96	42.29	3.69	1.47	5.21	0.00436478	-2.88737
Zbtb33	35.61	2.76	49.74	3.86	1.18	6.11	0.00436972	-2.98226
Sacm1l	28.57	2.15	34	3.41	1.22	3.81	0.00437306	-2.9389
Eif2s3x	225.21	44.76	286	70.65	16.61	60.48	0.00437418	-1.91195
Cep162	5.62	0.2	7.45	0.59	0.13	0.58	0.00437488	-3.35158
Zfp326	72.75	9.93	84.18	13.6	5.67	14.34	0.0043761	-2.31168
Zfp654	10.5	0.59	13.94	0.74	0.39	1.3	0.00438084	-3.36463
Eea1	8.95	0.18	11.66	0.68	0.21	0.95	0.00438211	-3.49811
Cetn3	212.73	32.56	247.71	49.42	27.4	57.12	0.00438349	-1.88
Chm	22.51	0.93	38.01	3.57	1.05	2.63	0.00438451	-3.08336
Guf1	24.26	1.48	31.4	2.28	1.23	3.5	0.00438591	-3.02701
Epha6	4.18	1.41	2.82	0.44	0.5	0.26	0.0043865	-2.80907
Zfp808	5.76	0	10.05	0.5	0.73	0.37	0.00438901	-3.34961
Morc3	19.01	1.05	22.17	2	0.72	2.64	0.00438917	-2.97796
Sepp1	1045.22	129.89	974.31	267.38	89.14	313.03	0.00438946	-1.68268
Mga	14.18	0.53	19.37	1.11	0.33	1.75	0.00438995	-3.4173
A230046K03Rik	18.83	1.01	33.13	2.52	0.55	2.33	0.00439183	-3.29414
Pcdh11x	24.25	1.9	44.79	1.8	0.86	4.46	0.00439622	-3.31665
Mphosph8	39.24	3.42	45.58	4.06	1.7	6.42	0.00439631	-2.85692
Clock	12.5	0.84	20.29	1.06	0.17	1.62	0.00439665	-3.56071
Dnah7b	5.94	0.13	6.73	0.53	0.04	0.37	0.00439677	-3.76734
Rlim	30.56	1.99	36.68	3.47	0.59	3.99	0.00439713	-3.10434
Zfp644	25.88	1.72	37.03	1.95	0.85	4.14	0.00439799	-3.2192
Impact	65.33	4.51	76.54	9.58	1.98	11.1	0.00439867	-2.6915
Txn1	607.19	129.96	596.36	164.22	108.89	204.98	0.00440044	-1.47987
Ptprd	28	2.67	43.04	3.37	0.91	5.46	0.0044005	-2.91987
Zcchc7	25.1	1.12	26.16	1.85	0.46	3.09	0.0044011	-3.27798
Galnt13	5.29	0.48	6.29	0.13	0.3	0.63	0.00440387	-3.50809
Rsrp1	294.06	18.78	283.81	68.39	17.65	64.45	0.00441299	-1.98722
Rpf2	39.33	4.91	44.79	6.48	2.73	7.59	0.00441383	-2.40583
Gabpa	36.48	2.84	45.22	4.9	1.63	6.41	0.00441939	-2.7078
Abcd2	22.86	1.78	26.29	1.81	0.6	3.64	0.00443192	-3.07351
Slco1a4	3.37	0.05	4.89	0.45	0.06	0.19	0.00444386	-3.56942
Zfp2	19.37	1.59	27.17	1.98	1.43	2.94	0.00445018	-2.92211
Hsd11b1	11.35	16.96	25.38	1.69	1.06	5.55	0.00445336	-2.69347
Zfx	19.53	1.01	24.62	2	0.57	2.57	0.00445764	-3.13521
BC003331	37.79	3.15	50.48	5.68	1.58	6.02	0.00446355	-2.78325
Rab5a	148.01	18.19	184.9	31.8	11.21	43.58	0.00446505	-2.01961
Trim23	16.27	0.74	23.46	1.87	0.6	2.33	0.00446522	-3.07575
Mdga2	9.3	0.51	15.58	0.84	0.45	1.41	0.00447541	-3.23323
Rbmx	138.63	30.65	178.84	35.13	16.21	41.93	0.00447634	-1.9001
Ivns1abp	153.39	27.75	184.15	33.29	12.65	46.84	0.00447828	-1.97716
AW146154	6.37	0.22	11.4	0.6	0.33	0.89	0.00448168	-3.30518
Ccdc25	29.38	2.88	33.29	4.4	1.59	4.14	0.00448557	-2.69396
Ikzf2	4.53	0.26	7.19	0.52	0.15	0.51	0.00448776	-3.34377
Iqgap2	15.74	1.15	24	1.38	1	2.44	0.0044931	-3.08464
Zfp943	14.09	0.65	19.6	1.48	0.77	1.79	0.00449601	-3.08746
Aldh1a1	35.5	15.45	73.99	1.74	0.35	11.23	0.00450083	-3.22957
AA987161	7.28	0.22	9.39	0.34	0.11	0.84	0.00450323	-3.71073
Lgr5	6.49	1.05	9.32	0.75	0.3	0.94	0.00450637	-3.08276
Cnot6	89.41	8.9	110.82	14	4.18	21.32	0.00450792	-2.40448
Hectd2	5.36	0.22	7.15	0.54	0.24	0.6	0.00451429	-3.20549
Ythdc1	72.34	7.84	82.02	12.39	3.85	14.12	0.00451523	-2.41753
Ryr3	5.99	0.35	10	0.52	0.28	0.85	0.00451824	-3.30787
Nasp	77.05	11.97	91.79	13.12	7.8	19.35	0.00452177	-2.1667
Plcb1	14.75	2.96	18.8	1.68	1.02	2.92	0.00453084	-2.69965
Zfp97	7.89	0.85	7.23	0.68	0.23	0.83	0.00453469	-3.19821
Eif3j2	89.44	12.56	118.19	15.67	7.78	23.13	0.00454024	-2.24097
Mbnl1	20.72	1.35	23.35	2.58	0.7	2.28	0.00454931	-3.03017
Gria2	57.62	2.75	108.01	8.05	3.12	14.11	0.00455213	-2.73565
Ralgps2	42.29	7.92	48.44	6.91	2.81	9.81	0.00455282	-2.33663
Ogt	160.73	18.67	183.78	34.2	12.48	41.81	0.00455881	-2.0371
Ptprz1	466.72	70.13	877.45	126.41	58.99	227.86	0.00456329	-1.77497
Gsg1l	7.85	3.13	7.84	1.35	0.47	1.04	0.00456386	-2.71818
Smg1	23.74	1.03	31.76	2.5	0.58	3.69	0.0045665	-3.06179
Zfp157	17.49	1.07	21.27	2.29	0.41	2.44	0.00456818	-2.95402
Usp16	42.67	4.71	51.29	5.04	1.68	8.06	0.00457223	-2.73897
Apc	43.39	3.17	67.37	5.55	2.59	8.96	0.00457369	-2.73608
Gm4944	9.07	0.41	9.96	0.52	0.33	1.14	0.00458551	-3.28819
Zfp934	7.47	0.3	11.69	0.85	0.45	0.89	0.00458778	-3.15151
Capza2	250.1	37.31	348.6	62.87	26.43	84.45	0.00458919	-1.87204
Plaa	26.25	1.82	32.88	3.22	0.58	3.94	0.00459941	-2.97722
Zfp937	13.54	1.34	15.46	1.74	0.65	1.92	0.00460159	-2.81546
Hdac2	149.38	21.9	176.37	33.54	12.57	40.66	0.00460469	-2.00237
Sbno1	34.14	2.18	41.44	3.74	1.4	5.92	0.00460847	-2.81368
Rb1cc1	23.5	1.51	30.44	2.12	0.92	3.9	0.00461014	-2.99818
Phldb2	10.9	0.54	12.42	1.14	0.42	1.12	0.00462027	-3.15429
2210404O09Rik	4.4	0.71	6.42	0.53	0.36	0.58	0.00462524	-2.9715
Zfp51	7.3	0.27	7.71	0.76	0.18	0.62	0.00462781	-3.29203
Rictor	12.21	0.69	15.85	1.44	0.35	1.73	0.00463795	-3.02991
Rnf13	172.84	11.78	179.65	36.74	8.98	37.6	0.00464067	-2.12827
Cep295	4.99	0.4	10.02	0.3	0.22	0.75	0.00464221	-3.60097
Pikfyve	10.47	0.76	16.31	1.09	0.47	1.77	0.00464676	-3.04793
Ube2q2	32.93	1.92	44.1	4.49	2.54	5.36	0.00464728	-2.67176
Cpeb4	26.24	2.15	38.46	2.98	1.53	4.56	0.00465332	-2.88175
Fbxo11	86.11	7.17	99.66	11.5	4.63	20.76	0.00465639	-2.38685
Kif3a	80.61	10.16	94.3	15.88	5.58	17.54	0.00466072	-2.24653
Manea	30.66	2.27	46.26	4.26	1.71	5.24	0.00466734	-2.82053
Daam1	63.91	4.16	64.49	10.61	3.55	12.16	0.00466811	-2.33241
Tm9sf3	107.25	13.31	143.52	22.56	7.79	27.47	0.00467302	-2.19133
Calcrl	18.86	1.63	23.16	1.87	1.08	2.89	0.00467433	-2.90194
Ankrd26	6.69	0.21	10.57	0.65	0	0.81	0.00467626	-3.15595
Atp13a3	26.78	2.05	36.06	3.04	0.86	4.51	0.00467764	-2.94782
Akap5	7.51	0.42	10.12	0.81	0.4	0.82	0.00467792	-3.15245
Tspan12	159.87	20.09	198.92	34.36	13.82	47.23	0.00468022	-1.98953
Grm5	15.05	0.64	20.18	1.97	0.3	1.54	0.00468092	-3.23491
Fbxo30	12.2	0.6	12.82	0.78	0.56	1.51	0.0046813	-3.16824
Ppm1k	31.56	1.24	27.07	3.83	0.91	3.12	0.00468225	-2.92923
Gm14420	27.13	1.86	30.92	3.71	1.37	3.36	0.00468455	-2.82748
C77370	3.44	0.32	7.01	0.3	0.11	0.5	0.00468617	-3.56501
Braf	12.52	0.79	16.61	1.17	0.43	1.67	0.00468778	-3.19375
Pten	27.64	2.16	38.98	3.04	0.98	4.92	0.00468879	-2.94364
Pbrm1	23.3	1.67	35.28	2.56	1.08	3.95	0.0046896	-2.98879
Angpt1	16.57	0.57	24.58	2.1	0.7	2.05	0.00469031	-3.10468
Ggnbp2	80.65	4.18	78.92	10.73	3.8	15.35	0.00469126	-2.45424
Tmx3	41.7	3.65	58.47	6.42	2.31	7.9	0.00469251	-2.64222
Kpna3	42.18	3.24	65.05	5.91	2.12	8.8	0.00469402	-2.71455
Prss35	9.82	20.36	14.98	3.9	3.06	3.6	0.00469408	-2.09644
Ptp4a1	47.59	3.22	44.75	5.03	2.24	7.63	0.00469466	-2.68109
Ank2	257.53	29.49	269.11	57.21	19.46	74.31	0.00469686	-1.88106
Hectd1	36.12	2.97	51.09	5.51	1.93	6.35	0.00469824	-2.70919
Casp8ap2	7.28	0.24	10.76	0.48	0.11	0.91	0.00469857	-3.60723
Ppargc1a	37.05	2.27	38.1	4.71	1	5.18	0.00469891	-2.8297
Zfp770	17.88	0.86	25.86	1.17	0.76	2.85	0.00470072	-3.22196
Cntnap5b	1.98	0.55	4.78	0.14	0.05	0.34	0.00470484	-3.78581
Zbed6	9.75	1.01	23.12	1.03	0.37	1.76	0.00470619	-3.42244
Ckap5	117.73	9.66	140.58	23.81	6.43	27.42	0.00470721	-2.21643
Rdx	107	15.48	131.73	19.52	8.1	29.44	0.00470778	-2.15547
Brca2	1.92	0.17	2.29	0.17	0.04	0.2	0.00471006	-3.41724
Sclt1	4.38	0.23	3.18	0.37	0.15	0.29	0.00471052	-3.26563
Rfx3	22.72	1.16	23.23	2.78	0.88	2.47	0.00471164	-2.94207
Dnajc2	30.37	2.44	32.37	2.58	1.27	4.94	0.00471192	-2.89049
Marcks	919.88	206.39	1068.12	252.27	136.99	414.86	0.00471206	-1.44834
Zfp493	3.57	0.06	3.7	0.34	0.14	0.27	0.00471233	-3.28885
Cwc22	21.78	1.04	26.53	2.21	0.55	3.02	0.00471281	-3.09391
Kif21a	28.42	1.71	38.25	4.01	1.25	4.13	0.00471301	-2.86438
Zfp946	6.9	0.39	11.05	0.74	0.56	0.81	0.00471314	-3.11968
Zfp935	11.87	0.74	17.61	1.37	0.3	1.5	0.00471387	-3.25295
Tmem30a	103.85	12.67	131.93	21.96	6.87	25.58	0.00471412	-2.19101
Ppp2r3a	42.54	5.51	50.49	6.3	2.02	7.88	0.00471421	-2.60472
Wdr43	40.41	3.62	43.95	4.36	1.75	7.13	0.00471438	-2.73227
Trmt10c	19.94	0.87	24.01	2.24	1.15	3.16	0.00472425	-2.77458
Luc7l3	105.75	2.56	132.04	4.23	1.84	4.63	0.00474395	-4.48945
Mob4	58.63	8.05	68.74	9.99	4.68	14.31	0.00478178	-2.22431
Syncrip	80.7	12.93	115.09	17.51	5.51	24.7	0.00478586	-2.1289
Pi15	1.79	0.13	2.28	0.13	0.17	0.23	0.0048129	-2.98633
Med12l	12.37	0.7	15.36	1.42	0.5	1.78	0.00481425	-2.94182
Slc25a46	35.81	3.18	41.42	5.5	1.81	6.56	0.00484799	-2.53541
Zfp945	10.61	0.33	16.71	1.42	0.61	1.5	0.00486325	-2.96954
Nbn	23.52	0.85	26.04	2.62	1.13	3.67	0.00487041	-2.76422
Zbtb6	19.01	1.4	22.98	2.21	0.7	3.12	0.00488641	-2.84713
Pyroxd1	13.52	1.15	17.97	1.91	0.65	1.97	0.00489218	-2.84906
Sema4a	26.31	23.59	22.73	8.37	9.5	8.67	0.00492058	-1.4524
Lrif1	16.61	0.67	18.93	1.63	0.74	2.53	0.00497086	-2.88553
Rbm27	15.2	1.09	17.96	1.62	0.59	2.39	0.00498476	-2.8964
Zscan26	32.7	2.85	39.03	4.86	1.42	6.03	0.00499766	-2.59896
Gm17821	33.21	3.9	39.34	5.71	3.33	5.8	0.00502106	-2.36503
Lyrm5	43.91	4.16	54.51	9.35	1.72	7.03	0.00504369	-2.50269
4930470H14Rik	8.27	1.34	11.75	0.54	0.41	1.54	0.00510159	-3.10069
Gm10033	3.27	0.4	3.95	0.21	0	0.15	0.00510263	-3.14738
Klhl9	81.42	8.98	102.77	16.21	5.29	21.95	0.0051267	-2.15244
Ddx10	12.72	0.89	16.87	1.16	0.35	2.11	0.00515145	-3.0738
Strn3	54.68	4.26	68.95	8.25	2.19	12.99	0.0051772	-2.44847
Zfp386	20.06	1.1	23.76	2.28	1.62	3.23	0.00521686	-2.65538
Nck1	43.07	3.5	51.6	6.72	3.79	8.68	0.00526142	-2.35493
Sumo2	713.17	224.19	773.77	274.39	134.35	350.16	0.00526432	-1.17297
Rb1	38.5	3.14	52.59	6.36	2.36	8.11	0.00527043	-2.48515
Brix1	31.35	4.06	31.09	4.64	2.64	5.45	0.00527332	-2.38512
Uba6	6.62	0.79	9.54	0.8	0.27	1.04	0.00527613	-3.00597
D3Ertd254e	13.47	1.11	16.01	1.4	0.54	2.16	0.00529206	-2.89936
Tceal8	119.91	19.76	140.63	29.93	15.82	34.93	0.00530513	-1.79669
Ppp1r12a	29.85	3.36	50.88	4.91	2.74	6.97	0.00531603	-2.52399
Hspa13	28.36	2.94	44.64	3.93	1.6	6.52	0.00532261	-2.65583
Dock11	4.49	0.16	4.8	0.33	0.1	0.56	0.00533155	-3.25481
A830082N09Rik	6.18	0.24	7.76	0.67	0.21	0.79	0.0053317	-3.08594
AU041133	4.49	0.07	6.43	0	0	0.42	0.00533563	-2.95223
Wnk3	2.62	0.36	6.04	0.27	0.13	0.49	0.0053426	-3.34125
Prpf40a	37.34	5.52	67.7	6.87	2.55	10.25	0.00534629	-2.49076
Lhfpl3	187.98	35.51	263.09	43.43	22.53	79.65	0.00535051	-1.74057
Rabgap1l	16.33	0.82	23.78	2.11	0.5	2.71	0.00535897	-2.94366
Cox20	146.71	73.99	136.87	68.06	38.61	47.71	0.00535961	-1.21174
Kbtbd8	5.38	0.04	4.65	0.35	0.15	0.59	0.00536419	-3.20766
Gprasp1	55.67	4.82	61.85	10.02	2.48	11.32	0.00537048	-2.36065
Rap1a	71.39	9.49	95.16	17.1	6.29	17.58	0.00539749	-2.10326
Mlc1	1288.6	1515.42	1420.36	2339.17	2283.09	1811.36	0.00541855	0.606891
Zfp266	44.53	3.73	66.28	8.21	2.51	10.28	0.00542316	-2.44739
Lonrf3	19.37	2.13	23.77	2.78	0.97	3.31	0.00558	-2.68082
Lztfl1	13.61	0.67	21.1	1.95	0.54	2.14	0.00559255	-2.93385
Prrg1	10.19	0.63	12.55	1.15	0.36	1.48	0.00559872	-2.96644
Myo1b	9.3	0.68	13.31	0.99	0.95	1.45	0.00559996	-2.78035
Gm16386	2.59	0.17	4.22	0.36	0.11	0.31	0.00561936	-3.16168
Zbtb10	5.97	0.28	8.27	0.72	0.31	0.8	0.00562519	-2.98813
Gm13139	4.17	0.26	2.7	0.21	0.14	0.44	0.00563762	-3.17398
Usp15	11.14	0.9	13.49	0.93	0.3	1.81	0.00571792	-3.07005
Aftph	27.23	2.19	29.35	4.3	1.63	4.13	0.00574313	-2.54645
Mageb16-ps1	3.91	0.49	7.68	0.57	0.36	0.61	0.00575965	-2.97162
AW549877	63.31	6.4	82.74	10.65	3.1	17.08	0.00577293	-2.30593
Rpe	35.61	6.45	45.6	5.75	3.11	8.69	0.00578419	-2.32045
Fam178a	17.06	0.99	22.16	2.28	0.37	2.65	0.00581394	-2.92349
Acsl4	7.06	0.76	11.96	0.74	0.28	1.28	0.00581921	-3.10434
Lrig1	40.67	58.21	51.01	160.46	129.2	187.31	0.00582935	1.66999
Klhl7	86.76	12.19	109.61	18.07	6.27	25.99	0.00583364	-2.05097
Bhlhb9	84.53	10.26	99.33	16.6	6.47	23.37	0.00585164	-2.06351
Ccp110	8.51	0.66	10.76	0.78	0.65	1.36	0.00587548	-2.8366
Chic1	5.7	0.46	10.17	1	0.23	0.58	0.00589867	-3.17346
Tbl1xr1	33.89	2.77	36.31	5.15	2.13	5.96	0.00590488	-2.4624
Zfp119b	6.66	0.14	8.5	0.61	0	0.92	0.00592284	-2.91398
Ndufaf4	19.02	3.19	24.08	3.22	2.11	3.35	0.00600832	-2.41493
Nufip2	20.6	1.51	25.15	2.15	0.75	3.8	0.00601786	-2.81839
Eny2	76.74	14.13	93.34	14.7	9.16	23.49	0.00602781	-1.95992
Mpp5	32.97	1.08	43.1	4.69	1.34	6.35	0.00604172	-2.63965
Yipf6	34.72	3.03	43.24	5.25	1.7	7.17	0.00604875	-2.52
Apoe	22532.6	17254.7	18610.1	15935.1	16827.4	14402.6	0.00605497	-0.308184
Spata1	3.15	0	4.05	0.29	0	0.35	0.00605827	-2.75582
Zmym6	37.26	3.36	44.17	6.46	1.1	6.96	0.00606397	-2.54585
Epm2aip1	48.53	5.7	63.87	7.78	3.25	12.47	0.00611449	-2.32928
Ppp1r9a	20.57	1.39	33.77	2.39	1.02	4.46	0.00612207	-2.82402
Asb4	2.28	0.16	1.4	0.17	0.14	0.2	0.00613364	-2.91254
Elmod2	17.24	2.08	22.18	1.93	0.64	3.33	0.00613787	-2.81432
Grk4	27.79	1.92	35.99	5.34	1.85	4.02	0.00616802	-2.55111
Dram2	34.69	2.85	46.82	5.57	2.59	7.35	0.00618392	-2.44336
Zfp85	5.64	0	7.42	0.75	0.43	0.76	0.00620944	-2.80523
Gpc5	45.61	5.07	45.9	5.36	2.51	10.24	0.0062261	-2.41494
Ascc3	4.56	0.42	6.27	0.39	0.15	0.73	0.00623883	-3.14702
Dmrta1	2.07	0.17	1.7	0.23	0.17	0.16	0.00626765	-2.8147
Piezo2	2.57	0.42	4.15	0.41	0.11	0.35	0.00631262	-3.03684
Impad1	48.75	5.53	93.21	9.04	2.26	15.46	0.00635506	-2.46247
Alkbh8	10.5	0.78	18.41	0.91	0.31	2.07	0.00636333	-3.17382
Arhgap18	17.06	0.87	19.63	2.62	0.51	2.08	0.00636579	-2.84984
Zfp58	18.66	1.28	18.68	1.98	0.3	2.84	0.00641179	-2.91513
Igfbp7	8.03	7.12	12.73	2.91	1.07	1.02	0.0064323	-2.47923
Gm7609	10.7	1.16	9.95	1.19	0.47	1.52	0.00647597	-2.77789
Trpc2	5.04	0.25	4.85	0	0	0	0.00651022	-2.75702
Larp4	30.77	1.31	38.59	3.54	0.96	6.23	0.00655611	-2.71945
Anp32a	366.03	83.25	359.37	134.75	55.37	128.6	0.0065873	-1.34323
Slk	15.75	1.13	20.32	2.02	0.67	2.69	0.00660678	-2.78962
Armcx4	22.5	2.13	30.49	2.68	1.15	4.73	0.00663713	-2.68689
Taf1	28.39	1.72	38.53	3.63	1.58	6.02	0.0067161	-2.61169
Set	272.8	64.15	272.86	79.87	40.07	109.6	0.00673011	-1.40961
Wls	120.57	42.42	126.03	42.92	17.87	41.79	0.00678698	-1.49442
Adamts12	1.98	0.14	4.28	0.09	0.04	0.35	0.0068418	-3.73697
Pank3	43.63	5.47	71.76	6.92	2.64	13.04	0.00692915	-2.41894
Phf14	48.52	8.27	62.15	9.56	4.64	12.78	0.00695435	-2.14027
Hook1	3.63	0.17	6.95	0.52	0.11	0.52	0.00695911	-3.22463
Strbp	11.19	1.19	13.14	1.27	0.8	1.9	0.00695967	-2.68442
Cep350	12.16	0.82	16.26	1.6	0.61	1.99	0.00699064	-2.79948
Trappc2	85.63	8.54	124.35	17.74	11.18	26.06	0.00699926	-1.99079
Mbnl2	34.3	2.5	46.94	6.53	1.34	6.67	0.0070022	-2.52589
Mef2c	5.43	0.54	6.23	0.64	0.32	0.79	0.00702592	-2.80145
Myo6	178.81	16	174.95	46.36	12.86	47.46	0.0070268	-1.7933
Pcdh15	23.92	2.11	32.39	2.81	2.02	5.14	0.00703922	-2.5508
Gxylt1	7.25	0.67	10.38	0.93	0.21	1.15	0.00705013	-2.99842
Tgs1	30.75	2.15	42.54	4.49	1.93	6.74	0.0070665	-2.51917
Adam10	68.64	6.07	84.93	15.45	4.3	16.16	0.00707347	-2.15236
Kctd12	34.32	4.67	47.11	4.39	1.95	8.95	0.00707555	-2.49342
Tmem184c	54.57	5.14	83.71	12.32	3.14	14.11	0.0071054	-2.27804
Pgm2l1	1.98	0.18	2.16	0.28	0.08	0.18	0.00710686	-3
Srsf1	137.67	24.19	162.05	34.13	13.6	49.1	0.00712635	-1.74207
Zfp420	9.49	0.86	12.9	0.89	0.49	1.73	0.00712866	-2.90224
Hdgfrp3	28.26	3.42	31.15	4.56	2.17	5.89	0.00715284	-2.31574
Stk32b	2.91	0.97	2.68	0.43	0.47	0.52	0.00715298	-2.2078
Tnrc6a	38.25	3.29	44.59	6.86	1.93	8.29	0.00715345	-2.33421
Xiap	39.16	3.14	52.54	6.39	1.96	9.93	0.00715353	-2.37523
Adamts5	5.15	0.56	7.94	0.36	0.26	1.03	0.00715381	-3.04836
Sumo1	242.81	51.15	261.72	78.25	29.55	98.18	0.00715382	-1.43175
Tet1	5.34	0.7	8.58	0.58	0.26	1.08	0.0071544	-2.92877
Zmym2	27.25	3.07	40.14	4.24	1.93	6.91	0.00715532	-2.42944
Atp5j	900.87	303.42	829.85	388.63	243.59	423.14	0.00715582	-0.946684
Mier3	14.08	1.88	19.76	1.68	0.7	3.13	0.00715622	-2.69661
Aff4	47.07	4.3	77.68	9.18	2.88	14.37	0.00715653	-2.28768
Krit1	17.62	1.12	26.34	3.03	1.04	3.36	0.00715742	-2.60105
Ncapg2	2.28	0.08	2.77	0.2	0.04	0.3	0.00715954	-3.24793
Ccnl1	53.75	4.63	63.56	9.79	4.05	13.65	0.00715994	-2.14919
Spdya	2.67	0.14	1.85	0.3	0.19	0.18	0.00716138	-2.7981
Zfp60	36.62	2.39	53.23	5.19	1.65	9.68	0.00716361	-2.48118
Phf3	30.7	3.57	39.74	5.34	2.14	7.2	0.00716417	-2.33387
2900052N01Rik	23.34	1.5	21.49	2.96	2.17	3.7	0.00716479	-2.39146
Csmd3	2.91	0.16	5.69	0.41	0.11	0.49	0.00716917	-3.11658
Cacna2d1	5.41	0.57	7.1	0.65	0.28	0.95	0.00716944	-2.79856
Vma21	51.08	8.25	68.36	10.35	6.59	14.91	0.00716981	-2.00328
Cebpz	37.84	4.9	46.69	6.86	2.96	9.21	0.00717787	-2.23248
Edem3	20.85	2.46	33.48	3.63	1.27	4.96	0.00717854	-2.52598
Vps37a	19.26	1.75	29.34	2.4	0.86	4.49	0.00717992	-2.69972
Rab11fip2	18.04	1.83	25.64	2.94	0.91	3.75	0.00718318	-2.58211
Kras	48.11	5.74	63.79	7.88	3.48	13.84	0.0071887	-2.22288
Zfp442	3.31	0.21	5.22	0.55	0.17	0.31	0.00718894	-3.08499
Ints6	9.26	1.05	11.69	1.67	0.36	1.23	0.00719037	-2.75456
Bmpr2	28.48	2.87	40.71	4.13	1.64	6.61	0.00719157	-2.54119
Cep112	1.38	0.2	2.55	0.16	0.27	0.13	0.00719305	-2.88264
Ik	203.1	32.22	212.38	57.57	21.93	67.75	0.00719726	-1.60426
Fundc1	91.94	12.85	112.3	25.63	10.51	25.27	0.00719797	-1.82175
Golgb1	18.82	1.28	20.13	2.79	1.15	3.12	0.00719811	-2.51053
Dsel	5.11	0.21	5.1	0.61	0.16	0.61	0.00719861	-2.91662
Rab2a	277.36	82.16	317.98	106.99	49.97	124.74	0.00720296	-1.26606
Dmxl1	6.86	0.41	12.54	0.84	0.09	1.18	0.00720446	-3.23091
Pdzrn4	16.88	3.99	21.05	1.53	1.1	4.24	0.00720467	-2.60926
Myo5a	29.29	3.31	50.24	4.61	2.52	8.43	0.00720953	-2.41249
Cd209c	15.96	2.04	12.84	2.14	0.53	2.3	0.00721089	-2.63349
Plat	159.43	180.4	194.48	385.35	299.66	347.34	0.00721451	0.950183
Kdm6a	22.1	1.33	29.6	3.58	0.75	4.35	0.00721502	-2.61104
Clcn3	108.83	12.75	138.17	31.75	8.32	32.78	0.00721686	-1.83412
Exosc9	42.12	4.2	59.87	9.35	3.37	9.89	0.00721716	-2.23162
Zfp72	2.8	0	5.75	0.23	0	0	0.00722923	-2.87926
Zfp619	3.4	0.15	4.32	0.34	0.12	0.48	0.00724283	-3.06563
Rsbn1	13.71	0.93	17.11	1.59	1.07	2.35	0.00724577	-2.66387
Srsf7	125.64	52.3	151.29	42.24	36.73	57.1	0.00724782	-1.27475
Rbbp8	5.79	0.56	6.15	0.53	0.2	0.96	0.00724988	-2.88683
Iws1	18.12	2.2	23.85	3.02	1.06	3.71	0.0072593	-2.50337
Bdnf	5.12	0.52	6.25	0.4	0.19	0.89	0.00726083	-3.00608
Klhl24	47.76	4.72	67.55	8.42	2.42	13.46	0.00726375	-2.30437
Trip12	49.49	7.23	69.29	10.89	3.69	14.44	0.00726432	-2.11842
Ndufa5	253.99	60.4	232.74	82.91	44.15	94.49	0.0072698	-1.30425
Lnp	6.05	0.38	8.84	0.66	0.42	1.06	0.0072727	-2.83502
Nek7	35.86	5.59	42.86	7.18	1.45	8.1	0.00727347	-2.33327
Zeb1	121.22	16.64	188.76	28.08	11.44	47.47	0.0072799	-1.90869
H3f3b	1042.37	322	1102.79	435.72	248.6	522.5	0.00728429	-1.03164
Ubn2	10.42	0.72	14.93	1.53	0.66	1.88	0.00729011	-2.67929
Ubxn7	22.99	1.46	28.28	3	1.04	4.35	0.00730013	-2.65188
Epc2	20.27	2.41	24.59	2.72	0.85	4.41	0.0073132	-2.56646
Trnt1	40.26	2.84	46.49	6.25	2.34	8.5	0.0073229	-2.39019
Skil	13.77	2.8	29.55	2.18	0.89	4.01	0.00732379	-2.70357
Tprkb	641.63	265.43	424.62	326.86	166.43	197.42	0.00732951	-0.947095
Akap7	28.42	2.82	29.05	5	1.34	5.11	0.00732972	-2.39657
Nr1d2	34.15	2.08	38.24	6.42	1.95	7.04	0.0073375	-2.27279
Jakmip2	22.97	2.36	28.2	3.44	1.96	4.92	0.00733771	-2.3749
Cpsf6	38.97	5.69	51.97	8.22	4.03	10.91	0.00733833	-2.06084
Asxl2	10.86	0.77	16.56	1.72	0.77	2.21	0.00733836	-2.58445
Olfr287	87.55	21.77	40.06	21.25	8.47	11.93	0.00733855	-1.8426
Ash1l	23.64	2.1	38.34	4.06	1.37	6.3	0.00734052	-2.44967
Rora	10.56	1.58	11.56	1.73	1.59	1.6	0.00734071	-2.26816
Cpeb2	31.46	5.37	37.98	5.92	2.57	8.34	0.0073412	-2.1522
Slc5a3	10.17	0.61	11.94	1.4	0.36	1.37	0.00734124	-2.85973
Zzz3	23.87	1.94	31.72	4.1	1.32	5.49	0.00734353	-2.39866
Oxct1	279.93	44.46	302.24	95.91	24.74	111.51	0.0073448	-1.43249
Wwp1	16.99	1.31	25.89	2.6	0.91	4.02	0.0073452	-2.553
Smek1	39.91	3.76	46.86	6.24	3.15	10.66	0.00734565	-2.17479
Usp47	62.21	6.75	78.48	13.47	3.39	19.04	0.0073481	-2.03807
Dgkb	13.04	1.07	18.59	2.1	0.92	2.7	0.00734986	-2.5152
Vcpip1	19.6	1.89	29.88	3.59	0.78	4.55	0.00735238	-2.52581
Chst1	22.65	16.91	17.54	5.56	7.67	6.39	0.00735335	-1.54117
Ppm1e	19.89	2.27	29.65	2.92	1.65	5.19	0.00735615	-2.40828
Lrch2	14.17	1.26	25.25	2.72	0.58	3.24	0.00735715	-2.63696
Gm20300	29.49	2.76	39.15	6.36	1.33	6.53	0.00735748	-2.328
Fbxl3	67.34	6.63	73.8	13.44	4.32	19.27	0.00735774	-1.99659
Lig4	4.69	0.3	7.88	0.36	0.11	0.97	0.00735852	-3.15987
Zfp715	11.38	0.54	15.72	1.64	0.17	1.74	0.00735877	-2.96087
Lrp1b	5.43	0.58	12.26	0.81	0.5	1.1	0.00735918	-2.92237
Scaf11	35.48	4.36	47.11	7.97	2.64	8.7	0.0073592	-2.17084
Cdc42bpa	40.68	4.15	52.7	7.04	2.56	11.45	0.00736004	-2.21203
Ralgapa1	20.32	1.46	26.3	3	0.84	4.47	0.00736035	-2.53252
Pcf11	19.36	1.32	24.06	2.83	1.32	3.34	0.0073659	-2.57853
Rps6ka3	16.3	1.69	23.99	2.49	0.95	3.33	0.00736639	-2.63247
Etfa	244.64	46.43	272.35	85.05	32.78	87.22	0.0073684	-1.45824
Itgb1	169.01	35.32	244.01	57.51	15.84	80.09	0.00736886	-1.54692
Zfp191	102.74	19.36	142.94	26.88	8.42	38.72	0.00737272	-1.84022
Rrm2b	12.37	0.89	17.21	1.93	0.67	2.49	0.00737305	-2.58165
Mterf2	28.3	1.71	30.42	5.55	0.91	4.03	0.00737499	-2.52625
Zdhhc20	17.9	1.93	24.21	2.37	1.35	4.27	0.00737685	-2.46255
A830080D01Rik	9.62	1.04	13.58	1.27	0.48	2.04	0.00737946	-2.67712
Stk17b	10.64	1.34	11.6	1.3	0.36	2.1	0.00737958	-2.64876
Cep170	33.75	4.03	49.6	5.83	1.83	8.72	0.00738107	-2.41537
Elovl6	29.29	4.09	48.95	4.59	1.34	8.25	0.00738168	-2.53756
Mertk	26.53	1.88	21.8	3.24	1.05	4.17	0.00738457	-2.56925
Pds5a	17.19	1.95	32.05	2.23	1.23	4.37	0.0073863	-2.70878
Inpp4b	4.89	0.36	4.99	0.18	0.11	0.7	0.00738721	-3.37064
Atf2	43.44	3.83	49.43	7.21	3.36	11.16	0.0073876	-2.15383
Azin1	132.6	32.62	195.75	41.53	14.73	63.57	0.00738969	-1.59089
Parg	25.72	2.67	29.37	3.59	1.27	5.99	0.00739313	-2.41238
Tmtc3	7.15	0.5	10.57	0.59	0.27	1.29	0.00739973	-3.08311
Srsf11	89.58	21.92	95.68	21.59	13.31	33.74	0.00740472	-1.59376
2410127L17Rik	30.85	4.92	34.05	4.57	2.47	6.94	0.00740799	-2.32028
Fam179b	6.11	0.27	9.42	0.92	0.32	1.06	0.00740884	-2.78022
Ifit2	26.87	1.02	19.99	3.99	0.71	2.13	0.00741159	-2.80947
Fra10ac1	16.74	1.41	21.33	1.9	1.02	3.24	0.00741185	-2.68012
Zfp605	10.87	1.12	12.47	1.24	0.54	2.15	0.00741539	-2.63782
1110015O18Rik	11.25	1.4	18.62	1.23	0.93	2.5	0.00741729	-2.74638
Chl1	11.21	0.79	14.59	0.93	0.45	2.24	0.00741891	-2.87682
Arfgef1	26.11	2.13	35.33	3.51	0.82	6.59	0.00741997	-2.54137
D3Ertd751e	7.16	0.17	9.44	0.67	0.28	1.31	0.0074228	-2.89149
Fndc1	4.78	1.17	8.16	0.35	0.63	1.13	0.00742298	-2.7414
Pnpt1	22.28	2.15	31.21	4.21	1.04	4.93	0.00742318	-2.45038
Atp13a4	14.27	2.73	17.5	1.87	0.57	3	0.00742512	-2.66492
Tceal3	83.32	65.63	62.31	45.76	20.18	16.49	0.0074256	-1.35778
Zfp708	5.24	0.29	6.84	0.49	0.21	0.83	0.00742745	-3.01524
Ift81	20.39	1.67	22.7	3.22	0.55	3.09	0.00743174	-2.70593
Dnttip2	41.81	3.17	47.75	7.78	1.95	9.83	0.00743223	-2.24513
Vps54	17.68	1.74	21.85	2.8	0.82	3.41	0.00743426	-2.5535
Ttc3	126.17	21.35	173.88	34.77	14.28	52.48	0.00743772	-1.66246
Gabra2	12.07	0.81	17.67	0.78	0.39	2.42	0.00744174	-3.08912
Cct8	238.95	30.71	255.81	68.42	20.78	81.59	0.00744209	-1.62138
Tnik	59.57	3.41	73.21	13.43	3.45	13.98	0.00744549	-2.14181
Ucma	79.93	36.5	27.94	17.75	12.93	12.2	0.00744554	-1.75139
Zkscan16	2.06	0.32	4.27	0.27	0.17	0.48	0.00744714	-2.85365
Dmd	20.98	1.33	27	3.94	1.51	3.86	0.00745092	-2.40503
Ino80dos	10.16	2.58	11.27	1.42	0.68	2.34	0.00745195	-2.435
Sult1a1	52.21	7.61	38.44	9.57	4.69	10.42	0.00745206	-1.99326
Mospd1	29.15	2.84	36.72	5.51	2.18	6.17	0.0074526	-2.30959
Rbm26	28.34	5.03	41.71	6.17	2.08	8.02	0.00745373	-2.20621
Cep57	26.31	2.1	28.99	3.91	1.11	4.84	0.00745525	-2.54139
Atxn3	13.95	0.98	18.38	2.69	1.69	2.06	0.00746069	-2.37082
Eya1	24.34	1.56	28.81	2.91	1.27	5.51	0.00746117	-2.49724
Pja2	85.49	11.61	113.24	21.08	8.01	30.99	0.00746204	-1.80777
Bicd1	5.84	0.36	10.04	0.56	0.31	1.09	0.00746512	-3.05063
Atp6ap2	66.68	11.88	82.74	17.29	7.62	20.62	0.00746663	-1.82486
Hnrnpk	767.98	222.26	876.22	338.02	158.08	403.73	0.00746732	-1.05258
Wdr26	74.18	18.15	105.06	20.91	9.48	27.36	0.00746758	-1.77316
Metap2	103.28	19.32	120.67	26.91	12.06	33.29	0.00746879	-1.75129
Sfpq	216.26	65.36	266.6	74.23	40.27	98.66	0.00746891	-1.36282
Uqcrb	441.93	99.8	529.45	151.94	73.96	201.9	0.00746946	-1.32419
9330159F19Rik	15.87	1.3	18.32	2.29	0.9	2.56	0.00746975	-2.62578
Sec63	50.34	4.89	62.03	10.08	3.29	11.65	0.00746983	-2.22856
Hypk	166.24	65.03	168.58	63.11	52.19	70.92	0.00746993	-1.10245
Zfp953	1.53	0.15	2.01	0.19	0.05	0.24	0.00746997	-2.94251
Zc3h11a	71.09	10.16	93.53	17.98	5.08	19.61	0.00747336	-2.03425
Mfap1a	61.73	6.98	65.25	12.13	5.25	14.35	0.00747357	-2.07788
Nap1l3	8.44	0.62	11.71	1.39	0.53	1.1	0.00747498	-2.78188
Serpinb5	5.76	0.14	3.61	0.22	0	0	0.00747598	-2.96256
Ate1	38.2	3.62	47.66	7.27	2.45	8.11	0.00747846	-2.32726
Cpne6	10.04	19.59	6.2	1.5	2.94	2.9	0.00747949	-2.28732
Prkaa2	5.72	0.66	6.17	0.76	0.37	0.96	0.00747961	-2.58611
Usp33	40.83	5.09	46.12	7.32	2.83	10.05	0.00747986	-2.18791
Yipf4	46.64	5.65	54.85	8.96	4.63	10.69	0.00748096	-2.14166
Mrpl50	66.81	8.18	89.37	16	6.26	17.86	0.00748108	-2.03447
Skiv2l2	38.99	4.89	47.24	6.12	2.53	9.58	0.00748108	-2.32145
Eprs	117.25	21.58	132.17	29.52	12.86	42.7	0.00748359	-1.6714
Pcp4	69.33	21.1	56.97	13.63	9.71	22.9	0.00748515	-1.67252
Naa30	27.95	2.06	37.11	4.91	1.36	6.77	0.00748656	-2.3638
Dst	33.74	3.34	44.24	6.36	1.6	7.99	0.00748854	-2.35005
Scaper	18.37	1.5	22.8	2.5	0.7	3.9	0.00749809	-2.58733
Ccdc39	5.23	0.19	6.79	0.92	0.19	0.49	0.00750869	-2.93192
Cntln	9.05	0.38	11.92	1.44	0.46	1.4	0.00750944	-2.6937
Rnf170	20.44	1.34	26.22	2.98	0.77	4.35	0.00750953	-2.56704
Rbms3	4.03	0.18	5.09	0.33	0.25	0.71	0.00751028	-2.84986
Sub1	107.18	21.18	122.24	33.02	15.08	36.64	0.00751158	-1.56427
Rasa2	11.55	0.95	17.68	1.85	0.69	2.24	0.00751328	-2.65851
Thoc7	174.3	34.34	180.77	48.19	26.6	70.49	0.00751974	-1.42245
Acap2	38.04	4.92	52.14	7.81	2.1	10.4	0.00752608	-2.22726
Cfap97	10.53	0.89	14.48	2.01	0.31	1.71	0.00752758	-2.6841
Cnot6l	14.41	1.42	17.95	1.81	0.67	3.03	0.00753346	-2.61605
Snrnp48	33.58	4.38	34.37	6.63	1.98	7.41	0.00753571	-2.17472
Fcho2	43.46	4.17	58.36	7.66	2.99	12.01	0.00754186	-2.22571
Dcp2	11.26	1.12	14.32	1.52	0.99	2.14	0.00754309	-2.52154
Map3k1	29.31	5.39	37.66	5.96	2.66	8.02	0.00754575	-2.12054
Gm16973	6.33	0.25	8.66	1.12	0.22	0.64	0.00754646	-2.94429
Ccdc50	31.16	3.72	44.34	5.88	2.15	8.73	0.00754751	-2.24084
Npat	11.9	1.04	16.12	1.88	0.79	2.18	0.00755162	-2.58298
Zc3h7a	32.99	3.63	36.3	5.19	2.13	7.58	0.00755323	-2.291
Hnrnpr	75.78	10.52	82.26	17.59	6.52	21.41	0.00755375	-1.88869
Kansl1l	12.51	0.91	12.85	1.75	0.95	2	0.00755554	-2.48268
Lims1	47.19	7.99	65.03	11.21	4.04	13.65	0.0075611	-2.05642
AI504432	3.66	0.06	3.65	0.37	0	0.2	0.0075625	-2.78405
Lpar4	8.55	0.58	14.28	1.18	0.33	1.88	0.00756401	-2.78777
Pde1c	3.57	0.62	5.26	0.49	0.37	0.7	0.00757752	-2.59877
Malt1	2.53	0.18	2.08	0.3	0.05	0.31	0.00758532	-2.85949
Rpgr	10.43	0.57	13.29	1.87	1.34	0.88	0.00758589	-2.57019
Usp24	42.41	4.37	55.9	7.25	2.96	11.98	0.00758711	-2.21017
Tmx1	81.6	16.71	100.99	20.81	7.78	29.33	0.00758772	-1.78281
Tab3	6.02	0.22	8.27	0.75	0.25	1	0.00758802	-2.85898
Nr3c1	31.73	3.17	42.78	5.83	1.61	8.45	0.00758943	-2.28942
Rhobtb3	80.39	10.31	96.3	18.47	5.45	25.32	0.00759316	-1.92514
Mterf3	57.87	4.23	65.47	12.65	5.6	12.95	0.0075933	-2.03167
Ankrd32	4.19	0.19	5.23	0.5	0.12	0.65	0.00759348	-2.91971
Mycbp2	25.34	2.22	35.81	4.08	1.53	6.17	0.0075945	-2.42746
Macf1	64.51	4.73	92.89	14.84	4.31	19.12	0.00759452	-2.08287
Picalm	110.56	22.41	134.49	30.56	12.02	41.75	0.00759666	-1.66521
Krcc1	45.05	5.51	50.77	9.16	4.59	10.66	0.00759754	-2.05352
Zfp944	9.32	0.47	14.77	1.04	0.54	1.95	0.007601	-2.79857
Tmem167	21.69	3.18	31.32	4.34	2.24	4.89	0.00760233	-2.29245
Psd3	9.39	0.52	14.91	1.26	0.18	1.83	0.00760388	-2.92414
Cacybp	93.62	16.11	112.48	23.85	8.67	32.66	0.00760595	-1.76942
Abi2	55.71	10.67	67.92	13.07	6.18	16.74	0.00760615	-1.89979
Uchl3	101.48	25.19	117.36	27.04	16.43	38.45	0.00760798	-1.57477
Sod3	4.92	3.91	7.58	1.38	1.61	1.42	0.00760804	-1.89572
Zfand6	113.97	13.47	115.51	28.12	9.85	33.8	0.00760811	-1.75921
Canx	419.21	105.48	537.58	169.46	61.75	208.73	0.00760816	-1.27177
Eif1a	24	2.32	23.52	4.08	1.05	4.09	0.00760817	-2.43447
Clasp2	140.88	22.49	168.38	41.16	11.84	52.19	0.00760867	-1.6571
Zfp617	30.04	2.11	41.47	6.2	1.24	6.35	0.00760891	-2.41648
Kcnd2	64.06	9.05	90.55	11.73	9.34	23.5	0.00766245	-1.87656
Gcc2	13.06	0.67	18.44	1.67	0.46	2.84	0.00766309	-2.6944
Rpgrip1l	4.5	0.38	7.44	0.82	0.17	0.76	0.00766728	-2.81558
Nap1l1	272.41	93.11	325.81	119.3	56.57	138.55	0.00768043	-1.13668
Dhx15	110.05	19.45	152.51	34.27	9.61	44.43	0.00770797	-1.6751
Mrpl42	181.21	32.06	184.85	54.38	21.23	69.81	0.00771246	-1.45298
3110057O12Rik	7.49	0.82	10.77	0.84	0.14	1.61	0.00772324	-2.88104
Rrbp1	76.39	23.75	94.66	23.64	15.37	29.22	0.00775614	-1.51352
Gm10416	2.98	0	6.39	0.31	0.39	0.74	0.00775808	-2.77698
Mgea5	125.95	17.81	151.91	37.48	9.91	46.49	0.00777286	-1.6551
Ppic	110.36	18.08	122.74	28.44	16.34	39.03	0.00779792	-1.58353
Gdf6	1.06	0.6	3.8	0.21	0.13	0.38	0.00780619	-2.92283
Fchsd2	146.09	66.69	192.31	54.93	39.22	83.5	0.00780638	-1.1892
Car8	16.46	12.43	33.97	5.77	3.57	7.31	0.00782019	-1.91662
Fam63b	28.65	2.76	39.76	4.92	1.57	7.75	0.0078233	-2.32132
Twistnb	12.19	1.07	17.51	1.53	0.3	2.78	0.00784208	-2.73869
Ppp3ca	83.52	14.75	94.82	20.25	10.19	29.16	0.00784712	-1.69589
Sv2b	1.91	0.72	1.36	0.28	0.09	0.37	0.0079119	-2.43079
Pcnp	181.28	29.41	234.19	58.61	23.64	77	0.00792311	-1.48212
Col27a1	23.49	5.28	24.69	4.03	2.87	6.04	0.0079403	-2.04662
Cisd2	44.03	10.14	52.87	10.71	4.97	13.63	0.00795343	-1.86869
Tmem181c-ps	10.13	0.9	6.46	0.79	0.78	1.48	0.00796489	-2.51965
Timm21	52.56	4.66	65.86	11	2.9	15.36	0.00796967	-2.07259
Chuk	39.02	4.94	52.37	8.71	2.53	10.97	0.00797723	-2.11678
Naa16	7.8	1.09	9.4	1.25	1.15	1.32	0.00797728	-2.29768
Eif2ak2	16.03	1.13	24.63	3.53	0.86	3	0.00797758	-2.49951
Cfdp1	196.27	26.91	206.52	63.95	21.27	69.51	0.00803235	-1.47358
Mtif2	29.35	3.09	35.4	6.8	2.02	5.92	0.00805344	-2.2024
Cep135	2.38	0.16	3.67	0.28	0.22	0.46	0.00809385	-2.69349
Sptssa	150.11	27.81	150.67	49.79	17.17	51.21	0.00811476	-1.47542
Cenpc1	21.64	1.65	29.87	3.79	1.1	5.14	0.00813246	-2.40602
Lrp6	25.34	2.71	38.86	4.89	1.68	6.96	0.00816659	-2.30606
Xrcc4	22.12	2.08	24.26	3.67	0.77	4.67	0.00818582	-2.41127
Vmn1r58	31.09	3.77	31.55	6.35	2.1	6.52	0.00826068	-2.14933
Dnajc3	30.83	2.8	38.86	5.91	2.05	7.69	0.00829719	-2.21162
Hipk3	11.22	0.91	14.28	1.55	0.77	2.36	0.00831701	-2.4965
Utp14b	21.53	3.19	31.2	4.09	1.39	5.81	0.00832101	-2.30832
Zfp281	24.11	2.89	27.46	3.72	1.1	5.9	0.00835618	-2.34489
Fxyd6	232.8	443.57	258.21	122.53	220.52	179.43	0.00835623	-0.838942
Ttc37	6.4	0.49	9.44	1.2	0.26	1.06	0.00836568	-2.69603
Vps35	127.03	18.44	159.37	37.15	10.23	50.67	0.00837096	-1.63646
Rtn1	156.96	158.86	135.66	597.32	343.88	334.65	0.00837643	1.49872
Zhx1	29.56	2.71	40.34	7.39	1.82	6.21	0.00837718	-2.23537
Kantr	8.31	0.45	7.38	0.57	0.33	1.45	0.00843279	-2.77991
Mkx	4.98	0.88	7.44	0.64	0.29	1.18	0.00844673	-2.65611
Trmt11	14.34	0.9	13.76	2.38	0.8	2.17	0.00847083	-2.43844
Tbc1d4	18.95	8.94	24.51	6.64	2.44	4.6	0.00850339	-1.9375
Nbeal1	1.49	0.2	5.08	0.15	0.08	0.45	0.00853768	-3.31555
Zdhhc17	46.47	7.24	61.18	10.74	4.54	14.61	0.00854557	-1.94252
Lgalsl	40.31	5.56	54.97	9.69	2.43	11.74	0.00855388	-2.0794
Arl5b	5.88	1.03	10.14	0.67	0.39	1.54	0.00857658	-2.71319
Shprh	19.63	1.61	29.19	2.57	0.8	5.32	0.00859428	-2.53685
Odf2l	12.8	1	16.71	2.12	0.92	2.63	0.0086323	-2.42786
Ccdc174	26.88	3.86	32.36	5.79	2.96	6.27	0.00865377	-2.07076
Ubr3	30.48	3.28	41.14	5.07	1.52	8.82	0.00865635	-2.2811
Serpini1	7.08	0.11	4.42	0.95	0.22	0.28	0.0086654	-3.00124
Caprin1	199.52	52.44	270.33	79.24	27.51	99.41	0.00867605	-1.34109
Gopc	20.76	2.9	28.53	3.49	1.08	5.61	0.00870889	-2.35804
Pum2	65.97	10.35	91.51	17.25	5.91	23.94	0.00872688	-1.8332
Bmp3	4.09	1.02	6.3	0.53	0.45	1.06	0.00873672	-2.48366
Alpk1	3.36	0.29	4.86	0.69	0.19	0.41	0.00875694	-2.72179
Fam103a1	81.84	12.11	90.24	23.18	9.49	24.56	0.00876788	-1.68635
Sgk3	15.74	2.06	18.6	2.58	0.66	3.53	0.008769	-2.42671
Trip4	27.13	3.13	34.8	5.52	2.36	6.74	0.00878299	-2.15383
Ptbp3	15.07	1.32	21.47	2.07	1.11	3.75	0.00878657	-2.44975
Bmpr1b	39.8	2.54	41.26	8.47	1.52	8.27	0.00881004	-2.19482
Ajap1	2.44	2.18	2.51	0.3	0.84	0.65	0.00882444	-1.99394
Suv420h1	40.5	5.28	58.04	8.2	3.3	13.26	0.0088359	-2.068
Slc4a7	13.64	1.13	22.78	2.17	0.81	3.51	0.0088599	-2.53252
Zkscan1	39.3	6.27	55.47	7.79	2.7	13.31	0.00886788	-2.08589
Kidins220	117.82	14.65	145.91	37.17	10.49	41.77	0.00888231	-1.63822
Epha5	34.19	3.25	43.43	7.26	2.34	8.8	0.00891134	-2.1359
Trmt13	5.21	0.17	6.33	0.65	0.15	0.91	0.00891704	-2.77567
Zfp938	15.86	1.24	25.29	3.05	1.51	3.72	0.00892071	-2.35602
Vps4b	33.35	2.69	46.26	7.9	1.64	8.27	0.00892864	-2.2082
Pola1	3.43	0.1	5.21	0.24	0	0.62	0.00893247	-2.68403
Zfp595	2.99	0.09	3.82	0.57	0.12	0.17	0.00894754	-3.00419
Miat	114.63	32.13	172.4	36.02	31.48	53.06	0.00895063	-1.40453
Eif4ebp3	18.94	1.26	17.52	3.16	1.25	3.17	0.00898947	-2.31506
Cbx5	111.72	20.02	174.72	38.27	10.3	49.7	0.00902128	-1.64088
Zfp800	9.76	0.9	13.28	1.76	0.54	1.93	0.0090497	-2.50069
Zbtb1	13.15	1.5	15.1	1.95	1.28	2.83	0.00905578	-2.2955
Srsf6	251.02	118.66	275.21	113.68	87.58	142.79	0.00905744	-0.906435
Akap11	27.25	1.78	36.28	5.22	1.05	6.74	0.00906667	-2.32768
2900092D14Rik	50.86	5.59	46.08	8.53	3.7	13.49	0.00907603	-1.99508
Pkn2	19.01	1.01	25.13	2.79	0.89	4.54	0.00907965	-2.45752
H3f3a	1783.63	946.6	1910	1078.7	535.88	1243.52	0.00909271	-0.69914
Rap2c	36.17	3.27	43.43	7.34	2.5	9.37	0.00913615	-2.10899
Spopl	5.14	0.71	10.9	0.89	0	1.31	0.00914406	-2.63313
Pcdh9	41.65	5.07	65.94	9.16	3.02	14.49	0.00917319	-2.07869
Tbc1d8b	2.76	0.1	3.85	0.36	0.23	0.5	0.00919884	-2.62198
4833420G17Rik	59.15	5.73	64.01	14.8	4.9	15.17	0.00919991	-1.88608
Chd2	29.15	2.79	36.54	5.98	2.07	7.23	0.00921342	-2.16404
Rala	110.27	28.18	136	37.07	18.63	46.3	0.00930251	-1.42797
Abca8b	3.19	0.42	5.37	0.6	0.34	0.63	0.00930907	-2.51595
Ptma	1650.15	1232.67	1502.24	1172.7	742.71	1292.93	0.0093421	-0.45077
Tnks2	69.85	9	88.59	18.93	5.35	23.45	0.0093577	-1.81068
Gm3604	2.69	0.16	2.96	0.19	0	0.09	0.00936225	-2.89699
Gstt1	6.71	35.98	16.1	76.04	205.76	156.36	0.00936598	2.89782
Calm2	411.61	106.03	450.31	174.17	54.51	208.24	0.00936716	-1.14756
Snap25	6.88	1.18	9.01	0.53	0.33	1.7	0.00938157	-2.73725
Mkln1	37.32	4.07	43.16	8.92	2.58	8.91	0.00938847	-2.05053
Nova1	63.65	14.6	86.06	14.8	7.69	26.79	0.00939779	-1.73735
Gm14325	21.78	2.68	23.68	4.6	3.49	3.59	0.00940694	-2.0432
Spta1	2.97	0.1	6.43	0.59	0.14	0.57	0.00941053	-2.86942
Mios	20.28	1.9	26.5	3.91	1.44	4.78	0.00941217	-2.26469
Pdcl	71.36	11.17	87.57	18.97	6.78	25.03	0.00942201	-1.74405
Nap1l2	8.35	0.81	10.36	0.79	0.27	1.88	0.00944053	-2.73106
2810049E08Rik	27.8	1.65	29.86	4.7	2.18	6.23	0.00946737	-2.17761
Zfp119a	3.78	0.28	10.84	0.45	0.93	0.8	0.00947219	-2.77291
Zdhhc21	7.29	0.74	11.22	1.22	0.61	1.63	0.00947372	-2.47601
Taf7	14.03	1.54	15.1	0.73	0.28	3.22	0.00947478	-2.8581
Rasal2	16.49	2.01	28.24	3.13	1.06	4.72	0.00947515	-2.39116
Gnl2	82.99	15.51	90.46	26.97	10.68	25.05	0.00947776	-1.59154
Stxbp5	8.02	0.9	9.43	1.22	0.69	1.64	0.00948467	-2.36989
Baz2b	12.5	0.72	14.03	1.75	0.58	2.53	0.00949208	-2.48723
Cep83	14.21	1.18	21	2.12	1.02	3.64	0.00951034	-2.42418
Pan3	30.07	3.59	29	5.84	3.56	6.39	0.00951281	-1.98853
Mpp7	4.11	0.34	4.66	0.78	0.1	0.47	0.00952695	-2.75449
Stxbp3a	45.17	5.37	50.04	11.33	3.02	11.4	0.00953037	-1.9657
3110001I22Rik	4.73	1.11	8.24	1.17	0.44	0.99	0.00953169	-2.43706
Bms1	32.94	3.76	36.96	6.22	2.17	8.76	0.00953186	-2.10267
Herc4	22.01	2.4	23.9	4.15	1.85	4.84	0.00954229	-2.15596
Tmem87a	39.08	4.63	43.72	8.92	1.93	10.1	0.00954858	-2.06118
Hells	2.07	0	2.68	0.18	0	0.29	0.00954892	-2.43626
Cdc37l1	97.53	22.82	123.94	32.99	14.88	39.35	0.00955558	-1.48586
Synj2bp	12.9	1.97	18.71	2.46	1.75	3.12	0.0095628	-2.19572
Zfr	89.89	13.98	118.69	28.1	9.29	33.8	0.00956864	-1.64445
Pdzd8	19.41	2.33	24.36	3.57	1.4	4.82	0.00957226	-2.23539
Mospd2	18.73	2.29	32.15	3.94	1.6	5.41	0.00957337	-2.27968
Cnot2	60.76	9.63	71.13	17.28	7.04	18.21	0.00957766	-1.73445
Vmn2r1	1.92	0.19	1.83	0.25	0.09	0.32	0.00957779	-2.57766
Arrdc3	62.2	6.69	68.28	14.64	3.81	18.84	0.00958056	-1.8791
Zfp367	8.84	0.4	12.87	1.44	0.27	1.84	0.00959292	-2.63881
Ergic2	33.05	5.78	44.62	9.35	2.12	8.93	0.00961024	-2.03234
Rheb	153.05	33.61	175.68	52.41	27	64.64	0.00961243	-1.33077
Csgalnact2	7.34	0.62	10.48	1.22	0.51	1.57	0.00961257	-2.4823
Eml4	28.18	3.47	38.03	6.19	3.49	7.51	0.00961599	-2.01918
Mut	73.85	13.09	96.07	18.24	9.12	29.63	0.00961937	-1.68314
Enah	53.98	12.76	63.97	13.38	6.87	19.77	0.00961975	-1.70758
Zfp712	2.2	0.05	4.33	0.06	0	0.06	0.0096263	-3.40775
Rab11a	125.3	26.78	151.62	43.54	23.02	49.7	0.00963366	-1.38529
Trpm3	1.72	0.41	2.97	0.38	0.1	0.37	0.00963644	-2.58496
Srpk2	71.11	10.2	80.39	19.18	6.9	23.08	0.00964	-1.71776
Hibch	56.66	5.66	67.7	15.27	4.72	15.84	0.00964291	-1.85949
Cwc15	269.16	90.69	285.28	124.09	77.05	120.62	0.00964303	-1.0036
Eldr	3.67	0.35	5.23	0.82	0.3	0.44	0.00964597	-2.56791
Epha7	2.41	0	2.33	0.32	0	0.27	0.00965178	-2.26524
Dbt	37.24	3.54	49.59	7.37	1.98	11.51	0.00965354	-2.1151
Swt1	6.78	0.72	9.41	1.06	0.57	1.51	0.00965451	-2.42904
Sparcl1	712.7	119.94	489.12	316.74	84.05	169.51	0.00965726	-1.21267
Cul1	91.12	13.38	102.15	25.22	9.23	32.46	0.0096586	-1.6269
Mier1	30.26	3.74	39.96	6.71	3.01	8.39	0.00966084	-2.02996
Efcab2	10.45	0.63	14.29	2.35	0.55	1.58	0.00966194	-2.50155
Spast	49.9	10.45	68.4	12.41	5.29	19.07	0.00966515	-1.80797
Rnpc3	26.85	2.54	36.96	6.47	1.05	6.61	0.00966536	-2.23133
Bbx	5.03	0.42	6.36	0.89	0.13	0.86	0.00966808	-2.6512
Zfp933	7.94	0.87	12.72	1.56	0	1.79	0.00967334	-2.48342
Col4a3bp	19	0.96	20.17	3.43	0.53	3.59	0.00967896	-2.41013
Hsdl2	293.25	79.88	314.45	124.48	49.01	141.29	0.00968696	-1.12718
Gm9159	3.07	0.64	4.47	0.69	0.12	0.56	0.00968889	-2.57792
Arxes2	264.34	101.62	279.66	115.92	62.15	145.03	0.009696	-0.998705
Birc2	30.08	3.7	36.98	7.35	1.49	7.41	0.00969937	-2.12249
C330007P06Rik	69.47	7.64	87.57	19.21	6.49	22.83	0.00970512	-1.76272
Uggt2	9.91	0.56	13.87	1.64	0.57	2.16	0.00971364	-2.47762
Ccpg1	76.69	9	84.27	22.89	8.82	21.37	0.00971448	-1.67895
Hfm1	2.12	0.54	3.17	0.04	0	0.36	0.00971883	-2.6955
Qser1	15.67	1.84	22.12	2.42	1.23	4.3	0.00972148	-2.31757
Chml	4.16	0.34	5.74	0.36	0.15	0.94	0.00972275	-2.82009
Fign	1.7	0.12	2.03	0.06	0.09	0.34	0.00972358	-2.974
Cox7b	386.19	117.32	393.42	175.74	87.83	185.22	0.0097268	-0.998955
Lpar6	12.78	0.43	11.58	2.27	0.38	1.62	0.00972689	-2.53745
Casp12	1.82	0	1.33	0.36	0.18	0.26	0.00972786	-2.18982
Foxn2	26.08	2.65	33.07	3.96	1.55	7.59	0.0097322	-2.23804
Zfp148	21.63	2.36	29.72	4.33	1.25	5.79	0.00974185	-2.23996
Pcdh20	2.41	0.2	2.99	0.11	0	0.08	0.00975419	-3.02076
Kin	29.54	1.56	29.6	6.2	1.9	5.58	0.00976151	-2.14963
Ndufs1	198.59	34.48	208.32	75.79	20.14	76.91	0.00978892	-1.35262
Pex13	45.01	5.61	52.77	11.78	3.66	12.28	0.00978922	-1.8991
Kmt2e	42.48	5.41	51.54	9.02	4.15	13.23	0.00979468	-1.91314
Scg2	10.58	4.48	21.28	2.18	1.7	4.12	0.00980597	-2.18349
Flrt2	6.82	0.57	12.99	1.22	0.39	1.73	0.00980679	-2.60923
9930021J03Rik	13.38	1.15	20.16	1.88	0.86	3.64	0.00981267	-2.44289
Fermt2	258.71	61.57	306.73	105.32	38.45	127.36	0.00982179	-1.2095
Olfr613	4.41	0.57	5.23	1	0.3	0.47	0.00983258	-2.52816
Tbc1d15	25.4	3.3	33.27	6.19	1.97	6.38	0.0098464	-2.09154
Tubgcp5	22.77	3.24	25.21	4.08	1.64	5.95	0.0098536	-2.1339
Stxbp6	18.05	0.65	13.1	3.13	0.38	1.94	0.0098696	-2.5447
Gpr158	1.04	0.27	1.76	0.15	0.06	0.28	0.00987876	-2.64739
Ercc6l2	11.44	1.41	14.34	2.36	0.6	2.37	0.00991428	-2.35087
Pibf1	10.93	0.8	14.05	1.87	0.85	2.36	0.00991821	-2.34335
Zfp354c	43.05	4.46	52.65	9.57	2.11	13.11	0.00992224	-2.01448
Tdrd3	31.4	3.93	37.43	6.63	2.29	8.76	0.00992512	-2.04103
Fancm	4.61	0.4	5.39	0.55	0.18	0.96	0.00993552	-2.62149
Ctla2a	21.52	3.51	25.87	4.71	3.12	5.2	0.00993614	-1.96583
Phtf2	6.1	0.54	8.69	1.03	0.67	1.28	0.0099465	-2.36297
Sdcbp	183.73	20.07	182.48	65.32	15.68	60.11	0.00995504	-1.45283
Sox2ot	40.39	5	44.26	11.56	1.26	8.67	0.0099579	-2.06064
Adam22	18.09	1.65	22.83	3.77	1.04	4.08	0.00997828	-2.25958
Camk2b	26.24	29.95	26.93	11.72	13.86	11.63	0.00997867	-1.15951
Ino80d	7.24	0.92	10.48	1.26	0.31	1.7	0.00998355	-2.51104
Lpp	4.76	0.27	8.28	0.81	0.21	1.07	0.00999422	-2.67094
Cep70	8.05	0.96	12.27	1.45	0.18	1.9	0.0100033	-2.59176
Fubp1	60.64	18.91	74.06	19.29	10.05	24.26	0.0100049	-1.51897
Pms1	5.51	0.58	5.58	0.37	0.23	1.17	0.0100062	-2.72098
Tiparp	41.19	4.39	54.29	7.89	3.13	13.88	0.010019	-2.00391
Eya4	4	0.51	7.1	0.32	0.17	1.08	0.0100257	-2.88653
B230219D22Rik	39.9	5.28	52.18	8.56	2.62	13.3	0.0100417	-1.99173
Blzf1	17.65	2.01	22.05	3.21	0.77	4.45	0.0100429	-2.30679
Rnf138	34.02	4.12	49.03	6.69	4.09	11.29	0.0100469	-1.98175
Actr6	26.72	2.72	30.21	5.65	1.53	6.47	0.0101205	-2.12762
Dopey1	10.92	0.84	14.88	1.53	0.46	2.69	0.0101319	-2.50901
E230016M11Rik	6.3	0.81	6.39	1.39	0.54	0.64	0.0101653	-2.39312
Fam228a	3.88	0.37	4.35	0.46	0.08	0.78	0.0101712	-2.7038
Cd164	96.99	19.19	125.8	35.36	11.14	38.08	0.0101846	-1.5165
Tlr3	15.26	0.81	18.31	2.95	0.91	3.06	0.0101918	-2.31273
Bche	4.46	0.7	9.7	0.56	0.15	1.35	0.0102226	-2.85072
1700020I14Rik	29.51	4.04	59.22	7.6	2.3	11.36	0.0102371	-2.12552
Fam49b	45.08	5.59	58.11	11.62	3.92	14.03	0.0102379	-1.87921
Ncam2	15.57	1.65	29.61	2.79	0.98	5.07	0.0102545	-2.40531
Kif2a	38.99	6.77	52.35	8.73	4.51	13.62	0.0102546	-1.86894
Nell2	184.22	121.57	180.05	79.26	97.52	115.79	0.010281	-0.731699
Akap8	67.09	9.85	69.15	15.97	5.74	22.49	0.0102814	-1.72474
Zfp317	32.56	2.66	38.55	7.46	1.63	8.16	0.010288	-2.09644
Slc20a2	272.89	173.74	246.87	152.16	133.75	164.5	0.0103032	-0.622657
Ctdspl2	15.23	1.76	20.33	2.11	0.79	4.24	0.0103046	-2.38595
I830012O16Rik	8.05	0	7.23	1.02	0	1.46	0.0103057	-2.40471
Cab39	110.95	22.73	125.95	35.73	11.5	46.45	0.0103284	-1.47064
Crybg3	1.44	0.08	1.98	0.25	0.14	0.24	0.0103608	-2.47393
Rep15	3.69	0.19	3.25	0.59	0.25	0.47	0.0103937	-2.44434
Plagl1	37.95	1.6	24.1	7.8	1.59	3.73	0.010456	-2.27839
Ap3m1	50.59	5.23	69.54	12.39	2.99	17.72	0.010463	-1.92117
Trappc8	27.16	2.53	34.82	5.7	2.28	7.36	0.0104892	-2.07222
Prrc2c	57.69	9.65	80.29	16.39	7.35	21.46	0.010493	-1.70759
Gng12	173.29	43.97	214.98	57.89	24.19	93.59	0.010512	-1.29896
Dpp10	12.05	1.7	17.51	1.68	1	3.48	0.01055	-2.34332
Hnrnpd	62.21	16.85	71.76	16.84	10.29	24.9	0.0105606	-1.53541
Slc7a2	54.15	8.65	67.15	18.48	6.2	14.46	0.0106001	-1.73124
Gabbr1	34.3	45.61	40.59	94.67	189.9	148.47	0.010637	1.84547
Irx3	2.77	3.77	3.13	0.48	1.1	1.14	0.0106499	-1.82991
Eif4a2	323.21	31.47	363.32	129.1	27.57	127.6	0.0106531	-1.33672
Ssr3	316.73	55.83	440.58	143.88	38.93	155.06	0.0106546	-1.26704
Carhsp1	112.63	158.22	113.53	268.27	252.43	213.05	0.0106547	0.932755
Papd5	19.91	2.69	24.7	3.91	1.67	5.33	0.0106814	-2.11619
Atf1	17.9	2.68	19.3	4.41	1.21	3.37	0.0107028	-2.14927
Pcdh17	17.09	3	30.08	2.71	1.63	6.09	0.0107798	-2.26609
Galnt1	75.45	13.51	90.31	23.57	5.74	28.05	0.010785	-1.64402
Gigyf2	33.46	7.93	47.84	9.2	4.65	11.67	0.01083	-1.8059
Snrpd3	414.06	178.22	437.02	198.59	140.01	248.22	0.0108301	-0.810674
Ogn	15.86	0.21	20.51	3.97	1.47	1.67	0.0108521	-2.36313
Atg10	13.06	1.44	12.13	2.58	0.88	2.24	0.0109129	-2.22402
Gsn	19.33	49.94	22.95	140.15	112.39	78.39	0.0109152	1.84337
Rmnd5a	41.89	6.49	49.62	7.9	3.57	14.64	0.0109216	-1.90818
Paqr7	18.23	35.24	28.24	99.79	132.79	85.85	0.010922	1.96239
S100a11	90.25	112.55	134.15	421.35	285.58	187.51	0.0109588	1.40845
Nudcd1	11.85	1.74	13.26	1.94	0.74	2.89	0.0109642	-2.26917
Tmem263	39.97	5.84	45	7.89	2.47	13.03	0.0110107	-1.95696
Mettl9	157.47	33.9	179.91	56.99	24.07	70.05	0.0110382	-1.29691
Bcap29	31.28	3.58	41.07	7.78	2.37	8.78	0.0110444	-2.004
Slmap	26.18	3.23	34.51	6.83	1.75	6.67	0.0110972	-2.06746
Rab18	124.23	24.16	158.45	47.45	13.5	52.94	0.0111164	-1.42985
Nus1	31.09	4.02	38.88	6.98	2.52	9.18	0.0111278	-1.98584
Ube3a	12.38	1.64	29.75	2.73	0.75	4.45	0.0112159	-2.46455
Ckmt1	0.48	0.9	1.72	10.11	11.33	7.38	0.0112326	3.21673
Cntn4	2.59	0.12	2.76	0.04	0	0.21	0.0112635	-2.86658
Vwa5b1	0.26	0.27	0.3	7.16	3.86	1.83	0.0112683	3.95251
Etf1	82.36	19.71	98.02	25.29	12.68	34.52	0.0112857	-1.4648
Camsap2	55.9	13.04	82.1	14.03	5.58	25.81	0.0112879	-1.73353
2700029M09Rik	52.84	9.63	61.1	14.06	7.09	17.72	0.0112887	-1.6686
Zfyve16	8.4	0.67	12.12	1.56	0.25	1.9	0.0113199	-2.51389
Mtx3	17.26	1.28	21.82	3.21	1.18	4.24	0.0113374	-2.22549
Tmem47	171.47	8.38	171.07	58.29	17.3	49.21	0.0113413	-1.49152
Cacnb4	1.12	0.05	2.47	0.17	0.09	0.28	0.0113812	-2.75291
Ahctf1	14.19	1.5	17.1	2.48	0.71	3.48	0.0113974	-2.2975
1700128F08Rik	4.09	0.68	2.4	0.35	0.65	0	0.0114049	-2.25701
Diap2	4.05	0.17	5.46	0.55	0.14	0.86	0.0114134	-2.64274
Fpgt	15.47	0.86	16.82	1.97	0.8	3.68	0.0114367	-2.36164
Leng8	89.73	22.8	90.07	27.84	25.07	28.86	0.0114558	-1.30899
Nae1	47.73	9.66	58.96	14.37	6.14	15.64	0.0114724	-1.6864
Plekha1	27.1	2.7	31.69	5.54	0.84	7.27	0.0115196	-2.17145
Zik1	12.33	1.09	15.62	2.17	0.89	2.95	0.0115907	-2.2726
Nmd3	41.42	6.98	40.12	9.11	3.26	12.28	0.0115909	-1.84442
Uvssa	7.91	0.62	7.18	0.99	0.41	1.56	0.0115932	-2.40801
Papd4	26.78	3.61	34.45	6.23	2.27	7.66	0.0115982	-2.00446
Mob1b	10.61	1	24.61	2.23	0.29	3.5	0.0116013	-2.58895
Nfib	51.15	7.8	69.37	12.2	5.08	19.79	0.0116137	-1.79142
Lrfn2	0.42	0.41	0.38	4.9	8.79	4.07	0.0116311	3.87555
Adam9	76.62	10.17	143.54	25.83	6.82	36.96	0.0116426	-1.72634
Cadm2	57.17	9.77	72	16.04	8.69	20.03	0.0116714	-1.63418
Dock10	18.73	2	26.48	3.15	0.85	5.62	0.0116882	-2.29498
Lrrc4c	46.08	8.18	69.63	9.28	5.72	19.82	0.0117027	-1.83107
Med7	35.02	5.77	40.71	8.07	4.33	10.65	0.0117123	-1.82203
Ccdc132	33.46	4.05	37.25	7.86	1.91	9.03	0.0117162	-1.99153
Cpne3	39.11	4.9	49.04	9.23	3.9	12.33	0.0117194	-1.86977
5530601H04Rik	8.35	0.71	11.21	1.7	0.94	1.66	0.0118043	-2.23694
Zfp472	9.44	0.53	7.94	1.28	0.1	1.62	0.0118586	-2.57773
4933432K03Rik	2.24	0.32	2.77	0.33	0.42	0.4	0.0118599	-2.2125
Tex9	9.29	1.07	10.58	1.76	0.55	1.96	0.0118632	-2.29395
Ccdc173	2.48	0	4.5	0.65	0	0.13	0.011938	-2.54689
Rnf146	48.1	6.32	55.58	12.03	4.04	15.36	0.0119639	-1.80729
Abhd17b	66.97	12.21	72.07	19.48	8.52	22.68	0.0119706	-1.57745
Zfand5	42.26	5.31	42.19	10.46	4.29	10.86	0.0120368	-1.80937
Zfp449	4.99	0.19	8.51	0.84	0.44	1.17	0.0120432	-2.48227
Denr	61.52	11.42	69.83	17.4	7.47	21.75	0.0120673	-1.61467
Col9a3	36.06	28.31	33.15	18.33	9.52	12.41	0.0121294	-1.27635
Ano3	2.67	0.06	3.86	0.4	0.12	0.55	0.0121349	-2.62267
Pabpn1	215.27	120.93	209.24	108.18	101.98	119.25	0.0121408	-0.727536
Sox8	417.86	664.66	498.24	283.64	391.78	419.26	0.0121771	-0.530109
Pdia3	262.19	68.5	275.27	122.11	40.19	118.32	0.0122303	-1.1106
D16Ertd472e	9.25	1.19	11.07	2.01	0.53	1.87	0.0122355	-2.28616
Ptprt	29.81	5.9	42.23	7.48	3.8	10.21	0.0122728	-1.8587
Zfp563	8.99	0.71	11.11	1.36	0.29	2.1	0.0123015	-2.47231
Rbm5	157.61	41.81	165.67	65.76	30.22	64.9	0.0123227	-1.18227
Pdzph1	1.31	1.34	1.65	12.56	11.3	16.67	0.0123453	3.23658
Jam2	150.49	26.49	207.36	62.55	23.49	65.16	0.0123487	-1.34592
3830406C13Rik	30.25	3.26	37.04	7.95	2.12	7.69	0.0123762	-1.99001
Tmem87b	12.4	1.1	14.48	1.92	0.45	3.01	0.0124064	-2.37872
Pdik1l	8.15	0.93	9.67	1.68	0.36	1.62	0.0124118	-2.35698
Snx5	206.92	33.05	254.41	86	18.99	92.53	0.0124681	-1.32362
D17Ertd648e	9.26	2.55	7.11	2.01	1.78	0.49	0.0125106	-2.14423
Btaf1	10.05	1.23	14.8	1.88	0.51	2.69	0.0125201	-2.36004
Syap1	44.5	3.82	70.79	12.93	6.48	14.64	0.012573	-1.80657
Ints8	18.93	3.22	31.19	3.85	1.31	6.64	0.0125761	-2.17643
Cox7c	1704.22	1686.56	1539.74	1419.64	1505.68	1510.51	0.0126209	-0.152536
Zc3h14	81.64	17.57	91.15	28.6	13.97	28.34	0.0126302	-1.42467
Senp8	5.61	0.29	8.12	0.93	0.06	1.23	0.0126307	-2.65885
4930511M06Rik	11.33	2.17	20.14	2.68	1.03	3.5	0.0126346	-2.22211
Dennd4c	12.8	1.14	18.76	2.27	0.56	3.52	0.0126516	-2.36446
4930503L19Rik	8.32	0.7	12.49	1.63	0.92	1.95	0.0126556	-2.25701
Traf1	2.16	1.37	1.5	73.17	26.45	12.76	0.0126647	4.48168
Gm14436	16.78	4.36	19.91	4.68	2.97	3.93	0.0126713	-1.82575
Nbea	14.68	1.52	23.81	2.73	1.32	4.47	0.0126717	-2.23144
Ccdc186	8.08	1.15	12.73	1.29	0.42	2.34	0.0126894	-2.43888
Gm608	6.62	0.63	8.83	1.24	0.4	1.48	0.0127377	-2.36565
6720489N17Rik	9.4	0.47	13.03	2.07	0.68	1.82	0.0127443	-2.32508
Neto2	25.91	3.53	39.07	6.54	2.62	8.2	0.0127556	-1.98055
Fgd4	9.41	0.59	13.27	1.94	0.33	2.05	0.0127776	-2.42937
5730480H06Rik	4.37	0.1	2.92	0.43	0.14	0.65	0.0127878	-2.59869
D130040H23Rik	3.93	0	10.06	0.3	0.82	1.23	0.0128181	-2.62432
Rbbp6	66.75	18.64	71.49	21.89	14.26	23.89	0.0128444	-1.38567
Brwd3	3.15	0.35	8.06	0.34	0.04	1.03	0.0128529	-3.03537
Tex30	9.29	1.28	12.14	1.05	1.7	2.34	0.0128853	-2.15759
Bckdhb	178.02	69.88	153.54	83.37	43.55	75.7	0.0129364	-0.986408
Apool	35.32	2.66	45.73	10.26	3.03	8.64	0.0129748	-1.93249
Crebrf	18.12	0.68	19.94	2.97	0.74	4.25	0.0130133	-2.28298
Omg	82.19	21.89	116.65	24.4	17.72	40.83	0.0130192	-1.41197
Aldh6a1	294.11	43.37	263.95	109.28	32.59	116.46	0.0130329	-1.21918
2410004P03Rik	0.86	0.9	0.89	15.39	10.63	2.56	0.0130615	3.43094
Eif4g2	381.75	124.58	521.85	175.8	74.15	250.39	0.013068	-1.03911
Skp1a	902.28	204.68	892.18	434.57	170.31	425.37	0.013089	-0.956385
A830010M20Rik	5.38	0.44	7.34	0.74	0.34	1.33	0.0131058	-2.44905
Gtpbp10	18.39	1.38	20.48	2.79	0.48	4.77	0.0131323	-2.32372
Zfp456	1.5	0.09	2.31	0.32	0.07	0.26	0.0131447	-2.58496
Ssbp1	67.98	10.84	76.67	20.04	7.94	24.03	0.0132446	-1.57996
Taf9b	41.1	7.22	58.64	13.41	4.55	13.69	0.0132572	-1.75679
Xrn1	4.01	0.57	8.05	0.94	0.17	1.04	0.0132725	-2.55445
Il33	4.64	2.58	7.31	1.47	0.65	1.58	0.0132987	-1.97344
Usp32	31.66	3.17	38.85	6.76	2.17	9.75	0.0133331	-1.97978
Cdh10	26.03	4.18	34.62	6.38	2.05	8.2	0.0133441	-1.96287
Fam172a	35.53	4.01	41.82	8.86	2.73	10.33	0.0133518	-1.89207
Plcl1	11.24	1.81	13.73	2.39	0.56	2.79	0.0133581	-2.22203
Heca	18.11	2.35	23.32	4.25	1.08	4.77	0.0134	-2.11592
Crlf1	27.52	76.44	25.65	10.44	18.4	15.73	0.0134145	-1.54003
Ubxn2a	16.98	3.18	24.66	4.53	1.65	4.85	0.0134271	-2.02271
Slc25a18	167.1	127.18	175.51	581.3	370.96	404.07	0.0134329	1.52962
Tlk1	28.04	4	32.5	6.58	2.25	8.11	0.0134571	-1.92976
Map4k4	403.7	200.69	559.7	240.65	101.11	292.84	0.0134901	-0.875283
Gm13363	92.67	23.2	129.46	31.11	12.94	47.47	0.0134977	-1.42256
Rapgef6	6.27	0.4	8.51	0.97	0.23	1.5	0.0135166	-2.49114
Rap1b	96.98	17.9	117.28	32.98	13.01	40.37	0.0135298	-1.42668
Zgrf1	2	0.05	2.38	0.24	0.07	0.41	0.0135499	-2.62124
Olfm2	66.7	62.94	53.09	150.42	159.62	118.39	0.0135725	1.22935
Arl14ep	44.06	6.15	53.81	12.53	4.29	14	0.0135879	-1.75492
Myl9	35.86	80.82	98.51	160.55	193.93	183.63	0.0135972	1.32229
Zfp74	8.98	1.14	10.14	1.75	0.69	2.03	0.0136242	-2.18029
Avl9	21.84	1.75	28.91	4.36	1.14	6.38	0.0136463	-2.14378
Topors	25.81	1.83	26.44	4.59	1.03	6.73	0.0136716	-2.13058
Mt3	6056.5	5551.04	3660.76	8718.84	10346.7	6662.82	0.0136721	0.75282
Alms1	4.17	0.29	5.02	0.77	0.1	0.79	0.0136872	-2.5137
Hnrnpa0	276.5	111.68	275.8	131.23	87.14	150.33	0.013712	-0.848692
Msl2	33.47	5.62	34.88	7.91	2.89	10.02	0.0137325	-1.82897
Tppp3	4.53	2.13	2.72	35.71	36.28	9.41	0.0137363	3.11737
Asxl3	1.77	0.13	2.31	0.31	0.14	0.36	0.0137403	-2.37783
Rps6ka6	8.53	1.42	11.27	1.19	0.79	2.5	0.0137579	-2.24385
1190002N15Rik	32.27	4.67	27.74	7.18	2.77	7.95	0.0137942	-1.85336
Vps26a	48.64	7.44	61.55	13.82	4.77	17.35	0.013817	-1.71059
Gabrb3	13.6	1.88	21.18	3.39	1.18	3.79	0.0138253	-2.13263
Ehbp1	26.88	4.4	26.98	5.26	2.75	7.85	0.0138305	-1.87711
Mrc2	2.73	0.96	2.57	0.35	0.56	0.72	0.0138381	-1.94129
Rufy3	65.28	15.42	80.75	18.3	11.05	28.41	0.0138419	-1.48294
Zfp867	11.13	0.77	12.38	2.5	0.48	1.95	0.0138511	-2.30011
Pspc1	68.48	20.56	76.47	19.6	12.34	30.89	0.013859	-1.39739
Slc39a10	33.37	7.58	37.34	7.19	3.5	12.05	0.0138752	-1.7836
Tnfaip8	14.27	1.58	16.65	2.65	0.87	3.7	0.0138902	-2.17037
Psat1	316.22	525.98	372.01	663.39	636.96	674.01	0.0138942	0.701367
Ttc21a	0.06	0.08	0.09	1.68	1	0.37	0.0139006	3.7291
Cltc	222.13	35.64	252.99	75.58	24.19	112.79	0.0139033	-1.26478
Dennd4a	14.97	1.69	19.52	3.23	1.12	3.96	0.0139107	-2.12227
Ppp3r2	2.01	0	2.19	0.37	0	0.15	0.0139778	-2.20409
N4bp2l2	15.2	1.79	25.46	3.59	0.7	4.73	0.0139946	-2.23457
Mndal	1.51	0	7.33	0	0	0	0.0140051	-2.63846
Ubxn2b	9.79	1.33	14.94	2.38	0.73	2.52	0.0140347	-2.21063
1110059E24Rik	53.95	6.16	67.54	17.54	5.33	16.63	0.0140408	-1.69227
Dnali1	0.72	1.28	0.56	32.1	9.35	4.61	0.0140588	4.1693
Fus	754.65	309.35	685.11	337.61	333.09	429.38	0.0140673	-0.669013
Zfp874a	10.94	0.43	8.93	1.7	0.68	1.9	0.0140803	-2.2458
Prkg2	5.02	0.6	6.42	0.75	0.2	1.27	0.0140871	-2.4392
Crot	107.39	10.13	115.15	40.63	7.17	32.43	0.0140908	-1.53607
Zfp667	9.08	0.62	9.92	1.62	0.38	1.93	0.0140966	-2.31972
Nrcam	76.29	13.41	107.18	26.33	10.17	32.73	0.0141079	-1.50785
Polr3k	47.13	15.9	72.1	15.48	10.8	21.96	0.0141099	-1.48605
Hrsp12	168.41	12.84	179.93	75.24	16.04	42.78	0.014113	-1.42984
Glul	3500.6	2329.37	2511.78	5068.63	3556.06	4963.99	0.0141239	0.703983
Rap1gap	141.4	236.51	183.16	96.12	137.33	116.54	0.0141366	-0.680867
Tyw5	26.96	3.35	33.97	4.49	2.42	9.24	0.0141497	-1.99284
Carf	7.83	1.05	8.71	1.23	0.43	1.97	0.0141976	-2.27671
Reep3	119.43	47.16	174.59	47.7	24.18	76.63	0.0142327	-1.19997
Samd9l	2.32	0.07	2.51	0.14	0	0.08	0.0142389	-2.76671
Mettl14	42.11	6.39	48.77	9.53	4.01	15.09	0.0142683	-1.76447
Utp11l	68.19	18.22	77.93	24.33	13.47	25.86	0.0142741	-1.36822
Kdm5a	15.36	1.51	24.11	3.59	0.84	4.52	0.0142804	-2.19496
Wbp4	22.78	3.53	28.27	5.81	2.29	6.49	0.0143252	-1.90339
Ufl1	20.78	2.75	25.16	4.66	1.82	5.91	0.0143563	-1.97445
9330188P03Rik	17.35	1.17	8.8	3.19	1.11	0.63	0.0143742	-2.4703
B3galt1	13.28	0.97	15.95	2.51	0.8	3.29	0.0143818	-2.19401
Scp2	208.78	52.88	241.74	95.4	46.35	96.2	0.0143829	-1.08105
Mgat4a	4.89	1.2	7.33	0.93	0.35	1.5	0.014389	-2.27123
Snrpe	415.17	286.86	415.96	236.07	239.34	315.57	0.0143986	-0.499194
Mef2a	21.84	2.79	28.01	5.08	1.59	6.47	0.0144018	-2.00219
Kmt2c	14.66	1.49	23.14	3.22	1.07	4.46	0.0144247	-2.16681
Atad2	1.72	0.18	1.43	0.29	0.04	0.27	0.0144271	-2.47249
Mrpl1	15.92	2.26	22.06	3.39	2.33	4.63	0.0144467	-1.959
Taf1d	35.54	3.89	41.72	9.63	5.11	9.44	0.0144472	-1.74678
Nt5c3	41.78	8.73	50.25	11.72	5.78	15.02	0.0144713	-1.63152
Unc5c	14.94	2.77	20.49	2.77	1.82	4.9	0.0145451	-2.00909
Cep192	5.73	0.34	7.1	0.91	0.26	1.33	0.014551	-2.39726
Prkdc	5.05	0.47	8.27	0.81	0.2	1.42	0.014552	-2.50459
Slc38a6	9.89	0.93	13.07	2.1	0.86	2.39	0.0145773	-2.1588
Rad17	26.65	3.5	28.64	5.69	2.49	7.71	0.0145831	-1.88745
Tbc1d32	3.96	0.31	5.85	0.66	0.26	1	0.0145837	-2.39803
Pbdc1	34.85	10.5	45.97	13.56	4.33	11.33	0.0145898	-1.64397
2010002M12Rik	3.89	0.06	2.48	0.65	0.14	0.2	0.0146478	-2.69932
Usp1	26.51	3.52	31.48	4.46	2.65	8.91	0.0146734	-1.94095
Fut8	64.75	8.26	84.41	20.62	6.54	24.61	0.0146768	-1.60443
G530011O06Rik	19.95	4.59	21.39	5.97	1.99	4.72	0.0146905	-1.85688
Birc6	20.62	2.52	33.43	4.61	1.54	7.32	0.0147094	-2.07029
Mzt1	62.44	12.5	88.7	19.81	8.99	27.8	0.0147236	-1.53165
Mcmdc2	11.94	1.47	15.52	3	1.41	2.66	0.0147293	-2.03278
Man2a1	2.03	0.29	3.89	0.49	0.15	0.51	0.0147479	-2.43296
Vav3	19.6	1.57	26.78	4.19	1.08	5.8	0.0147602	-2.11488
Gspt1	58.25	16.33	76.4	20.1	8.91	25.75	0.0147624	-1.46316
Gca	16.59	1.44	20.33	4.47	1.56	3.24	0.0147738	-2.04896
Serpine2	2098.52	1744.5	2317.31	1694.54	1545.59	1861.71	0.0148154	-0.27199
Rps19-ps3	12.36	0	7.41	1.71	0	1.85	0.0148183	-2.31979
Negr1	26.53	1.33	24.29	4.92	1.39	6.3	0.0148765	-2.0481
Tcea1	106.29	37.94	146.97	49.11	19.41	57.21	0.0148889	-1.21168
Ddhd1	82.38	21.12	100.06	26.87	14.21	38.61	0.0148937	-1.35298
Pea15a	1732.64	3272.54	1940.68	4942.58	4182.33	3373.15	0.0148971	0.847479
Ezh2	41.48	12.45	50.34	12.38	6.26	17.03	0.0149173	-1.54754
Sass6	3.95	0.48	5.73	0.66	0.56	1.01	0.0149661	-2.18778
Fam120c	54.25	11.63	78.06	17.91	5.18	24.03	0.0149686	-1.61106
A330049N07Rik	2.15	0	1.56	0.19	0	0.23	0.0149815	-2.19411
Zfp78	1.57	0.33	2.27	0.4	0.29	0.28	0.0149854	-2.10399
Secisbp2l	43.02	6.47	62.72	12.61	3.4	17.08	0.0149951	-1.76173
Ola1	69.48	17.81	86.52	29.4	11.66	25.17	0.0150696	-1.39195
Ptcd3	52.83	8.03	58.27	13.88	5.41	19.04	0.0150976	-1.63599
Tjp1	44.54	7.04	71.82	14.64	4.73	18.28	0.015129	-1.71262
Fnbp4	40.29	8.96	45.33	11.68	4.95	14.07	0.0151375	-1.6233
Cnbp	360.01	122.04	345.37	173.26	77.51	196.21	0.0151912	-0.88841
Tuba4a	141.84	94.61	67.99	46.24	66.68	46.1	0.0151997	-0.93695
A330041J22Rik	5.34	2.13	8.23	0.51	1.41	1.83	0.0152581	-2.0658
Zfp704	22.08	3.03	31.6	5.68	2.08	7.06	0.0152981	-1.93606
Pla2g4a	7.81	2.04	13.39	2.36	0.49	2.26	0.0153365	-2.18521
Pkd2	27.43	2.7	33.32	6.63	2.04	8.08	0.0153383	-1.92146
Rab1	178.28	42.38	226.5	73.61	31.69	95.1	0.0154799	-1.15791
Syt14	3.95	0.55	6.09	0.94	0.29	0.95	0.0154839	-2.2803
Csnk2a1	167.9	46.76	192.39	69.5	26.17	89.59	0.0155029	-1.13565
Alg6	8.66	0.85	10.49	1.97	0.37	1.86	0.0155238	-2.25154
Mtpn	194.34	44.42	245.1	94.46	31.73	92.34	0.0156015	-1.14676
Zcchc11	15.32	1.93	21.8	3.08	0.73	4.91	0.015632	-2.16292
Senp7	21.88	4.39	33.57	5.88	2.71	7.91	0.015657	-1.85864
Magt1	28.65	3.26	29.71	5.89	1.71	8.55	0.0156807	-1.93186
Srsf3	234.22	59.34	272.06	91.23	38.9	135.13	0.0157203	-1.09243
Rgs7bp	3.34	0.27	3.73	0.57	0.18	0.72	0.0157385	-2.31996
Mmgt1	50.56	9.91	71.93	16.52	6.34	21.16	0.0157579	-1.58867
Son	127.98	32.88	193.61	56.65	20.97	70.62	0.0157803	-1.25773
Sema3c	1.8	0	2.93	0.6	0.19	0.27	0.0157826	-2.30275
Otud6b	37.31	5.83	52.58	11.52	3.22	13.54	0.0157856	-1.75904
Crnkl1	27.33	4.47	30.28	6.94	3.9	7.84	0.0157878	-1.73263
D19Bwg1357e	41.98	5.43	43.04	9.55	4.51	13.63	0.0157947	-1.70776
Fat3	6.57	0.64	9.1	1.15	0.39	1.78	0.0157963	-2.2965
Rgs17	4.53	0.28	4.88	0.9	0.82	0.35	0.0158049	-2.22687
Supt20	47.97	9.84	55.62	15.17	4.43	17.53	0.0158057	-1.61115
Rbm34	17.66	2.35	18.51	4	1.7	4.42	0.0158338	-1.9284
Rnft1	24.18	3	30.72	6.56	1.94	6.92	0.0158438	-1.90876
Dnajc7	228.75	74.28	207.7	107.47	48.19	107.02	0.0159353	-0.959254
Scml2	2.44	0.29	2.43	0.19	0.1	0.59	0.0159964	-2.5518
Ndufb3	309.47	180.4	288.83	182.3	144.26	188.84	0.0160708	-0.595375
Arhgap11a	3.51	0.21	4.04	0.7	0.14	0.66	0.0160765	-2.37109
Fez1	369.69	539.7	407.09	649.22	652.28	647.12	0.0161206	0.565767
Arl5a	45.94	6.68	62.66	13.65	3.87	18	0.0161549	-1.69844
Casd1	20.9	2.47	22.84	4.14	0.99	6.12	0.0162342	-2.03828
Prps1l3	23.81	4.2	31.56	7.08	2.4	7.26	0.0162442	-1.83129
Snrpb2	95.22	16.88	90.09	29.76	12.25	36.44	0.0162965	-1.36587
Pgap1	4.17	0.56	7.69	0.87	0.33	1.26	0.0163089	-2.33593
Ccdc112	8.38	0.94	11.28	1.06	0.75	2.54	0.0163599	-2.24356
A330076H08Rik	6.04	0.29	10.17	0.92	0.9	1.68	0.0163942	-2.23704
Ice2	10.36	1.09	13.03	2.76	0.81	2.08	0.0164118	-2.11528
Hs3st2	2.32	0.23	1.87	0.16	0	0.2	0.0164302	-2.36164
1700007K13Rik	6.18	13.32	9.03	43.7	55.39	31.27	0.0164371	2.19195
Pdha1	256.37	67.06	263.94	126.32	38.16	121.77	0.0164727	-1.03699
Ifrd1	72.8	13.63	86.11	21.87	11.82	30.9	0.0165084	-1.41755
C1d	36.03	6.44	43.72	10.08	3.95	12.69	0.0165275	-1.6896
Mhrt	3.47	0	1.46	0.24	0.29	0.56	0.0165332	-2.31662
Irx5	1.46	2.06	2.57	0.31	0.88	0.28	0.016538	-2.05063
Cyp46a1	10.44	19.52	16.28	71.26	71.57	38.53	0.0165437	1.97164
Nol4	19.85	5.81	23.74	5.87	2.9	6.44	0.0165483	-1.69949
Snapc1	26.13	4.51	29.35	7.41	2.21	7.47	0.0165647	-1.81157
Fam169a	6.15	1.05	8.72	1.11	0.62	1.86	0.0165729	-2.14878
Ubxn4	66.48	14.69	80.63	22.97	10.96	27.23	0.0165818	-1.40355
Tbc1d12	25.01	4.21	35.47	6.12	2.15	9.29	0.0165966	-1.88125
Zfp597	4.62	0.68	7.05	1.12	0.21	1.17	0.0166828	-2.30451
Gsk3b	70.14	16.04	94.78	22.78	10.68	34	0.0166985	-1.42357
Tomm70a	59.23	13.01	71.44	18.36	6.89	25.59	0.0166992	-1.49882
Zfp804a	2.73	0.34	3.94	0.71	0.17	0.53	0.0167149	-2.31372
Yy2	5.31	0.12	4.83	1.1	0	0.54	0.0167657	-2.26135
Slc24a3	125.52	160.89	140.68	71.28	86.16	114.84	0.016805	-0.649449
Mtrf1l	6.68	0.61	11.04	1.78	0.98	1.44	0.0168056	-2.12575
Wrn	5.48	0.25	7.54	1.21	0.15	1.16	0.0168157	-2.39667
Gtpbp4	40.78	6.34	44.97	11.86	3.74	13.19	0.0168369	-1.67748
Trim44	99.1	19.18	128.69	37.42	11.02	47.42	0.0168481	-1.36533
4930430F08Rik	14.08	1.9	24.91	4.25	1.16	4.33	0.0168512	-2.06975
Ghitm	413.39	100.57	437.02	209.68	73.54	204.68	0.0168582	-0.96283
Mettl4	11.22	1.4	14.77	2.44	1.2	3.12	0.0168992	-2.01855
Zfp949	13.97	1.71	13.07	3.38	1.06	2.72	0.0169031	-2.00553
Iqcb1	20.58	1.8	17.06	3.3	1.14	5.12	0.0169256	-2.04458
Atl2	39.67	8.69	47.03	11.55	4.35	15.11	0.0169542	-1.6211
Rab8b	22.55	2.56	36.32	5.78	2.35	8.08	0.0169609	-1.92206
Olfm3	1.22	0	3.04	0	0.05	0.05	0.016961	-2.98793
5730507C01Rik	5.47	0.59	5.32	0.81	0.58	1.27	0.0169726	-2.097
Atp2c1	64.46	11.05	81.83	20.39	8.74	27.12	0.0169787	-1.48396
Tpp2	28.59	6.63	37.51	8.2	3.39	10.68	0.0169853	-1.70745
Ecm2	9.05	1.17	7.19	1.69	0.39	1.82	0.0169961	-2.15837
Dock4	26.17	5.01	41.77	6.44	1.89	11.19	0.0170252	-1.90195
Cd177	0.09	0.2	0.28	2.68	2.41	1.97	0.01703	3.63063
Col4a6	0.56	1	1.78	26.33	10.02	11.22	0.0170314	3.83213
Csgalnact1	32.77	6.41	36.95	9.41	2.3	10.95	0.0170349	-1.74832
Csnk1g3	24.85	3.11	32.13	6.19	2.01	8.09	0.0170549	-1.88314
Sox11	14.43	1.55	16.8	2.66	1.29	4.13	0.0170625	-2.02039
Cpne8	277.68	46.65	178.55	110	45.64	73.57	0.0170857	-1.13354
Zfp709	4.44	0.26	3.76	0.7	0.29	0.83	0.0172082	-2.21672
4933408B17Rik	1.38	0	1.15	0.4	0.1	0.19	0.0172192	-2.13465
Zfp939	6.99	0.63	10	1.33	1.07	1.81	0.0172441	-2.06532
Ube2w	34.56	6.77	42.62	9.81	4.84	12.42	0.0172542	-1.63284
Abhd4	606.06	736.49	577.56	1301.72	1349.04	1067.79	0.0172828	0.953551
Cotl1	240.8	387.41	216.17	516.45	635.57	427.57	0.0172838	0.903586
Serbp1	71.27	20.82	92.51	27.47	14.55	33.2	0.0172979	-1.29521
Yod1	3.18	0.41	5.01	0.39	0.36	0.98	0.0173001	-2.31356
Adss	50.67	9.76	52.6	16.53	7.15	16.31	0.017303	-1.49899
Gm20594	425.7	119.76	602.08	175.96	206.03	231.75	0.017307	-0.902845
Zfp462	32.05	4.64	47.84	8.59	3.51	12.69	0.0173774	-1.76971
Sp4	8.59	1.14	11.18	1.74	0.56	2.44	0.0173983	-2.14123
Kpna4	52.79	8.1	68.33	16.98	7.05	20.25	0.0173999	-1.5451
Phc3	19.87	2.35	29.53	5.01	1.31	6.73	0.0174179	-1.98751
Lrpprc	33.98	5	37.13	8.52	3.06	11.3	0.0175207	-1.734
Mib1	16.65	4.49	39.52	4.79	2.08	8.4	0.0175558	-1.99005
Als2cl	32.5	20.51	34	12.46	12.3	14.63	0.0175972	-1.14335
2410141K09Rik	2.49	0.24	1.67	0.22	0.16	0	0.0176109	-2.32193
Rmi1	15.49	1.14	21.51	3.2	0.86	4.8	0.0176111	-2.10593
Snhg5	62.32	8.3	58	19.64	6.69	18.42	0.017612	-1.52316
Zfp84	18.39	2.28	19.17	3.13	1.63	5.54	0.0176131	-1.95157
Itga4	1.75	0.18	2.4	0.35	0.07	0.42	0.0176348	-2.36591
Vps41	105.32	16.4	117.93	39.08	9.19	44.67	0.0176436	-1.36656
Ibtk	21.47	4.14	25.74	4.84	2.38	7.44	0.0176634	-1.80848
Traf3ip3	1.18	1	1.64	0.35	0.55	0.21	0.0176778	-1.78301
Zfp958	12.27	0.6	15.79	3.01	0.69	2.84	0.0177042	-2.13168
Nampt	18.5	2.7	18.09	4.56	1.33	4.61	0.0177097	-1.90377
Sh3glb1	65.73	15.06	89.17	25.21	9.9	29.32	0.0177258	-1.39939
A730017L22Rik	20.46	4.23	26.1	6.2	3.61	5.85	0.0177306	-1.69746
Asf1a	34.64	6.34	45.6	10.82	3.55	12.7	0.0177443	-1.67734
Opa1	41.57	6.44	56.85	12.91	4.32	16.25	0.0177838	-1.64709
Cfap36	79.45	14.82	119.17	33.8	13.09	35.27	0.0177863	-1.37732
Nefm	2.62	0.93	3.93	0.86	0.65	0.48	0.0177867	-1.91027
6330403A02Rik	1.43	2.32	1.63	0.31	0.6	0.74	0.0177879	-1.70514
Dpp8	156.39	32.08	201.01	71.3	20.88	78.21	0.0177971	-1.19271
Krtap7-1	3.44	4.55	2.65	0.64	1.61	0.38	0.0177978	-2.01636
Ptpn2	30.85	3.99	38.12	6.46	3.67	11.35	0.0178005	-1.76411
Ccdc141	12.43	0.66	17.65	2.59	0.55	3.62	0.017802	-2.18502
Gap43	81.39	81.14	77.77	49.75	28.43	57.41	0.0178364	-0.825586
Ss18	76.81	13.28	77.73	25.7	7.32	29.38	0.0178619	-1.4273
Gm20752	1.99	0.12	2.38	0.46	0.08	0.33	0.0178722	-2.36763
Prkd3	46.67	7.82	58.63	11.68	4.29	20.32	0.0178906	-1.64021
Mrpl47	46.26	9.48	45.56	14.03	3.07	16.2	0.0179078	-1.60504
Golim4	32.72	2.54	40.26	8.46	2.49	10.59	0.0179083	-1.80984
Lyst	4.7	0.34	6.95	1.14	0.18	1.08	0.0179231	-2.32073
Zbtb44	9.32	1.51	8.37	1.44	0.86	2.49	0.0179278	-2.00301
Hat1	47.91	7.26	48.34	13.08	5.11	16.45	0.0179294	-1.57926
Gm20356	1.11	0.21	1.87	0.3	0.28	0.09	0.0179332	-2.25132
Rfx7	24.74	4.29	35.83	5.96	3.72	9.55	0.0179498	-1.75397
Wac	67.66	13.97	78	21.02	10.19	29.59	0.0179578	-1.39259
BC065397	3.63	0.55	5.24	0.98	0.36	0.82	0.0179582	-2.1247
Zfp39	7.01	0.74	7.25	1.29	0.26	1.69	0.0179643	-2.2109
Cml5	17.56	7.77	11.72	5.67	3.92	3.26	0.0179647	-1.52771
Tmem229a	37.73	4.56	56.11	11.17	3.86	15.04	0.0179789	-1.71033
Dync1li2	86.13	18.29	114.34	30.53	13.32	43.2	0.0179958	-1.32943
Mitf	3.85	0.84	4.09	0.81	0.15	0.99	0.0179992	-2.17075
AI314180	32.66	4.56	39.57	8.89	2.2	11.42	0.0180091	-1.77035
Adamts9	26.17	3.88	22.62	6.15	2.15	6.96	0.018011	-1.78723
Cep290	1.76	0.02	2.9	0.07	0.06	0	0.0180275	-2.89308
Map4k5	42.12	8.22	51.54	12.51	3.49	17	0.0180289	-1.62633
Spred1	68.87	10.99	87.82	22.02	6.85	31.21	0.0180403	-1.48075
5730405O15Rik	3.22	0	1.81	0.66	0.27	0.26	0.0180561	-2.21632
Unc80	1.24	0.4	1.39	0.33	0.26	0.29	0.018057	-1.78374
Tank	28.57	6.26	44.82	8.94	5.29	11.4	0.0180611	-1.63584
Hnrnpul2	93.84	21.85	114.24	36.06	15.36	44.65	0.0180728	-1.25904
BC030336	14.69	2.53	22.42	4.2	1.72	4.74	0.0180764	-1.89475
Abca5	3.31	0.25	5.06	0.45	0.11	0.98	0.0180797	-2.48476
Zfp57	20.25	4.36	23.28	5.54	3.9	5.9	0.0180944	-1.64243
Acer2	1.55	0.31	2.55	0.34	0.11	0.47	0.0180993	-2.26107
Msantd2	26.27	6.11	23.13	5.64	4.61	8.18	0.0181127	-1.59069
4930431F12Rik	4.01	0.54	3.49	0.46	0.21	1	0.0181194	-2.26735
Haus6	5.65	1.09	7.47	0.8	0.38	1.86	0.0181335	-2.22476
Plcb4	4.58	0.19	6.44	0.9	0.38	1.14	0.018135	-2.21171
Larp7	23.57	3.93	28.5	7.07	2.66	6.96	0.0181368	-1.74644
Trim2	22.72	2.6	27.46	6.32	1.86	6.48	0.0181514	-1.84811
Ntrk3	112.17	47.43	104.47	42.22	40.62	54.97	0.0181619	-0.93824
Tsga10	3.71	0.26	2.69	0.37	0.12	0.77	0.0181675	-2.4021
Gm11128	3.4	0	1.96	0	0.48	0	0.0181784	-1.9853
Cdk11b	107.64	25.31	109.36	38.93	22.23	46.72	0.0182057	-1.16743
Fgfr1op2	40.36	8.73	49.02	11.66	7.85	15.56	0.0182183	-1.48416
Zfp300	3.91	0.61	4.3	0.75	0.6	0.95	0.0182377	-1.93914
Papola	63.51	12.24	87.89	22.3	8.03	29.72	0.0182398	-1.44629
Cyr61	30.76	48.08	37.49	202.95	120.77	105.83	0.0182471	1.8846
Asah1	113.81	30.85	170.5	56.8	18.25	61.19	0.0182481	-1.20993
Tmem33	62.45	14.17	82.55	22.6	11.01	27.94	0.0182557	-1.37074
Pik3ca	21.4	2.18	27.77	4.77	1.66	7.22	0.0182641	-1.91146
Fem1c	21.87	2.4	27	4.49	1.87	7.44	0.0182654	-1.89345
Pid1	92.06	28.13	122.58	38.75	18.62	48.88	0.018272	-1.19213
Me1	210.56	187.96	229.89	140.61	125.01	179.89	0.0182958	-0.496248
Hoxa1	1.92	0.93	2.65	0.23	0	0.72	0.0183042	-1.92338
Prr14l	10.92	1.73	15.1	2.72	1.2	3.31	0.0183129	-1.94042
1700047M11Rik	6.94	18.93	5.35	2.59	1.8	4.12	0.0183226	-1.87524
Slc30a4	20.52	3.34	24.84	4.92	1.26	6.95	0.018331	-1.89105
Gdap1	11.93	2.32	17.91	2.97	1.18	4.16	0.0183428	-1.95235
4931402G19Rik	1.4	0	1.14	0.19	0.42	0.2	0.018355	-1.90808
Psmd6	194.8	69.23	223.46	103.87	39.95	108.26	0.0183576	-0.951491
Cbx1	49.31	12.03	67.69	17.8	8.44	21.58	0.0183616	-1.43202
Aldoc	967.06	1467.71	949.25	2230.11	2076.99	2050.47	0.0183656	0.909737
Olfr856-ps1	8.15	1.02	12.71	2.43	1.02	1.96	0.0183772	-2.01591
Efcab7	5.41	0.78	9.2	1.24	0.39	1.73	0.0183819	-2.19546
Fgfr3	180.42	177.96	240.74	111.04	145.99	153.49	0.0183946	-0.545392
B3galnt2	10.74	0.52	12.4	1.97	0.38	2.83	0.0183985	-2.19143
Cyp2j6	85.71	40.02	99.15	41.46	15.67	48.09	0.0184017	-1.09575
Slc25a34	2.33	1.45	1.87	0.56	0.26	0.83	0.0184186	-1.77578
Rtf1	33.4	5.71	39.92	8.85	4.43	12.31	0.0184271	-1.62682
Calb2	0	1.25	0.55	13.26	8.31	3.16	0.0184383	3.42656
Maml2	50.88	6.57	61.27	16.36	5.63	18.59	0.0184414	-1.54872
Tmf1	12.24	1.48	16.39	2.66	0.88	3.85	0.0184442	-2.0266
Fbxo3	81.72	15.61	100.23	32.42	10.07	35.31	0.0184478	-1.34445
Trmt10a	7.74	0.75	7.38	0.91	0.54	2.07	0.0184488	-2.17265
Pcdh7	19.5	7.92	33.68	7.1	2.94	9.1	0.0184515	-1.67458
Mipol1	5.63	1.48	7.38	1.98	0.49	0.93	0.0184559	-2.09145
Dcc	10.96	1.38	16.64	1.87	1.3	3.87	0.0184586	-2.04141
Lrrc7	1.16	0.07	3.29	0.31	0.03	0.38	0.018481	-2.65025
Naca	905.34	199.51	815.07	443.09	141.39	458.24	0.0184812	-0.880694
Bmp2	2.58	0.69	1.94	0.68	0.33	0.37	0.0184862	-1.91662
Plcg2	0.92	2.81	1.16	17.93	8.64	14.7	0.0184993	3.07719
Lxn	341.87	300.88	337.27	535.99	427.46	484.04	0.0185201	0.56267
4831440E17Rik	1.96	0.11	1.56	0.28	0.1	0.38	0.0185277	-2.2559
Ddx21	49.83	11.4	63.84	15.25	7.09	22.88	0.01855	-1.4677
Paip1	68.63	17.01	81.65	25.71	10.63	30.73	0.0186078	-1.31861
Sppl2a	36.71	5.58	48.28	10.38	3.68	14.63	0.0186102	-1.65849
Ero1l	19.38	2.93	22.69	4.02	1.42	6.65	0.018621	-1.89611
Rnf38	46.07	9.92	49.32	14.03	6.13	17.7	0.0186595	-1.4759
Hspa9	412.53	113.41	365.44	196.13	82.37	209.89	0.0186818	-0.868007
Nsd1	28.15	4.43	39.3	8.52	2.45	10.49	0.0187071	-1.74394
Rab27b	1.91	0.3	3.45	0.62	0.11	0.39	0.0187093	-2.3373
Cdc73	25.95	5.73	31.67	5.43	2.88	10.71	0.0187215	-1.73583
Vapa	219	79.28	242.89	104.59	55.17	131.95	0.018736	-0.891547
Vps13c	4.36	0.77	8.21	1.01	0.24	1.52	0.0187591	-2.2678
Snx16	6.4	0.63	7.44	1.68	0.46	1.25	0.0187801	-2.09371
Neat1	14.59	0.55	11.98	3.69	0.37	1.54	0.0187812	-2.27586
Zfp612	6.83	0.46	8.03	1.36	0.47	1.71	0.0188011	-2.1136
Tmem65	50.79	9.93	56.94	17.16	6.13	19.25	0.0188125	-1.46773
Gm13251	2.1	0.23	3.22	0.56	0.27	0.45	0.0188226	-2.11634
Zc3h13	23.76	3.52	28.34	5.73	2.22	8.23	0.0188335	-1.78139
Clip1	14.37	1.83	16.47	3.29	1.02	4.2	0.0188373	-1.94074
Eln	10.13	7.61	10.46	2.11	3.75	4.56	0.0188529	-1.43634
Gm13157	1.57	0.07	4.3	0.26	0	0.38	0.0188804	-2.38143
Cybrd1	16.67	16.04	31.08	120.59	46.9	86.27	0.0188839	1.99206
Spin4	2.5	0.42	2.84	0.58	0.33	0.58	0.0188848	-1.95076
Svip	35.9	4.12	50.02	9.14	3.56	14.88	0.0188872	-1.70694
Kcna2	28.46	2.9	34.6	7.36	1.85	9.64	0.0188878	-1.80703
Ikbip	36.66	6.73	51.57	13.38	4.34	13.74	0.0188914	-1.5938
Tmem132b	47.65	12.3	108.54	16.26	8.92	31.92	0.0189155	-1.5611
Rbms1	8.06	0.53	10.21	1.9	0.54	1.96	0.0189186	-2.09516
Uimc1	19.93	2.12	22.15	5.16	1.8	5.46	0.0189394	-1.83138
C78339	11.06	3.38	18.19	4.13	1.03	3.61	0.0189408	-1.89555
Dennd5b	7.42	1.63	11.49	1.85	0.99	2.52	0.018948	-1.93813
Pak3	11.86	1.25	17.83	2.37	0.56	4.14	0.0189531	-2.12969
Tsc22d2	8.47	1.36	10.69	1.98	0.73	2.49	0.0189631	-1.98045
Tatdn1	13.61	1.18	14.95	3.76	0.87	2.82	0.0189696	-1.99709
Mid2	12.13	1.18	14.77	1.9	0.74	3.91	0.0190235	-2.09998
Dhrs3	38.22	37.2	29.12	8.17	24.27	10.63	0.019042	-1.2793
Phf6	33.88	8.2	50.67	9.43	4.94	16.3	0.0190699	-1.59652
Fam73a	31.99	4.74	40.25	9.2	2.6	11.84	0.0190743	-1.70325
Eif3e	290.42	64.14	308.71	133.34	40.32	156.79	0.0190899	-1.00516
Btf3l4	93	17.99	115.92	38.33	12.14	42.71	0.0190965	-1.28403
Cp	16.88	1.57	25.53	5.21	1.3	4.99	0.0191024	-1.93521
Gmps	21.78	3.64	29.07	6.72	2.64	7.06	0.0191062	-1.73054
Tcf12	160.49	47.97	225.31	70.89	27.53	105.31	0.0191093	-1.09027
Serac1	9.51	0.92	7.97	1.8	0.45	2.12	0.0191219	-2.074
Adamtsl1	0.13	0.13	0.1	1.88	0.71	0.7	0.0191373	3.19202
Npl	15.59	24.96	20.13	60.21	53.26	70.5	0.0191453	1.60018
Grin3a	47.61	25.19	61.06	16.72	12.35	28.54	0.0191556	-1.21633
Bbs7	17.62	3.13	23.46	4.45	1.89	6.25	0.0191566	-1.81209
Gm17644	5.36	0.2	7.15	1.4	0.58	0.97	0.019163	-2.10718
Cenpq	18.86	1.24	25.55	4.21	1.32	6.27	0.01917	-1.95183
Kiz	99.07	23.92	114.03	45.59	14.64	42.51	0.0191957	-1.20601
Klf12	17.84	3.78	33.43	4.99	2.79	7.88	0.019199	-1.81366
Zfp189	7.03	0.43	9.64	1.49	0.49	1.93	0.0192016	-2.12876
Rfc1	24.59	3.93	33.42	7.33	1.67	8.88	0.0192082	-1.79252
Spaca6	2.33	0.82	4.32	0.7	0.22	0.83	0.0192151	-2.09375
Pygb	630.69	941.61	606.81	1180.76	1344.52	957.65	0.0192249	0.676562
Gabrb2	2.03	0.12	2.31	0.02	0	0.03	0.0192315	-3.01954
Pou2f1	7.75	1.75	12.05	1.7	1.2	2.8	0.019237	-1.91865
Dhrs1	281.07	462.84	310.98	1264.64	636.43	580.98	0.0192414	1.23444
Rad50	6.49	0.75	8.53	1.47	0.49	1.8	0.0192543	-2.06838
Igfbp5	11.29	26.95	33.89	119.57	58.63	82.96	0.0192822	1.85626
Cox6b2	11.26	12.31	15.95	79.37	52.51	32.39	0.0193055	2.05541
Glipr2	3.74	6.69	6.15	42.86	23.53	19.95	0.0193649	2.38059
Lrrn1	231.2	87.35	429.64	102.08	69.04	194.07	0.0193682	-1.03476
Rab9	121.26	24.9	132.05	47.01	20.03	56.99	0.0193862	-1.16549
Pkia	67.21	14.26	103.01	25.65	8.09	35.94	0.0193897	-1.40465
Fam129a	2.14	2	2.14	0.99	0.35	0.17	0.0194005	-2.05622
Fam49a	37.07	5.46	58.13	12.2	3.74	16.17	0.0194014	-1.6484
Ccdc71l	8.19	2.66	11.98	2.45	1.12	2.92	0.0194201	-1.81464
Anapc4	74.88	13.96	77.88	25.52	7.01	31.68	0.0194269	-1.37656
F3	112.35	24	123.68	53.13	18.1	43.51	0.019469	-1.18031
Pclo	4.18	0.53	6.93	0.81	0.68	1.31	0.0194789	-2.05559
Cd46	2.11	0.15	3.58	0	0.2	0.56	0.0194943	-2.21254
Ttbk2	9.45	1.64	13.2	2.51	1.02	2.91	0.0195051	-1.91523
Bach1	29.57	3.76	36.54	8.57	2.17	10.22	0.0195097	-1.73703
Ahsa2	25.42	4.37	31.44	6.87	3.46	9.04	0.0195179	-1.66041
Gm10845	204.82	65.35	180.54	104.33	42.44	91.17	0.0195876	-0.921602
Zfp451	20.19	3.21	28.12	5.31	2.03	7.47	0.0196108	-1.79856
Ube2g1	42.56	10.61	53.54	13	5.67	19.54	0.0196174	-1.48167
Slc6a11	275.72	440.1	463.27	636.27	795.72	1081.98	0.0196438	1.09229
Fam204a	26.45	5.15	32.78	7.19	3.7	9.9	0.0196696	-1.63072
Fam210a	16.79	2.36	20.87	3.87	1.39	5.66	0.0196753	-1.87375
Efcab1	1.59	0.48	2.11	0	0.21	0.4	0.0197022	-1.91294
Slitrk2	13.08	2.37	17.97	3.64	1.13	4.28	0.0197082	-1.88472
Cdk5rap2	44.08	10.54	50.28	16.75	4.63	16.35	0.0197232	-1.47523
Pgrmc1	157.93	39.14	147.89	74.94	28.36	63.6	0.0197284	-1.04745
Chd7	32.32	6.11	41.97	8.12	4.65	13.65	0.0197343	-1.60557
Papolg	11.1	1.17	13.65	2.86	1.36	2.82	0.0197443	-1.88042
Rev1	20.21	3.91	26.68	5.26	2.07	7.62	0.0197456	-1.76468
Tdp2	31.56	3.51	29.45	8.36	3.1	8.72	0.0197654	-1.67682
Zmym1	6.36	0.73	7.9	1.5	0.49	1.67	0.0198665	-2.03408
E330023G01Rik	2.27	0.95	2.67	0.26	0.64	0.76	0.0199158	-1.82708
Arhgap21	80.1	21.89	106.58	33.15	13.82	41.82	0.0200019	-1.23206
Shoc2	24.49	3.74	31.86	6.78	1.88	9	0.0200201	-1.76664
Rpf1	36.54	5.48	33.36	9.99	3.4	11.31	0.0200234	-1.60967
Fam92a	49.8	6.11	60.18	17.5	8.45	16.25	0.0200295	-1.45993
Ccdc90b	59.51	9.64	61.34	23.09	5.05	19.2	0.020096	-1.46281
Ttc33	38.5	5.46	42.13	11.84	3.74	13.01	0.0201135	-1.59034
Zfp810	7.39	0.71	11.63	1.89	0.72	2.19	0.0201294	-2.03928
Zc3h12c	4.4	0.85	8.89	1.26	0.72	1.47	0.0201397	-2.03511
Kif5c	8.17	1.07	10.03	2.16	0.71	2.09	0.020206	-1.95794
Stx16	54.7	8.03	56.94	18.78	5.99	18.67	0.0202766	-1.46197
Fktn	10.08	2.16	24.4	2.8	1.72	4.71	0.0202976	-1.98902
Nab1	6.09	0.86	7.89	1.49	0.59	1.69	0.0203072	-1.97685
Gcfc2	10.26	0.73	11.6	2.64	0.62	2.3	0.0203268	-2.02253
Ier3ip1	79.07	23.13	103.17	33.31	18.1	39.63	0.0203741	-1.17365
Tppp	7.4	4.64	9.68	2.72	1.09	3.2	0.0203971	-1.63154
Scn8a	12.58	1.82	16.6	3.24	1.27	3.97	0.0204368	-1.87013
Stom	25.81	48.87	23.93	356.64	97.31	72.67	0.0204944	2.41696
Rtn4	187.26	62.39	193.28	100.37	35.1	95.79	0.0205069	-0.937563
Nup160	9.45	1.32	13.43	2.24	0.81	3.1	0.0205186	-1.97635
Dgkh	0.59	0.23	2.29	0.19	0.12	0.29	0.020599	-2.37388
Arhgap29	16.7	1.17	13.51	4.39	0.73	2.6	0.020622	-2.02317
Csrnp3	3.88	0.71	5.75	0.76	0.5	1.3	0.0206608	-2.01402
Tmtc1	4.56	0.77	5.56	0.99	0.66	1.29	0.0206655	-1.88912
Rbm46	2.15	0.05	2.57	0.52	0.13	0.37	0.0206655	-2.22542
Amot	44.83	8.27	56.41	13.67	5.75	19.56	0.0207058	-1.49026
Dusp11	78.32	26.94	107.64	37.88	13.77	42.23	0.0207201	-1.18129
B230118H07Rik	32.84	2.89	32.9	10.56	2.38	7.87	0.0207215	-1.72156
Tbc1d23	45.66	7.7	53.1	13.07	4.27	19.4	0.020781	-1.53489
Rbm7	73.47	9.94	89.17	29.96	8.3	28.2	0.0207874	-1.37671
Slc2a4	4.78	5.56	3	1.78	1.89	1.15	0.0208128	-1.46865
Nlgn1	31.72	6.23	41.62	9.93	2.59	13.06	0.0208521	-1.63721
Arhgef26	110.13	53.83	132.98	63.78	26.66	63.94	0.0208671	-0.943686
Fndc3a	22.45	2.99	31.33	6.65	2	8.03	0.0208693	-1.76701
Whsc1	44.89	15.91	74.16	17.75	8.79	25.68	0.0209164	-1.36986
Trim43b	1.69	0.17	2.04	0.1	0.44	0.33	0.0209888	-2.16439
Gpr75	5.04	0.78	7.11	1.02	0.72	1.6	0.021002	-1.9528
Gm10336	9.36	0.37	10.16	2.02	0.62	2.23	0.0210179	-2.03005
Tubb2a	550.63	551.1	465.47	650.39	868.73	754.72	0.0210196	0.536941
Scarna10	0	8.25	0	0	0	0	0.0210253	-2.62449
C1galt1	8.89	1.46	22.53	3.27	0.57	3.68	0.0210297	-2.12841
Snx6	135.34	24.05	151.61	57.15	17.82	64.09	0.0210346	-1.16121
Cenpj	2.9	0.28	3.68	0.68	0.16	0.71	0.021053	-2.14594
Tigd2	10.61	1.7	11.64	3.16	0.85	2.44	0.0211084	-1.89265
Pydc3	4.87	0.77	2.98	0.94	0.23	0.9	0.0211956	-2.05806
Arhgap42	17.6	3.36	22.54	5.3	1.67	5.91	0.0211984	-1.75588
Klhl13	114.67	25.5	142.88	48	19.67	59.9	0.0212161	-1.14977
Prkca	51.51	7.35	53.52	17.74	5.68	17.24	0.0212174	-1.4667
Kitl	7.82	0.45	13.38	1.96	0.89	2.43	0.0212261	-2.03576
Armcx5	9.54	1.03	11.08	2.17	0.57	2.69	0.0212516	-1.99534
Pilra	1.44	0.35	2.39	0.47	0.38	0.17	0.021286	-2.03493
Ankrd17	45.75	5.63	56.89	14.31	5.15	18.15	0.02135	-1.52545
Ewsr1	348.93	117.2	361.92	181.93	85.81	207.38	0.0213596	-0.801426
Crebzf	33.63	5.73	41.15	10.72	4.51	12.34	0.0213972	-1.54607
Tmod2	44.93	8.64	47.71	17.83	4.45	13.8	0.0214336	-1.48908
Cyp2j8	2.17	0	1.8	0.12	0	0	0.021441	-1.99678
Cep97	6.01	1.58	9.18	1.43	1.5	1.99	0.0214452	-1.76915
Pggt1b	14.8	1.55	24.51	3.07	0.94	6.09	0.0214494	-2.01633
E030003E18Rik	8.3	4.35	19.01	0.71	0	5.06	0.0214503	-2.33612
Sos1	14	2.64	18.9	3.63	1.32	5.05	0.0214561	-1.82944
Cage1	1.92	0.19	2.16	0.52	0.16	0.31	0.0214613	-2.10874
Dnajb13	0.67	4.6	1.38	40.53	25.61	4.99	0.0214792	3.41903
Zmym4	34.77	5.03	41.92	9.97	3.5	13.4	0.021489	-1.60469
2900011O08Rik	63.44	63.27	54.82	196.72	112.5	124.53	0.021511	1.25666
Plek	2.47	0.13	2.98	0.22	0	0.59	0.021512	-2.0907
Cyld	17.79	2.28	22.39	5.12	1.46	5.53	0.0215474	-1.80991
Ttc12	1.3	1.5	1.16	7.77	5.32	5.43	0.0215706	2.22551
Igf2bp2	0.08	0.14	0.1	2.77	0.54	0.7	0.0216212	3.64746
Utp3	60.74	11.39	60	21.72	6.95	22.38	0.0216343	-1.37198
Foxj1	43.28	76.95	37.56	203.77	176.53	80.3	0.0216752	1.54551
Aim2	1.55	0.38	2.93	0.24	0.55	0.39	0.0216762	-2.04217
Napb	6.33	0.38	8	1.23	0.31	1.8	0.021687	-2.13888
Mdn1	10.45	1.24	13.54	1.99	0.82	3.55	0.0217063	-1.98804
Coq10b	36.15	7.82	46.97	11.75	5.73	15.17	0.0217181	-1.47783
Prkg1	2.18	0.23	3.69	0.64	0.19	0.54	0.0217603	-2.15463
Zeb2	26.12	4.55	33.02	7.97	3.24	9.5	0.0218367	-1.62074
Zfp277	46.47	12.64	57.62	16.83	8.09	20.98	0.0218781	-1.34661
Gna13	122.38	26.08	153	57.38	19.75	60.21	0.0219553	-1.13421
Aifm1	57.79	12.44	57.78	22.26	5.99	21.16	0.0219676	-1.37338
Gphn	75.91	20.26	80.26	30.71	10.95	34.2	0.021989	-1.21768
Rbm18	65.47	12.48	69.99	22.93	9.65	26.91	0.0219988	-1.31429
Arpp21	7.84	3.6	14.31	1.74	0.8	4.06	0.0220405	-1.96403
Riok2	28.38	3.08	27.53	7.33	1.09	8.74	0.0221056	-1.78142
Dnajc13	19.12	2.49	27.51	5.89	1.56	6.65	0.0221094	-1.80062
Cntn1	85.37	12.66	114.63	30.77	12.21	43.27	0.022185	-1.30195
Gm20605	9.25	2.66	7.26	2.68	1.1	2.13	0.0221984	-1.69762
Gm813	5.27	1.06	10.44	0.28	0.35	2.34	0.0222482	-2.49735
Cxxc4	9.56	1.43	11.21	2.03	0.99	3.03	0.0222658	-1.87555
Tmem100	93.43	43.86	124.7	39.04	23.83	65.59	0.0222749	-1.02819
Spata22	1.6	0	2.47	0.45	0	0.36	0.022301	-1.80263
Fgf11	30.6	10.37	27.6	9.42	4.99	11.69	0.0223802	-1.39353
Phf19	3.52	3.24	4.81	24.14	14.35	13.18	0.0223844	2.15894
Ctage5	35.64	6.54	45.71	11.74	3.98	14.51	0.022439	-1.53972
Armc3	0.34	0.3	0.39	9.77	1.66	1.8	0.0224553	3.6831
Gstt3	1.35	5.04	1.87	11.95	26.56	20.24	0.0224703	2.83038
Dkc1	33.79	5.68	35.91	9.12	3.5	12.69	0.0224807	-1.57447
Snap23	35.01	6.2	48.03	11.62	3.51	14.9	0.0225041	-1.57129
Npff	5.67	0.87	5.56	0.96	0	1.65	0.0225113	-1.96002
Luzp2	60.07	6.57	91.17	24.11	5.18	27.54	0.022525	-1.47346
Dnajb9	67.99	18.61	80.04	28.64	15.3	29.46	0.0225317	-1.18288
Fam102b	29.85	4.05	40.56	8.55	2.31	12.28	0.0225633	-1.68608
Mfap1b	50.6	7.54	83.82	21.32	5.24	23.98	0.0225634	-1.48999
1500009C09Rik	100.78	141.49	95.96	215.88	327.87	187.18	0.0225815	1.11173
Acsbg1	347.25	414.75	427.3	581.55	572.47	489.83	0.0226595	0.466966
Pot1b	13.27	1.65	19.53	3.39	1.01	4.77	0.0227237	-1.90951
Bbs12	11.64	1.73	8.89	3.03	0.5	2.2	0.0227378	-1.95785
Aasdhppt	26.37	5.65	38.63	8.69	1.55	11.59	0.0228665	-1.69438
Rab10	186.67	76.28	253.33	107.92	50.16	122.78	0.0228672	-0.878303
Klhdc8a	0.47	0.7	1.08	3.73	4.24	3.1	0.02288	2.29866
Rdh9	2.7	1.17	1.86	0.66	0.4	0.8	0.0228967	-1.62323
Slc22a18	0.17	0.36	0.26	2.9	2.05	0.6	0.0228993	2.81256
Efcab12	0.49	0.28	0.91	7.83	3.76	1.83	0.0229	2.99785
Zcchc6	28.41	4.47	35.42	8.49	2.84	10.75	0.0229048	-1.62915
Itm2b	843.31	338.72	820.74	525.99	281.98	495.5	0.0229749	-0.619639
Gbp2	0.71	0.65	0.16	12.42	2	2.36	0.023001	3.4646
Tmem29	61.6	9.69	57.42	24.42	8.05	17.13	0.0230047	-1.37571
Hccs	38.72	6.16	43.64	12.1	5.31	14.22	0.023008	-1.48471
Kifap3	59.36	16.39	74.54	23.78	8.51	29.26	0.0230381	-1.28792
Acp1	60.67	12.07	66.03	21.91	7.36	25.49	0.023077	-1.3415
Chmp1b	41.07	9.29	48.38	15.65	6.11	15.5	0.0231268	-1.40601
Parm1	2.41	4.43	2.79	0.99	0.45	1.5	0.0231441	-1.71172
Usp53	6.75	0.66	12.31	2.16	0.41	2.04	0.0231547	-2.09682
Cycs	91.14	53.08	108.02	43.19	33.28	61.21	0.0231553	-0.873478
Hmgn3	178.57	32.98	180.04	81.97	31.05	77.73	0.02318	-1.03766
Ankhd1	17.73	2.35	23.62	5.43	1.54	5.76	0.0231814	-1.7794
Gsx1	0.85	1.11	1.98	7.55	5.6	10.39	0.0231989	2.57885
Fank1	0.13	0.18	0.39	2.85	1.31	1.13	0.0232299	2.91784
Mpz	0.25	0.8	0	4.71	7.21	1.46	0.0232385	3.10974
Ophn1	26.1	5.22	35.47	8.82	2.78	10.23	0.0232652	-1.61332
Vstm2a	1.51	0.45	1.97	0.37	0.13	0.51	0.0232656	-1.96017
Map1lc3b	373.17	517.45	367.37	661.29	644.66	560.15	0.0233067	0.568906
Nrsn1	4.23	2.07	2.9	1.05	1.21	1.15	0.0233546	-1.43186
Erbb4	8.16	3.01	26.44	2.57	1.96	5.03	0.0233638	-1.97603
Lats1	22.4	3.84	30.52	6.23	2.66	8.93	0.0233847	-1.67138
Gnao1	138.59	102.96	121.73	228.98	201.99	195.79	0.023399	0.786831
Zbtb18	85.26	39.21	107.54	45.26	19.51	50.01	0.0234064	-1.01532
Gpr37	0.54	0.44	0.12	3.6	2.25	3.18	0.0234913	3.03722
Satb1	35.61	7.15	42.43	10.41	5.59	14.78	0.0235118	-1.46869
Nrd1	79.26	18.69	104.41	33.89	11.85	40.73	0.0235958	-1.22665
Dynlt1c	240.59	294.98	218.31	352.01	381.66	368.07	0.0235987	0.547377
Hsf2	46.82	8.75	53.51	15.02	7.05	19.36	0.0236289	-1.39664
Bcl2	19.81	2.82	18.4	5.46	1.8	5.29	0.0236557	-1.70899
Lrig3	20.12	12.04	18.44	6.59	6.65	8.95	0.023662	-1.18923
Ovgp1	2.78	0.28	3.67	0.59	0.28	0.79	0.0236822	-2.01942
C2	0.09	0.4	0.58	1.62	5.04	4.8	0.0236867	3.42092
Clu	635.9	730.1	547.87	1847.84	1156.9	709.34	0.0236905	0.956512
Plekhb1	474.5	730.67	503.53	1167.78	880.27	781.68	0.0236916	0.727765
Oat	279.72	455.14	312.28	1192.06	591.3	576.24	0.0237064	1.17209
Map9	5.81	0.22	6.62	0.92	0.11	1.63	0.0237461	-2.24964
Arih1	32.78	5.37	42.72	10.55	3.41	13.26	0.0237477	-1.57094
Gm9079	6.49	1.73	10.01	2.36	0.81	1.92	0.023769	-1.84058
Cnr1	1.62	0.12	1.77	0.41	0.08	0.3	0.0237901	-2.15155
Ifi30	11.07	5.46	10.16	2.95	3.21	4.22	0.0238052	-1.36249
3110052M02Rik	7.95	1.52	9.92	1.39	1.6	2.68	0.0238726	-1.77389
Mcts1	74.8	20.34	67.32	24.38	16.11	32.77	0.0239085	-1.14899
Fam184a	22.4	3.2	29.5	6.48	2.12	8.34	0.023914	-1.70162
Zcchc9	22.35	4.09	27.82	8.15	2.48	6.78	0.023924	-1.63997
Trdmt1	5.41	0.6	4.68	1.27	0.35	1.1	0.0239314	-1.97458
Strap	176.11	65.64	194.25	87.93	42.02	107.63	0.0239456	-0.875915
Pabpc4l	1.57	0.07	2.34	0.07	0	0.04	0.0240258	-2.70589
Mageh1	154.52	69.52	163.61	79.17	49.2	93.43	0.0240637	-0.805495
Lrrtm2	5.42	0.8	10.17	1.04	0.49	2.22	0.0240988	-2.12785
Chrna5	2.01	0.58	1.35	0.27	0.09	0.57	0.0241238	-2.08289
Samd8	33.23	7	45.09	11.89	4.5	13.87	0.0241269	-1.49547
Jpx	7.66	2.36	8.19	2.38	1.28	2.26	0.0241415	-1.62106
Rpl23	1231.27	360.87	1019.03	603.65	333.38	684.47	0.0242339	-0.687367
S1pr3	37.4	34.03	42.15	219.64	90	68.28	0.0243431	1.73437
Polr3f	15.18	2.59	21.58	4.06	1.61	5.84	0.0243503	-1.77348
Megf10	33.63	5.41	39.43	10.79	3.78	12.52	0.0243786	-1.53438
Kdm3a	71.65	15.87	73.68	26.35	8.21	32.29	0.0244158	-1.26985
Hebp1	22.08	26.21	11.97	63.55	58.56	53.76	0.0244363	1.54524
Arpp19	62.07	13.06	80.44	24.98	13.25	27.17	0.0244402	-1.2502
Zfp607	3.45	0.39	4.37	0.95	0.25	0.82	0.0244957	-2.02303
Ercc6	10.87	1.23	13.54	2.5	0.72	3.54	0.0244999	-1.9233
Herc1	17.25	2.34	25.44	4.99	1.54	6.53	0.0245373	-1.78573
Vim	1531.85	1149.21	1532.27	5970.71	2118.34	2219.86	0.0245418	1.29086
E330020D12Rik	20.42	7.39	17.47	7.98	3.57	4.91	0.0246424	-1.45991
Ptpn12	37.01	7.56	46.13	12.75	5.6	15.13	0.0246816	-1.4378
Ntm	120.85	28.87	145.59	48.73	19.71	69.41	0.0247028	-1.09913
Ide	90.36	24.46	117.55	36.23	15.92	52.55	0.0247444	-1.15016
Gm10509	4.21	0.64	5.41	0.74	0.34	1.42	0.0247446	-2.03703
Csdc2	55.6	99.17	55.66	156.8	212.45	125.06	0.0248152	1.23208
Igfbpl1	0.37	1.05	0.28	6.49	5.05	2.77	0.0248272	3.07342
Ubr5	64.09	8.48	84.6	24.97	7.6	28.44	0.0248693	-1.36521
Crk	60.88	12.42	69.99	22.81	6.36	27.62	0.0249531	-1.33523
Hpcal4	0.37	0.34	0.16	9.39	1.75	1.14	0.0249693	3.81915
Kbtbd7	21.57	3.01	22.96	4.57	1.43	7.93	0.0249845	-1.77095
Acbd3	32.27	5.37	38.48	9.58	3.62	12.89	0.0250041	-1.54478
Tcerg1	41.46	12.76	48.37	14.38	7.9	19.29	0.0250073	-1.30328
Basp1	179.1	153.35	177.94	104.36	128.91	137.01	0.0250258	-0.462983
S100a1	201.91	376.17	213.59	611.05	512.56	367.41	0.0250602	0.913329
Prpf18	34.7	5.33	38.51	10.46	4.3	12.85	0.0250759	-1.50824
Il17b	1.91	8.36	0.59	0.57	0.71	1.02	0.0250952	-2.23932
Usp45	7.38	1	12.85	1.92	0.87	2.74	0.0251508	-1.94075
Zfp383	36.66	5.32	38.27	10.04	3.75	13.93	0.0251742	-1.53357
Tm4sf1	3.05	3.65	2.66	34.89	13.13	10.37	0.0252162	2.64114
Cxcl14	49.48	28.11	46.25	21.04	20.94	22.38	0.0252312	-0.944241
Tnrc6b	14.49	1.79	23.53	3.61	1.74	5.91	0.0252322	-1.82192
Man1c1	9.68	9.77	8.27	46.82	24.8	25.66	0.0252725	1.81122
Caly	2.9	2.42	4.46	0.98	1.48	1.17	0.0253382	-1.42986
Ccnt2	28.47	6.35	36.26	9.35	3.31	11.91	0.0253635	-1.53255
Pabpc5	0.82	0.15	3.49	0.08	0	0.09	0.0254141	-2.73481
B230112J18Rik	2.7	0.64	1.39	0	0	0.4	0.0254551	-1.75641
2610015P09Rik	4.1	0.34	5.26	1.17	0.32	0.91	0.0254656	-2.01495
Cdk2ap1	481.07	680.88	547.91	355.26	458	509.04	0.0254689	-0.370829
Rnf20	59.15	13.96	65.27	21.65	9.19	26.72	0.0255033	-1.2655
Fam181a	21.71	23.76	23.16	76.94	49.42	55.37	0.0255054	1.40489
Ezr	70.19	102.27	76.29	220.88	147.34	138.05	0.025538	1.02521
Zfp248	5.76	0.38	5.24	0.76	0.25	1.58	0.025619	-2.13548
Api5	97.21	20.11	119.95	43.11	12.25	49.49	0.025707	-1.1782
Lppr5	24.33	9.28	29.08	6.28	6.21	11.59	0.0257339	-1.3804
Wbp5	107.54	17.37	126.23	44.63	16.36	51.17	0.0257396	-1.16293
Crb2	1.59	4.05	3.17	13.41	17.21	11.26	0.0257614	2.24905
Cept1	25.12	3.57	29.29	8.01	2.24	8.45	0.0258026	-1.63252
Gad1	13.34	1.42	13.08	2.59	1.44	4.05	0.0258144	-1.78473
Eif4e	91.65	27.22	117.58	37.43	18.64	54.36	0.0258967	-1.0984
Tvp23a	3.92	5.54	3.84	20.16	21.53	13.63	0.0259559	2.05637
Cml3	23.2	10.82	14.38	8.82	5.53	4.56	0.025986	-1.35586
Lipo1	2.13	0.27	1.93	0.28	0.18	0.6	0.0259894	-2.0303
1700003E16Rik	0.74	0.87	0.95	7.87	4.36	2.73	0.0260112	2.54689
Hnrnpll	45.55	10.28	58.38	16.11	6.2	21.76	0.0260173	-1.37382
[truncated: 22,149 more rows]

## Sheet: D11 TPM
gene_id	D11 MUT 1	D11 MUT 2	D11 MUT 3	D11 WT 1	D11 WT 2	D11 WT3	FDR	log FR WT/MUT
Acsl3	483.36	451.01	293.81	101.22	156.01	175.89	0	-1.50368
Aldh1a1	695.85	690.13	577.7	92.4	114.25	198.28	0	-2.27782
Anxa5	449.85	530.17	433.03	773.91	882.6	857.11	0	0.830954
Apoe	23268.8	21993.5	24285.9	13347.8	12627.3	14605.6	0	-0.777219
Bmp6	83.74	137.05	90.9	290.2	280.03	238.81	0	1.3761
Cfl1	1382.49	1396.97	1662.47	2307.73	2163.85	2120.26	0	0.569495
Chil1	1299.17	717.93	1069.99	104.47	85.34	94.63	0	-3.44005
Ctsb	1275.87	1037.93	1348.15	542.36	624.32	735.56	0	-0.944913
Ezr	304.85	355.83	346.83	605.41	529.15	575.39	0	0.76316
Glul	779.51	783.15	863.2	1445.1	1236.53	1543.54	0	0.800513
Gpam	560.16	533.76	507.75	209.77	243.35	307.57	0	-1.0742
Gpc4	113.73	108.55	111.86	926.35	769.98	674.45	0	2.82684
Hspb8	434.65	470.96	433.15	1226.49	1162.69	1339.36	0	1.47771
Lcn2	259.06	59.87	489.59	6.62	6.69	7.53	0	-5.27786
Ldhb	4787.17	5480.62	5787.52	2702.26	2805.94	2746.08	0	-0.959836
Nacc2	254.36	269.46	265.89	365.96	370.2	362.98	0	0.47698
Ntrk2	1540.01	1329.59	1407.72	813.09	928.48	1007.01	0	-0.638021
Ogn	514.35	412.51	200.14	51.17	91.5	61.42	0	-2.46521
Pygb	1129.71	1229.48	1192.27	842.23	909.17	935.63	0	-0.4024
Rassf4	80.43	97.27	78	251.62	228.45	208.65	0	1.42947
Rpl11	788.58	891.85	910.19	1360.61	1238.68	1236.45	0	0.566208
Rpl12	483.78	536.27	560.27	901.05	818.3	772.97	0	0.657273
Rpl15	359.78	365.37	367.19	484.77	474.22	480.89	0	0.398527
Rpl24	576.9	580.73	541	703.68	730.43	710.22	0	0.336155
Rpl27a	360.37	439.51	418.4	623.29	624	607.16	0	0.606146
Rpl28	551.39	611.11	665.67	1018.16	943.35	901.86	0	0.647314
Rpl29	418.79	430.97	448.05	649.98	700.3	646.22	0	0.621394
Rpl32	601.09	743.16	744.15	1284.48	1152.79	1081.2	0	0.75255
Rpl4	634.62	661.5	644.14	815.76	880.33	872.74	0	0.404861
Rpl7a	755.45	896.31	923.62	1416.41	1394.5	1262.66	0	0.661508
Rpl9	813.8	941.24	922.78	1271.84	1285.08	1241.32	0	0.504272
Rplp1	1670.78	1991.98	1877.7	3451.95	2932.88	2706.98	0	0.714562
Rps27a	615.01	531.12	564.66	834.78	840.55	792.19	0	0.528399
Rps28	410.65	432.28	419.93	701.76	651.47	634.05	0	0.6541
Rps29	772.29	891.62	860.15	1250.51	1221.65	1152.54	0	0.522115
Rps5	409.29	475.55	519.68	856.63	827.07	738.85	0	0.786449
Scd1	2363.2	1908.64	2310.35	1275.35	1033.04	1101.58	0	-0.948809
Scpep1	61.15	85.15	67.05	648.2	614.98	651.9	0	3.16611
Serpina3n	5544.93	2769.24	6494.48	87.58	78.63	186.95	0	-5.38997
Sox2	11.84	26.34	17.22	200.03	224.55	242.31	0	3.58949
Timp2	1039.81	1086.47	1069.58	840.22	745.36	720.33	0	-0.470868
Pfkp	63.06	82.46	69.1	188.72	224.97	244.68	0	1.61711
Serpinh1	267.92	318.82	329.82	763.04	725.71	595.85	0	1.18547
Ppp1r1b	217.5	218.31	195.01	43.04	46.95	62.03	0	-2.05297
Ncald	70.15	81.38	73.65	175.58	162.97	155.85	0	1.1346
Tagln	13.5	19.11	26.97	209.09	192.61	124.04	0	3.14145
S100b	305.44	397.03	255.46	49.25	45.56	84.88	0	-2.41441
Mia	146.37	173.31	121.15	51.42	37.66	60.59	0	-1.55844
Fhl1	370.89	358.66	325.18	528.07	600.89	606.6	0	0.718528
Hist1h4h	35.15	54.21	56.55	139.49	145.08	114.88	0	1.45294
Igfbp4	51.56	39.03	35.59	4.01	2.66	4.39	0	-3.51206
Gnao1	123.4	137.54	139.21	260.2	246.81	265.44	0	0.948901
Pik3r1	218.62	160.74	109.19	28.07	45.02	40.48	0	-2.10492
Cp	178.44	102.72	142.89	27.41	45.33	42.68	0	-1.87734
Cdh2	239.34	201.07	223.52	353.63	357.32	366.8	0	0.69892
Acot11	129.66	146.03	104.73	39.07	43.43	53.15	0	-1.4877
Sod3	92.32	101.25	111.12	45.31	34.21	33.13	0	-1.43549
Traf1	6.11	15.1	5.09	96.39	92.79	91.82	0	3.41744
Sat1	418.87	270.09	351.04	121.07	114.47	145.46	0	-1.44872
Shroom3	32.01	40.2	36.91	102.83	119.71	102.58	0	1.57506
Tprgl	246.29	243.52	259.71	355.72	368.45	352.97	0	0.523167
Ywhae	1223.97	1184.47	1203.4	1531.79	1561.19	1540.23	0	0.359278
Aktip	169.06	159.7	177.38	283.87	303.92	311.1	0	0.828608
Nfasc	90.19	69.04	100.29	16.39	15.15	26.31	0	-2.16546
Pdgfrl	43.65	63.37	57.86	126.29	120.27	128.04	0	1.18393
Dbndd2	169.1	142.33	129.99	59.05	61.48	69.03	0	-1.2195
Gas1	220.99	215.23	188.12	115.3	97.19	97.6	0	-1.00964
Hadhb	523.27	504.29	492.42	364.63	375.75	392.26	0	-0.424363
Lrp2	10.72	17.94	18.95	89.33	85.15	77.93	0	2.40643
Man1c1	40.99	51.53	41.97	108.06	123.06	117.3	0	1.37333
Lix1	31.56	26.75	18.3	89.05	110.65	93	0	1.93382
Tkt	513.89	520.37	510.47	351.9	302.59	335.79	0	-0.641446
Cd24a	48.27	57.99	51.38	148.87	164.49	178.47	0	1.64153
Il1r1	82.25	73.24	69	23.95	19.38	23.47	0	-1.74873
Gap43	210.45	208.88	214.26	61.21	64.94	54.57	0	-1.80979
Col4a5	57.21	67.08	63.88	135.59	121.3	128.4	0	1.03391
Olfm2	39.87	54.82	63.86	197.26	175.24	169.16	0	1.77245
Nono	263.66	291.64	267.33	451.33	476.61	442.32	0	0.736134
Prom1	13.85	28.73	13.5	114.79	108.42	83.32	0	2.45047
Cxcr4	18.99	35.93	15.66	93.18	106.41	102.74	0	2.09879
Ntsr2	121.62	86.13	105.26	21.6	26.61	36.36	0	-1.88799
Dlk1	2.76	7.77	7.13	57.97	49.35	43.33	0	3.09264
Cadps	96.27	86.82	100.28	25.22	32.32	39.65	0	-1.54381
Igsf1	2.19	8.38	2.87	69.74	50.69	50.78	0	3.67116
4833439L19Rik	231.41	265.68	275.88	398.05	412.6	418.62	0	0.669318
Psmd5	84.79	94.82	88.51	173.72	186.61	182.73	0	1.01823
Atxn7l3b	241.29	244.85	244.31	383.74	356.08	356.22	0	0.585443
G0s2	87.95	172.44	80.85	19.04	18.34	19.89	0	-2.57494
Trf	60.63	25.99	60.84	8.39	5.69	7.19	0	-2.79343
Scn1b	75.46	45.18	79.28	14.23	13.29	17.69	0	-2.14471
Chdh	37.19	38.22	27.12	4.41	2.16	5	0	-3.14759
Pole4	64.89	62.67	64.8	141.15	141.3	137.05	0	1.12486
Nat8	50.47	45.43	40.71	6.65	8.61	8.41	0	-2.52893
Mbd1	85.56	122.52	100.45	36.96	36.56	35.01	0	-1.50732
Cited1	61.79	69.95	61.73	21.18	19.81	24.8	0	-1.55617
Cml5	44.81	41.61	38.99	7.73	5.98	5.77	0	-2.68659
Nwd1	16.88	13.96	18.26	61.35	67.94	65.75	0	1.98998
H19	23.37	7.79	43.52	1.14	1.2	0.48	0	-4.72695
Srgn	20.53	19.69	26.9	1.92	2.02	3.89	0	-3.09966
Anxa1	16.44	18.81	18.15	3.32	2	2.25	0	-2.81847
Icosl	23.06	22.1	14.9	1.58	1	2.24	0	-3.6393
Tenm3	4.86	4.42	3.94	29.94	36.48	30.75	0	2.87779
Matn4	20.79	26.76	18.22	3.37	1.73	3.45	0	-2.94343
Dok5	2.16	3.73	3.03	16.6	29.07	24.01	0	2.96563
Apcdd1	16.17	13.97	16.24	2.79	1.95	1.65	0	-2.85961
Rasgef1c	13.71	5.27	11.58	0.48	0.31	0.1	0	-5.1017
Car12	12.31	11.58	10.9	1.68	0.98	1	0	-3.24876
Hist1h4a	0	0	0	7.16	8.42	5.75	0	3.82985
Serpinb5	8.25	9.06	6.67	1.1	0.62	0.86	0	-3.21639
Lrfn2	0.15	0.11	0.08	1.44	1.9	1.17	0	3.72952
Mrc2	5.47	6.73	5.45	0.26	0.27	0.38	0	-4.27766
Smtnl2	6.94	8.19	7.45	0.92	1.29	1.23	0	-2.71457
Adamts2	7.11	6.49	5.4	1	0.81	1.09	0	-2.71187
Gm10714	0	0	0	3.1	2.72	2.62	0	2.49228
Tbata	3.08	2.56	2.93	0.29	0.33	0.2	0	-3.3856
Cnn3	1649.91	1571.01	1568.85	2026.44	2235.43	2161.11	0	0.423286
Eef1a1	4972.89	5720.45	5682.26	7098.36	7041.56	7176.29	0	0.380403
Heg1	195.41	351.87	258.35	899.41	698.73	650.08	0	1.48059
Marcksl1	297.6	273.48	242.13	133.16	136.89	146.38	0	-0.965554
Pla2g7	9347.21	7655.36	8038.91	2826.72	2850.72	3202.02	0	-1.49578
Rpl23a	778.59	830.19	849.99	1478.01	1361.2	1275.37	0	0.742808
Rpl41	1341.93	1589.19	1572.21	2571.51	2406.93	2189.44	0	0.670554
Rps18	766.99	810.81	796.98	1224.11	1230.4	1114.74	0	0.587827
Rps19	424	451.87	493.42	873.18	892.17	741.24	0	0.872298
Rps21	681.79	714.13	735.42	1223.14	1072.37	1059.83	0	0.654698
Rps26	613.93	657.35	658.59	961.93	973.34	930.84	0	0.57059
Rps6	441.42	441.82	494.68	669.73	664.06	645.65	0	0.5226
Rtn1	490.21	588.29	486.42	851.44	775.89	870.08	0	0.674344
Sdc4	1091.79	906.95	1104.49	494.81	452.68	536.47	0	-1.06432
Slc16a1	181.54	149.11	146.38	371.03	361.75	373.74	0	1.21388
E030003E18Rik	214.28	211.15	176.05	27.54	30.7	57.19	0	-2.3815
Gnas	1498.79	1356.72	1551.97	2046.25	2187.28	2154.6	0	0.53544
Crygs	13.86	17.08	14.24	213.02	99.99	114.9	0	3.24355
Dynll2	419.62	458.32	412.2	629.35	622.09	607.37	0	0.526852
Gpr37l1	374.65	178.14	298.19	52.91	46.02	77.47	0	-2.27027
1500009C09Rik	34.9	50.3	45.31	202.93	221.86	142.96	0	2.1211
Tpm4	86.15	93.26	93.68	252.16	287.45	246.96	0	1.5262
Cadm3	221.42	300.65	247.41	121.3	94.88	85.29	0	-1.35187
Cybrd1	38.12	62.34	56.35	150.13	165.97	192.32	0	1.697
Hey1	102.07	126.04	103.44	211.41	247.31	242.89	0	1.08144
Spon1	223.91	235.58	204	66.59	95.28	97.45	0	-1.35534
Fnbp1	82.11	76.87	76.45	169.06	191.12	171.02	0	1.17396
Nxn	37.11	48.03	31.67	119.69	135.13	121.48	0	1.68772
Cml1	142.81	132.43	153.8	40.16	54.75	66.46	0	-1.41074
Col4a6	5.91	8.66	9.46	50.29	42.13	46.19	0	2.52812
Pfkfb3	25.32	25.32	24.48	85.83	71.76	79.81	0	1.66005
Fgfbp1	0.79	0	0.86	18.53	10.53	12.04	0	4.25673
Sostdc1	0.54	0.55	0	8.38	5.79	5.84	0	3.65362
Lmcd1	1.77	1.67	1.76	16.6	13.34	13.26	0	3.05445
Palld	192.17	216.82	206.74	655.08	531.22	517.31	1.9984e-15	1.46823
Ptma	1070.13	1040.9	963.99	738.23	754.27	785.29	1.9984e-15	-0.432961
Rps20	378.77	432.39	393.88	590.55	607.76	595.97	1.9984e-15	0.574324
Wwc1	394.99	385.64	405.64	652.74	644.66	562.19	1.9984e-15	0.648552
Tubb4b	513.34	591.98	547.58	800.13	853.31	830.77	1.9984e-15	0.587788
Ddah1	320.14	326.36	347.17	669.89	602.08	609.16	1.9984e-15	0.920761
Pawr	28.87	34.59	32.04	105.63	154.44	154.02	1.9984e-15	2.11637
Igfbp7	81.43	73.59	76.74	16.3	13.8	11.31	1.9984e-15	-2.48458
Cpxm1	136.51	111	134.47	29.6	22.56	32.62	1.9984e-15	-2.1717
Cml3	58.9	52.01	48.63	7.44	6.77	8.62	1.9984e-15	-2.80492
Mmd	31.25	35.99	31.45	112.74	100.42	97.46	1.9984e-15	1.65417
Efcab12	2.83	2.75	2.76	18.28	17.27	16.58	1.9984e-15	2.64399
Fxyd1	1185.2	1291.07	914.48	398.63	413.09	399.42	2.9976e-15	-1.48524
Gpx1	440.64	409.16	514.23	839.23	868.64	950.27	2.9976e-15	0.962542
Nuak1	151.73	116.45	155.68	398.07	331.96	360.95	2.9976e-15	1.36396
Rpl34-ps1	563.1	668.31	633.85	1006.24	929.31	935.75	2.9976e-15	0.622327
Bace2	45.58	64.03	46.96	180.26	175.95	158.69	2.9976e-15	1.71748
Tubb2a	586.68	469.2	650.29	1047.59	1038.2	1066.02	2.9976e-15	0.885419
Cotl1	363.92	439.28	530.41	961.61	926.56	888.96	3.9968e-15	1.05826
2210409E12Rik	0	0	0	11.59	10.89	7.85	4.996e-15	4.33771
Tubb2b	748.17	787.24	954.59	1779.69	1770.45	1730.84	5.9952e-15	1.08466
Psat1	282.27	275.69	320.49	642.18	742.55	693.6	6.99441e-15	1.24239
Rlbp1	104.34	106.91	92.47	26.36	21.94	19.21	6.99441e-15	-2.16957
C3	2583.72	1488.18	2585.9	226.9	172.59	230.85	7.99361e-15	-3.40084
Gm15698	2.09	7.8	2.27	180.56	209.1	386.06	7.99361e-15	5.99532
Paqr7	11.33	14.95	14.61	80.4	81.79	72.94	7.99361e-15	2.52364
Gm15772	883.6	961.19	932.3	1488.4	1382.29	1345.76	8.99281e-15	0.602455
Slc25a18	169.44	150.77	196.78	625.65	813.44	819.47	8.99281e-15	2.12719
Tprkb	870.04	1041.43	819.79	314.55	358.14	383.67	8.99281e-15	-1.37047
Rps8	564.88	614	613.25	937.7	932.15	890.06	9.99201e-15	0.622946
Atp1a1	550.36	547.39	591.19	969.38	889.48	967.01	1.09912e-14	0.742577
Rps12	676.49	754.49	707.61	1011.66	1006.6	1027.95	1.09912e-14	0.510355
Rps23	760.08	793.18	718.27	1074	1139.36	1108.34	1.09912e-14	0.548257
Slco1a4	256.79	278.79	204.53	63.22	44.52	48.04	1.09912e-14	-2.24823
Wbscr17	3.3	1.73	3.75	55.66	52.48	43.45	1.19904e-14	4.10981
Fxyd7	39.2	33.31	19.24	0	0.71	0.34	1.29896e-14	-5.88737
Nes	137.98	100.04	109.49	385.44	499.94	496.25	1.39888e-14	1.99124
Atp1a2	893.14	915.84	965.74	346.97	319.29	491.89	1.69864e-14	-1.26052
Gstt1	14.09	24.67	24.48	126.06	138.09	123	1.69864e-14	2.61398
Il17rb	29.81	25.15	20.23	1.37	1	1.07	1.89848e-14	-4.45006
Rasl12	26.94	41.35	25.96	1.03	1.03	1.27	1.89848e-14	-4.8229
2900011O08Rik	53.6	48.49	52.21	166.1	188.84	171.79	2.09832e-14	1.77133
Abcc12	0.31	0.49	0.55	14.45	16.86	16.22	2.09832e-14	5.13781
Fam107a	484.12	447.2	398.12	53.69	54.92	87.96	4.79616e-14	-2.7577
Rps16	715.67	733.82	895.07	1758.02	1509.92	1316.01	5.19584e-14	0.967274
Ntn1	13.99	20.65	16.52	60.76	85.26	59.78	5.89528e-14	2.00815
2810459M11Rik	304.45	390.86	347.81	140.86	158.09	179.28	7.00551e-14	-1.12513
Zcchc12	5.54	18.68	8.07	70.16	65	55.14	8.30003e-13	2.55912
Ptprv	1.55	2.07	1.31	0.21	0.15	0.14	2.05003e-12	-3.30159
Gnb2l1	399.83	463.38	506.69	819.86	721.2	690.41	2.14695e-12	0.703924
Rpsa	389.16	450.95	466.89	771.97	732.06	631.72	3.22098e-12	0.708484
Oca2	0.38	0.51	0.64	8.18	4.59	5.14	3.64098e-12	3.54916
3110035E14Rik	9.81	8.26	6.21	32.27	38.17	42.35	5.95501e-12	2.2158
Plp1	241.71	230.68	137.28	39.05	45.58	42.28	9.14602e-12	-2.26422
Itm2c	1874.16	2381.66	2091.96	1221.1	1070.45	1183.62	1.0656e-11	-0.869169
Slc1a5	18.26	11.18	14.39	1.89	1.9	2.55	1.26e-11	-2.78936
Wisp2	100.29	107.51	127.08	496.53	303.45	303.68	1.3138e-11	1.72058
Pgpep1	22.64	32.82	29.39	81.57	82.76	73.08	3.1813e-11	1.48439
Gja1	2471.83	1871.44	2200.45	776.81	1085.52	1399.71	4.0944e-11	-1.00434
Myl6	1076.55	1210.13	1257.59	1988.41	2313.8	1768.82	8.1789e-11	0.776453
Rian	7.69	12.56	14.88	60.81	60.56	45.89	8.4034e-11	2.25132
Tppp3	24.57	28.53	14.43	103.73	123.62	81.62	1.70034e-10	2.19387
Rpl37	255.36	256.42	247.27	350.25	367.75	375.16	3.3663e-10	0.526238
Rps4x	922.77	1065.12	986.91	1273.33	1333.28	1367.04	7.41384e-10	0.417672
Cyr61	390.64	388.16	577.24	1425.15	860.47	1184.38	2.40062e-09	1.35554
Itm2b	1220.65	1041.4	1048.38	621.03	719.47	783.29	3.29189e-09	-0.640378
Ifi204	3.21	2.74	2.02	0.3	0.2	0.14	4.33527e-09	-3.63844
Efhd1	54.94	72.18	64.07	17.33	17.34	23.51	5.5456e-09	-1.71641
Cdkn2b	224.88	196.9	231.16	98.19	105.81	88.47	6.71764e-09	-1.15866
Slc14a2	0.66	0.45	0.8	6.2	6.82	7.68	1.96775e-08	3.43799
Rps9	901.96	1039.88	1009	1395.7	1416.79	1296.79	3.48692e-08	0.47776
Snord52	0	0	0	23.63	24.87	0	8.76346e-08	5.02975
Akr1c14	11.71	11.08	8.85	47.51	89.15	54.21	1.2254e-07	2.59277
Pxdc1	81.32	110.86	95.28	324.06	268.61	216.45	3.4966e-07	1.49299
Ace	7.91	7.65	11.6	0.53	0.74	0.51	3.72257e-07	-3.93153
Ptgds	107.48	141.01	125.09	59.44	44.76	47.5	4.93075e-07	-1.3002
Eif4ebp1	17.14	18.78	21.19	60.77	72.11	61.72	5.49673e-07	1.7687
Arpc1b	112.98	85.29	96.72	42.79	27.28	31.09	5.84821e-07	-1.54403
Mfap3l	94.9	61.28	43.01	6.83	13.7	11.47	7.06679e-07	-2.638
Dennd5a	167.94	177.65	191.13	270.06	265.86	266.45	1.1203e-06	0.580098
Rpl6	440.59	492.8	506.73	704.02	693.02	649.32	1.2704e-06	0.506871
Eva1c	1.85	2.09	3.06	9.48	11.09	10.52	1.27503e-06	2.15102
Rpl27	494.4	537.68	600.24	810.97	729.03	703.94	1.33545e-06	0.45911
Ldha	280.24	321.73	349.58	592.28	520.01	513.62	1.73489e-06	0.772896
Ost4	414.8	452.74	474.88	662.68	626.25	591.81	3.01889e-06	0.486464
BC064078	58.28	73.97	57.55	241.5	144.19	171.18	3.0858e-06	1.55286
Cyb5a	383.8	414	384.52	527.32	508.74	555.35	4.0328e-06	0.428685
Neo1	174.35	175.62	177.28	96.84	103.73	114.25	4.05746e-06	-0.74396
Stard10	17.87	20.67	18.9	70.22	47.76	45.91	4.43115e-06	1.5126
Ppp1ca	284.18	342.4	355.89	557.9	495.93	445.7	4.80504e-06	0.610025
Ppp1r3c	289.13	361.19	290.53	132.83	146.07	144.7	4.81031e-06	-1.15126
Gnai2	871.54	1021.89	1015.44	1481.32	1310.4	1225.44	5.67571e-06	0.465717
Rpl10	769.86	810.89	833.75	1022.63	933.03	985.87	6.13001e-06	0.284842
Nkain4	50.4	71.99	52.67	130.45	148.64	122.51	6.31629e-06	1.19791
Rps3	321.7	383.85	396.86	613.04	560.1	527.88	6.62534e-06	0.625739
Sh3bp4	35.3	53	43.76	101.62	85.12	89.38	6.69331e-06	1.0641
Id4	94.57	130.84	73.98	165.65	248.38	252.65	8.74633e-06	1.15497
Mdfi	33.68	42.85	35.3	5.28	6.9	5.85	1.08336e-05	-2.63284
Mpp6	82.61	106.39	78.58	164.58	274.32	244.55	1.10602e-05	1.35287
Npl	14.15	25.38	20.59	60.68	72.95	78.23	1.1552e-05	1.81719
Usp18	1.46	1.45	1.58	7.04	6.11	6.15	1.28305e-05	2.10381
Flnb	37.18	39.69	41.16	133.29	105.59	92.66	1.43787e-05	1.49003
P3h2	36.19	52.41	34.1	109.25	98.05	98.08	1.52367e-05	1.31547
Nupr1	1.98	0	3	9.6	16.71	26.63	1.7522e-05	3.27211
AI854517	17.17	15.9	19.54	45.9	43.25	44.25	1.78694e-05	1.34235
Gde1	212.68	254.36	256.42	358.8	336.67	331.7	1.83753e-05	0.50569
Egln3	4.77	6.78	6.1	39.93	27.36	20.15	1.84146e-05	2.30863
Plcxd1	1.59	2.01	2.59	24.66	18.38	13.97	1.91617e-05	3.2032
Ndrg2	1788.28	1728.62	1697.72	949.99	1094.49	1255.15	1.93692e-05	-0.660258
Ddx39b	227.79	236.47	249.34	347.94	331.71	305.48	1.95932e-05	0.465199
Slc6a11	15.49	12.21	16.68	38.82	51.77	67.08	1.97349e-05	1.82893
Rai2	13.88	15.4	13.89	38.73	41.67	32.64	2.00155e-05	1.38873
Tom1l1	42.85	45.54	34.16	86.93	97.71	100.45	2.0367e-05	1.21805
Tpbg	32.59	26	29	93.11	68.02	62.26	2.09412e-05	1.35073
Igfbp3	367.47	378.06	553.96	976.41	740.67	677.13	2.13649e-05	0.881604
Rdh10	39.15	46.03	44.26	86.31	75.41	86.79	2.15286e-05	0.94102
Efemp1	179.15	127.65	155.2	53.23	27.95	33.94	2.42302e-05	-2.00475
Rnf130	79.42	88.04	79.77	130.86	129.84	127.25	2.64964e-05	0.650017
Scap	66.35	73.85	85.65	157.08	136.86	123.34	2.66803e-05	0.885651
Uba52	776.26	841.68	894.23	1301.11	1245.47	1077.69	2.86562e-05	0.528756
Rpl17	531.47	588.69	593.97	797.96	756.32	729.62	2.91799e-05	0.414023
Ptpn13	27.43	34.02	27.2	81.02	87.02	79.51	3.00221e-05	1.48153
Ramp1	75.92	76.09	81.11	35.04	20.55	20.11	3.03142e-05	-1.62271
Rps11	544.64	607.44	630.76	998.74	1030.99	849.21	3.12252e-05	0.69136
Rpl13a	442.55	556.91	613.59	916.59	849.34	781.75	3.14639e-05	0.659393
Nt5c	67.41	64.18	75.22	110.58	130.89	126.35	3.24472e-05	0.830694
Eef1g	306.32	357.75	374.03	591.19	523.81	484.1	3.54864e-05	0.623315
Arnt2	129.38	111.19	126.42	204.11	207.22	192.67	3.63118e-05	0.718808
Rps15	731.61	864.51	908.5	1498.32	1336.6	1184.45	3.66557e-05	0.682378
Capzb	338.13	352.96	407.42	531.47	522.71	525.05	3.72534e-05	0.523673
Nck2	42.41	45.6	36.01	86.17	88.53	97.59	3.93366e-05	1.13457
Rps10	621.48	725.29	776.53	1195.64	1038.1	990.47	4.46152e-05	0.602637
Cyb5r3	521.44	491.64	564.74	764.33	688.83	686.54	5.34455e-05	0.439476
Crabp1	8.49	14.53	12.13	87.62	69.04	47.4	5.50929e-05	2.5374
Erh	306.9	312.61	313.4	381.42	435.25	428.92	5.64819e-05	0.417019
Ccnd2	200.25	182.67	238.99	345.19	388.21	298.87	5.67858e-05	0.731043
Glipr2	47.93	48.04	67	117.82	130.28	110.87	6.56903e-05	1.13926
Hpcal4	1.04	1.63	2.14	13.63	14.73	18.12	6.61902e-05	3.2725
Rps7	480.95	565.12	615.79	947.43	862.5	803.85	6.76181e-05	0.653339
Lrp4	26.66	25.04	25.67	50.23	55.46	60.66	6.9526e-05	1.10438
Hdc	3.88	4.52	3.15	12.95	14.86	21.61	7.11739e-05	2.0972
Shisa9	77.13	72.38	71.51	119.81	136.79	136.9	7.42089e-05	0.832187
Mgll	103.24	119.74	125.01	224.64	188.46	261.22	7.68227e-05	0.954388
Me2	34.59	42.84	39.27	115.15	94.97	88.11	7.68269e-05	1.35362
Zcchc18	35.47	49.12	41.36	94.95	84.06	90.3	8.52718e-05	1.09642
Dmrtb1	2.61	3.04	3.11	11.99	15.77	15.1	8.57477e-05	2.29063
Kcns3	0.08	0.11	0.09	0.68	2.38	3.52	9.48758e-05	4.55459
Ackr1	29.62	30.43	21.82	6.34	6.46	4.09	9.83003e-05	-2.27717
Acss3	8.43	5.7	5.33	0.26	0.65	0.21	0.00010347	-4.11894
Rps25	543.95	577.13	620.74	907.47	779.75	801.05	0.00010512	0.514547
Id1	171.98	212.31	243.89	344.79	340.12	386.16	0.000113426	0.769803
Rpl35	559.63	609.68	656.95	1090.45	906.31	850.11	0.000115268	0.640484
Kcnj16	24.29	23.8	13.26	68.05	95.76	94.66	0.000116236	2.07486
Coil	11.41	12.94	10.03	35.77	33.52	39.28	0.000120655	1.65898
D930015E06Rik	7.18	8.29	8.47	20.62	23.81	22.54	0.000121341	1.48409
Wbp5	136.1	128.04	94.76	214.23	257.55	189.91	0.000123139	0.882574
Plin4	9.95	6.29	8.56	1.79	0.9	1.55	0.000136595	-2.5482
Rpl36a	341.64	368.39	365.1	460.76	454.23	476.31	0.000139911	0.371922
Glycam1	789.66	406.65	1179.06	228.57	197.71	411.92	0.00014342	-1.50279
Adhfe1	71.45	75.7	68.42	32.45	37.63	38.35	0.000143578	-0.991392
Asic2	33.26	35.59	41.37	18.19	11.96	11.11	0.000143741	-1.41757
Nrn1	8.26	11.72	8.94	72.39	43.85	48.65	0.000144726	2.51136
Npy6r	13.22	7.32	5.58	1.1	1.51	0.94	0.000144935	-2.87926
B2m	778.02	1151.06	747.08	419.6	557.55	547	0.000145826	-0.812159
Cct5	224.69	222.48	225.07	298.81	314.14	303.48	0.00014628	0.447048
Aqp4	1488.24	1696.62	1165.28	570.64	940.17	890.54	0.000146372	-0.857216
Vgll4	135.51	136.13	131.13	95.99	95.24	96.45	0.00014651	-0.485491
Gdpd2	30.9	29.07	34.98	65.75	69.73	78	0.000147082	1.16886
Bcl3	3.58	0.7	3.04	0.24	0.13	0.36	0.000148023	-3.32588
Lpcat1	114.33	88.34	131.62	58.95	56.56	59.87	0.000148056	-0.930616
Fabp5	651.74	512.22	753.69	330.47	359.86	416.49	0.000149885	-0.792919
Olfr288	4.62	4.28	2.35	0.66	0.54	0.69	0.000154634	-2.57347
Dstn	463.38	458.86	415.06	548.29	575.82	550.58	0.000154792	0.324571
Gas7	34.49	26.65	34.51	10.85	7.52	11.25	0.000155287	-1.69119
Mest	13.85	14.52	14.88	37.88	46.73	55.18	0.000156129	1.69249
Rps17	881.51	999.8	947.28	1310.62	1192.25	1238.91	0.000156296	0.403642
Slc6a15	1.04	0.8	0.85	10.77	5.18	6.86	0.000161367	3.08399
Fez1	282.56	282.37	292.51	414.54	549.79	530.69	0.00016144	0.802057
Phkg1	155.46	108.9	127.25	58.98	60.96	70.27	0.000175519	-1.04182
Lxn	650.33	846.43	722.72	1182.06	1147.32	1034.49	0.000179464	0.5999
Pitpnm3	0.69	0.95	0.71	4.73	6.6	4.38	0.000180649	2.74095
Sulf2	233.5	238.65	283.15	135.39	145.05	189.71	0.000181494	-0.683929
Rpl36	593.14	684.95	694.16	1055.18	951.38	884.18	0.000189682	0.551596
Acta2	37.99	61.48	83.94	171.05	114.85	151.91	0.000190184	1.25523
Fam46a	7.94	3.53	4.45	0.79	0.79	1.2	0.000191088	-2.51768
Lpo	0.16	0.33	0.17	2.29	3.66	4.43	0.000191369	3.9752
Slc22a14	0	0.29	0.69	3.17	3.23	4.02	0.00019181	2.81569
Lgr4	75.69	56.44	52.68	21.35	29.39	29.49	0.000194251	-1.20383
Slc43a3	11.67	9.52	9.38	2.08	1.93	2.2	0.000196838	-2.29945
Coa6	54.35	50.36	61.91	117.24	122.1	105.74	0.000199013	1.05037
Rab11fip1	1.32	1.6	1.08	9.88	9.36	6.75	0.000202618	2.69988
Crlf1	10.28	7.43	9.89	2.13	1.82	1.76	0.000206972	-2.27311
Ucma	648.13	754.25	560.94	346.26	362.31	424.71	0.000209151	-0.792791
Islr	10.26	30.26	20.39	62.51	123.73	137.93	0.000209172	2.412
Slco1a1	2.88	2.84	1.32	0.12	0.22	0.06	0.00021147	-4.1375
Cntnap2	0.34	0.65	0.36	8.75	2.51	3.96	0.000212348	3.49494
Cfi	0.9	24.23	1.83	0.11	0	0.21	0.000214589	-5.03905
Ptrf	110.12	137.72	134.47	314.07	251.69	215.41	0.000215393	1.03089
Col8a2	11.66	25.53	20.45	138.47	99.27	77.56	0.000216302	2.45158
Plat	154.01	200	182.11	305.23	384.81	428.74	0.000218328	1.0613
Tspan18	171.77	223.29	114.94	15.69	26.79	32.31	0.000225517	-2.76958
F3	285.6	224.68	241.99	121.01	108.59	158.29	0.000229231	-0.955603
Igsf10	19.13	16.15	14.35	3.82	4.17	4.07	0.000231357	-2.04098
Kdm5d	0	0	0	0	16.06	14.58	0.000238392	4.37573
Abca1	475.96	366.47	339.61	191.17	218.54	214.03	0.000253141	-0.922262
Rpl10a	407.3	436.28	452.39	596.65	656.18	540.33	0.000258547	0.468472
Pdha1	371.12	326.66	298.99	178.54	210.82	230.68	0.000259088	-0.684899
Gfra1	140.69	102.4	146.37	62.83	46.11	44.61	0.000283931	-1.34277
Spcs3	113.93	75.79	77.26	26.84	38.53	33.33	0.000284522	-1.43561
Anp32a	427.33	397.9	304.99	156.26	200.86	228.08	0.000289937	-0.949602
Ecm2	53.89	56.09	44.32	11.96	15.77	22.49	0.000290957	-1.6194
Tsc22d4	268	292.58	309.98	192.99	210.76	193.15	0.000293499	-0.544454
Nedd8	302.26	329.74	343.52	461.61	491.78	439.87	0.000295418	0.514221
Gria3	63.42	44.52	32.61	13.75	19.56	10.74	0.000300088	-1.67387
Ocln	1.31	1.49	1.81	15.5	9.76	13.27	0.000301098	3.06314
Spp1	5.16	5.47	1.62	0.47	0.16	0.32	0.000301422	-3.68871
Calm1	338.41	350.35	320.71	457.26	571.4	548.85	0.000302931	0.644051
Pth1r	38.9	54.05	36.56	6.46	7.01	12.73	0.000304931	-2.30542
Chst1	4.85	4.39	4.31	0.89	1.11	0.82	0.000305128	-2.26453
Capg	8.38	8.61	10.51	30.74	29.17	37.72	0.000305922	1.82789
Padi2	160.35	158.05	88.04	26.19	26.6	51.13	0.000306433	-1.96757
Xist	123.07	68.61	37.75	11.1	0.03	0.01	0.000307001	-4.36423
Syndig1	6.48	2.18	6.15	0.32	0.45	0.54	0.000308114	-3.49893
Rplp2	723.34	770.31	811.06	1211.83	1029.72	973.58	0.000310841	0.480292
Adra2a	127.29	138.66	123.32	56.53	66.4	74.58	0.000312273	-0.978845
Ccdc3	225.23	290.3	170.09	97.78	103.4	116.22	0.000316032	-1.11111
Slc22a23	70.65	73.81	70.82	125.19	134.33	110.43	0.000316045	0.781116
Hck	1.34	1.07	1.09	5.94	5.7	4.23	0.00032426	2.18088
Pou3f2	35.18	29.82	19.08	7.76	10	9.45	0.000326548	-1.62763
Grm5	22.12	7.28	11.83	0.71	1.55	1.52	0.00032916	-3.44724
Tspan3	1208.76	1200.48	1132.95	1345.6	1390.87	1415.9	0.000332632	0.229293
Cpe	6178.95	4237.26	4778.94	1904.53	2865.1	3316.29	0.000335669	-0.910127
Purb	227.16	183.19	135.81	46.79	92.89	74.79	0.000336969	-1.34855
Paqr6	14.63	20.62	10.2	2.36	0.55	2.4	0.000341966	-3.0975
Als2cl	53.45	42.79	46.28	10.56	13.64	16.45	0.000350359	-1.80984
Rnf13	287.12	226.8	171.04	70.08	121.39	118.6	0.000353736	-1.14343
Kcne1l	84.58	70.67	72.24	42.51	21.16	14.7	0.000354709	-1.53743
Ppap2b	562.73	451.28	589.85	289.72	329.08	392.89	0.000355025	-0.664781
Cmtm5	271.08	353.46	336.71	187.12	193.16	224.04	0.000355238	-0.669599
Ldb2	12.46	13.12	14.2	4.47	3.62	4.57	0.00035542	-1.65177
E130006D01Rik	1.95	2.04	3.52	0.3	0.36	0.35	0.000355782	-2.89446
Antxr1	72.96	63.83	66.21	26.07	25.28	38.56	0.000355842	-1.17493
Tspan2	10.05	8.71	8.41	2.86	1.95	2.37	0.000359429	-1.91996
Pnmal2	79.39	72.32	75.96	43.19	39.71	43.55	0.000365351	-0.848377
Nap1l5	84.67	63.15	48.94	12.69	24.52	26.34	0.00036614	-1.63047
Piezo2	4.08	2.34	2.7	0.18	0.31	0.42	0.000367117	-3.3251
Rasgrf2	0.13	0.17	0.17	2.93	1.46	1.5	0.000367911	3.64753
Gm10094	281.8	257.91	357.16	643.98	537.22	485.1	0.000368473	0.893677
Armcx2	31.76	30.86	31.36	88.46	77.87	64.55	0.000370017	1.29672
Cldn9	0.16	0.45	0.18	3.82	5.46	4.96	0.000372933	4.17195
Sesn1	149.24	149.22	129.63	72.93	82.3	89.8	0.000375728	-0.804956
Camk2b	47.5	22.36	56.02	7.33	6.37	6.73	0.000376783	-2.62329
Arhgef26	140.96	143.8	133.84	82.07	94.6	93.2	0.000378668	-0.633308
Pnrc2	241.06	283.79	210.87	112.25	163.42	138.31	0.000379777	-0.829596
Reps2	7.93	4.83	3.98	0.28	0.85	0.71	0.000383575	-3.18552
Psap	3369.65	3331.37	3932.48	2721.18	2696.83	2778.64	0.000384538	-0.37551
Crybb1	4.71	6.07	1.2	27.39	26.38	17.07	0.000388951	2.56394
Clybl	67.94	75.76	84.27	34.47	36.27	36.82	0.000388952	-1.0837
Acadsb	177.9	140.67	110.51	48.56	75.53	69.17	0.000390211	-1.1507
Zfhx4	7.37	4.59	3.96	0.55	0.79	0.67	0.000390372	-2.98557
Tmem176a	284.09	148.31	320.92	89.99	79.56	92.29	0.000391886	-1.52458
Srgap3	37.94	43.85	39.99	82.82	94.54	86.37	0.0004004	1.11478
Tspan17	53.56	61.56	70.57	110.1	118.83	109.87	0.000401228	0.867538
Ddx3x	242.45	171.32	119.34	63.46	83.31	67.56	0.000403387	-1.3146
Pdzph1	0.06	0.38	0.18	3.76	3.8	3.82	0.000403966	4.19809
Cldn11	58.8	55	68.09	25.68	14.37	15.18	0.000405366	-1.71954
Htra1	140.5	120.71	148.89	77.1	48.27	69.4	0.000406917	-1.0742
Postn	5.69	2.17	6.16	0.62	0.35	0.42	0.000407153	-3.33433
Srebf1	483.76	542.92	474.08	375.53	311.96	307.23	0.000409165	-0.593331
Adcyap1r1	149.72	174.98	219.27	62.55	77.36	92.47	0.000416083	-1.22704
Dnajb4	138.76	102.98	65.22	25.01	44.59	31.65	0.000419247	-1.60013
Ivd	196.97	183.42	218.1	143.73	127.71	131.95	0.000421288	-0.569152
Bdh1	167.29	196.97	170.37	99.03	107.32	123.12	0.000421392	-0.698394
Sox9	196.11	187.79	189.94	128.67	123.06	141.18	0.000421399	-0.54645
Erbb2ip	137.29	105.43	52.77	14.47	38.17	25.39	0.000421972	-1.92101
Ugp2	680.71	592.81	400.28	168.3	285.78	263.35	0.000425017	-1.22222
Pth2r	0.19	1.32	1.04	5.67	8.99	10.14	0.000425136	3.28177
Pygm	11.43	5.75	12.94	0.46	1.13	1.4	0.000428666	-3.3325
Sirpa	224.32	206.75	215.01	140.07	149.55	152.81	0.00043251	-0.546264
Prr16	1.99	1.01	2.84	0.1	0.21	0.1	0.000437971	-3.83227
Dusp11	122.07	104.7	87.57	37.91	46.1	50.42	0.000439566	-1.22547
Dynlt1c	120.93	106.02	126.54	200.37	257.99	245.42	0.000449859	0.993455
Slc29a1	12.23	13.93	12.57	3.22	2.8	3.79	0.000450597	-1.98113
Slc26a3	0.88	0.65	0.26	3.64	7.98	4.91	0.000451218	3.20706
Rps27rt	884.15	1044.9	1089.88	1846.69	1567.99	1537.6	0.000452407	0.714056
Kcnh1	3.46	4.92	2.5	0.33	0.13	0.12	0.000453151	-4.22948
Psmb1	275.09	303.34	324.36	389.58	445.31	413.42	0.000453865	0.467514
Itga8	2.54	1.2	1.16	0.22	0.2	0.19	0.000456263	-3.0059
Col6a2	3.53	2.8	4.29	0.4	0.3	0.82	0.000463444	-2.80464
Rarres2	108.77	104.38	131.91	47.84	56.8	47.6	0.000466442	-1.1805
Ifi202b	22.21	7.7	11.58	1.1	0.9	2.6	0.00046901	-3.17306
Gpr153	2.94	3.94	2.98	0.51	0.84	0.7	0.000469276	-2.26596
Setd7	289.93	260.8	179.2	92.96	131.56	132.9	0.000469987	-1.03014
Crispld2	8.73	6.4	4.39	1.04	1.26	1.48	0.000475571	-2.36849
Nt5dc2	184.19	194.44	209.78	129.96	119.96	120.08	0.000477719	-0.669296
Vim	7295.9	7041.83	8733.86	10830.7	10186.3	10127	0.000479964	0.432837
Sel1l3	19.46	14.41	14.2	38.13	45.2	64.2	0.000480658	1.6178
Shisa4	788.57	1086.45	931.17	656.62	577.45	556.57	0.000480721	-0.648137
Rps2	573.33	965.57	840.78	1230.18	1282.45	1170.63	0.000485434	0.630216
Oat	1114.66	1369.2	1259.44	924.15	934.19	978.83	0.000487748	-0.399858
Acaa2	202.47	216.17	220.57	147.29	145.08	140.49	0.000490186	-0.562389
Gabrb2	1.79	1.17	0.62	0.06	0.15	0.14	0.000490295	-3.35453
Crb2	16.95	25.78	19.97	71.05	70.87	57.26	0.000493785	1.66754
Mir6921	15.2	10.41	0	0	0	0	0.000494691	-4.12157
Ctsd	2827.49	2161.51	3244.64	1644.78	1372.03	1604.84	0.000495202	-0.833122
Neat1	418.02	142.57	138.79	24.83	30.06	50.64	0.000495664	-2.72842
Rpl19	854.42	926.65	1079.53	1365.84	1330.08	1284.51	0.000496961	0.476607
Tceal3	102.06	175.65	104.1	52.17	20.77	12.26	0.000497346	-2.16393
Tdrd7	41.02	44.33	40.55	78.29	87.07	81.03	0.00049765	0.968665
Gpr149	0.56	0.19	0.52	2.65	3.34	3.22	0.000501324	2.85837
Syt2	1.89	1.21	1.18	0.26	0.13	0.15	0.000505575	-2.98658
Igf2	8.91	2.04	11.17	0.53	0.55	0.54	0.000507965	-3.77129
Id3	370.8	387.58	544.78	766.92	756.14	947.84	0.000510409	0.923022
Pmp22	254.64	259.98	212.5	171.98	106.9	117.53	0.000512827	-0.8752
Necap2	98.27	113.27	127.84	222.85	197.46	186.38	0.000513303	0.838058
Nrsn1	5.46	3.59	5.08	0.41	0.97	0.52	0.00051342	-2.89469
Adora1	314.75	332.44	323.69	258.79	228.51	243.85	0.000513761	-0.409126
Tmie	41.82	61.34	53.92	15.33	20.16	21.68	0.000514202	-1.45817
Gpm6a	1081.6	731.54	660.26	337.36	514.68	463.82	0.000515205	-0.91049
Rpl18a	452.93	527.8	596.29	880.42	805.01	732.66	0.000516486	0.616667
Gpr179	40.25	42.1	39.74	11.32	16.49	18.05	0.000517018	-1.41264
Eif2s3y	0	0	0	0	15.9	12.83	0.000517027	4.28442
Itih5	106.53	100.65	65.84	39.86	46.22	39.27	0.000518228	-1.12304
Il13ra1	18.06	9.79	10.65	1.81	1.91	3.02	0.000518613	-2.51404
Lgi4	71.79	85.27	55.8	12.78	18.46	28.26	0.000519334	-1.83894
Utp14b	52.06	46.68	27.77	7.32	12.8	13.83	0.000519887	-1.89777
Asph	115.93	105.23	89.25	43.31	48.89	59.51	0.000519986	-1.03286
Wfs1	44.25	38.11	49.4	16.77	16.81	16.97	0.000521241	-1.38213
Matn3	2.46	3.69	2.16	0.14	0.45	0.29	0.000522256	-3.23927
Tns1	44.32	55.44	36.52	15.86	14.15	14.4	0.000524525	-1.61762
Zfp36l2	114.62	90.2	112.24	47.58	42.36	63.4	0.0005253	-1.04802
Nrcam	114.31	85.36	110.44	45.08	52.05	56.87	0.000526014	-1.00985
Slc25a23	309.13	328.61	327.15	258.78	237.8	222.54	0.000526998	-0.424132
Eif2s3x	284.69	241.65	181.53	131.15	117.07	113.42	0.000528787	-0.96893
Mtfr1l	107.26	108.62	124.8	178.92	198.07	182.17	0.000529738	0.714844
Cfh	2.38	1.72	2.17	0.35	0.31	0.23	0.000529904	-2.81659
Cxcl14	62.79	30.43	75.16	12.7	11.73	18.5	0.000530314	-1.97166
Gfpt2	33.23	26.16	30.74	5.65	5.18	9.49	0.000530989	-2.14911
Hhatl	4.16	6.69	3.77	0	0.66	0.76	0.000531821	-2.92877
Micall1	58.87	50.35	51.51	26.76	28.46	25.98	0.000532283	-0.985088
Gpr176	2.95	4.04	4.6	0.72	0.35	0.55	0.000533472	-2.83881
Crym	8.32	3.62	8.18	1.41	0.74	0.9	0.000537917	-2.72175
Capn6	2.14	1.33	0.63	0.09	0.16	0.18	0.000538499	-3.25322
Fth1	10258.3	9258.25	13499.6	7001.78	6229.36	7117.68	0.000539208	-0.698227
1700047M11Rik	2.87	3.93	2.71	0	0.35	0.68	0.000540651	-2.63591
Atp5b	2017.7	2137.81	2364.06	1737.02	1682.43	1700.77	0.0005413	-0.348571
Glud1	1158.22	1179.88	1133.24	671.23	799.56	911.94	0.000542124	-0.542877
Btf3	420.03	444.23	437.81	524.2	535.3	579.81	0.000542336	0.332282
Plxdc1	5.31	3.19	4.7	0.3	0	0.84	0.000542525	-3.00877
Arhgef4	77.75	87.78	77.2	123.91	128.28	131.48	0.000549014	0.660514
Rpl35a	516.47	572.61	561.54	897.66	817.36	747.73	0.000550015	0.577262
Myl12a	188.11	202.54	226.39	374.89	391.71	316.98	0.000551557	0.81237
Lamp2	788.15	630.08	587.32	344.75	446.78	444.97	0.000551853	-0.697736
Wdr1	223.82	233.61	277.28	356.57	361.33	360.09	0.000552174	0.553097
Gm11128	6.29	5.72	5.03	0.94	0	0	0.000554129	-3.1348
Rasl11a	58.04	28.43	89.83	186.01	137.9	201.77	0.000554212	1.57615
Mir678	16.48	0	17.61	0	0	0	0.000555459	-4.52732
Fndc1	26.43	12.29	17.7	1.28	1.81	3.13	0.000560629	-3.18122
Gabra4	22.16	16.63	21.31	4.54	5.55	6.89	0.000560966	-1.82353
Myl9	73.7	128.75	112.67	270.35	351.4	252.43	0.000561385	1.47203
Mafb	8.2	5.14	6.2	1.41	1.54	1.55	0.0005628	-2.11843
Pip4k2a	27.18	33.86	29.05	75.66	75.56	64.87	0.000564419	1.26219
5430440P10Rik	12.55	6.38	1.93	0.58	0.22	0.41	0.000565404	-4.10766
Fgfr3	154.2	152.91	166.34	115.17	109.19	109.95	0.000567466	-0.502026
Car10	0.45	0.67	0.38	4.92	2.52	3.62	0.000568282	2.88232
Osgin2	35.37	30.17	19.65	5.9	9.91	9.32	0.000576503	-1.76127
Aco2	557.41	535.39	644.95	430.31	419.68	430.93	0.000577966	-0.44004
C4b	296.78	275.85	240.74	173.77	125.15	170.67	0.000578223	-0.79251
Eya4	13.12	9.18	6.03	0.89	1.22	1.39	0.000578304	-3.0169
Idh2	357.71	275.33	373.85	612.34	521.2	469.52	0.000578895	0.670922
Canx	709.39	579.76	541.19	340.85	420.08	411.79	0.000579628	-0.642253
Mcam	31.44	36.36	34.01	13.17	9.69	11.55	0.000579929	-1.56498
Chst11	111.61	107.95	101.54	47.68	51.27	61.07	0.000580392	-1.00477
Agt	66.63	70.5	92.49	6.9	9.38	25.6	0.000581067	-2.45491
Rpl38	797.28	839.63	870.92	1624.62	1444.66	1243.73	0.000581753	0.782256
Uchl1	143.78	223.98	169.26	443.03	360.27	334.96	0.000584397	1.08378
Tmem163	0.55	2.02	2.2	13.71	11.88	12.78	0.000585334	3.00792
Itga7	176.13	118.67	178.88	67.88	59.19	70.25	0.000585443	-1.26338
Lgi3	16.45	20.44	20.95	5.43	4.72	4.9	0.000585589	-1.9423
Sema4a	9.74	7.5	9.38	1.49	2.32	2.38	0.000588184	-2.1045
Idh3b	319.57	340.88	358.47	218.77	266.12	259.58	0.000590155	-0.452755
Pros1	138.81	107.72	93.88	42.87	57.13	56.35	0.000591314	-1.12249
Tppp	9.11	12.51	8.9	2.19	3.37	2.83	0.000592941	-1.86301
Ppargc1a	47.07	37.16	25.37	7.1	12.09	10.58	0.00059798	-1.88032
Hsp90b1	639.71	554.19	394.5	176.73	282.61	219.36	0.000598973	-1.22673
Sdha	645.84	612.38	567.32	399.95	468.55	476.98	0.000600555	-0.440202
Cntn2	2	1.75	2.18	0.31	0.28	0.17	0.000600813	-2.96396
Syt4	3.49	2.51	3.46	0.77	0.46	0.5	0.000600853	-2.45107
Cryab	1599.83	1776.81	1656.26	2521.42	2149.42	2173.8	0.000604217	0.443585
Socs3	41.68	50.67	44.26	20.2	19.08	21.81	0.000607357	-1.16105
Tmsb4x	5758.86	3979.84	5056.65	3294.94	3267.03	3085.01	0.000613875	-0.616995
Sncaip	8.45	14.18	6.66	26.35	42.46	39.9	0.000614793	1.892
Ormdl3	164.86	173.59	176.72	242.12	231.96	224.01	0.00061493	0.438364
C920025E04Rik	1.2	0.63	1.24	4.8	4.95	5.71	0.000615426	2.33223
Tmx1	137.16	134.78	90.49	49.57	58.96	59.67	0.000615616	-1.10752
Il33	6.06	5.53	5.86	0.86	0.99	1.74	0.000617031	-2.28117
R3hcc1	38.99	40.01	42.03	83.46	75.34	69.93	0.000617202	0.918281
Casp12	63.34	38.98	29.44	7.91	15.15	10.31	0.000617411	-1.98129
Crim1	35.14	33.98	26.46	60.43	78.55	69.19	0.000617578	1.12298
Ngfrap1	125.78	133.88	124.59	299.47	264.21	232.03	0.000618561	1.0502
Lrig1	26.61	21.85	27.94	56.55	70.42	101.26	0.000619627	1.57884
1700007K13Rik	30.23	22.36	33.7	54.16	94.09	78.79	0.000620338	1.39568
Ap3m2	66.17	83.56	77.1	119.32	138.35	131.03	0.000621678	0.777046
Actg1	2163.98	2550.76	2837.17	3775.24	3563.59	3120.3	0.000624259	0.469849
Tvp23a	3.65	5.28	4.4	15.5	16.66	13.29	0.000624413	1.7696
Tm4sf1	106.83	116.65	79.56	188.12	174.25	159.65	0.000625127	0.784597
Rcn2	488.61	497.72	419.01	640.63	730.51	809.01	0.00062529	0.633508
Bcl2l2	44.1	45.12	45.69	74.39	78.34	80.26	0.000633631	0.788271
Ajap1	1.74	1.55	2.45	0.28	0.22	0.21	0.00063372	-3.01516
Gstm1	1359.19	1248.5	2074.12	4005.91	2808.82	2862.25	0.00064035	1.04749
Kctd10	58.73	76.17	81.78	125.58	123.01	123.54	0.000642481	0.780241
Bmp2	4.8	4.35	4.49	1.09	1.02	1.11	0.000645428	-2.08271
Ndrg1	153.29	74.86	114.26	37.97	18.12	23.73	0.000645725	-2.1009
Fstl1	178.36	200.09	204.78	382.84	342.01	318.22	0.000647663	0.838699
Opalin	10.56	12.61	12.89	4.04	2.66	3.34	0.000655459	-1.84464
Atp2b4	43.52	56.35	46.24	98.11	95.6	93.35	0.000656137	0.974297
Sdc3	144.44	138.98	175.09	93.9	87.12	90.67	0.000656822	-0.754992
Rplp0	693.19	803.28	794.37	1213.67	1083.28	989.91	0.000658729	0.520833
Tpi1	441.57	467.8	539.28	338.86	324.22	365.05	0.000663409	-0.494686
Dnajb9	177.45	139.5	124.04	61.29	80.15	83.31	0.000668219	-0.972425
Mt3	8761.37	9726.92	10458.7	13357.5	12199.6	11432	0.000676186	0.353687
Samhd1	27.66	33.89	28.16	78.2	69.31	56.17	0.000677178	1.18296
Slc38a3	771.17	836.87	828.47	694.49	680.65	689.33	0.000679791	-0.239045
Rps27l	305.56	294.11	368.69	460.32	450.91	431	0.000679841	0.471017
Ccnd3	92.42	102.05	125.2	249.13	197.95	168.66	0.000681226	0.945738
Ykt6	157.84	166.4	172.18	238.92	222.74	222.75	0.000681229	0.4633
Prnp	1150.82	1169.03	1093.94	1545.05	1311.49	1491.87	0.000681784	0.349114
Tubb5	186.73	189.15	234.15	376.52	311.91	291.62	0.000684997	0.683975
Mir5114	0	0	0	59.38	0	0	0.000700839	5.33104
Ddb1	378.68	368.07	449.35	641.81	532.66	547.85	0.000703124	0.526015
Snord95	12.66	0	13.7	1.1	0	0	0.000705246	-3.677
1810037I17Rik	294.15	321.98	285.2	367.28	414.72	421.31	0.000706834	0.416881
Epb4.1l2	71.46	74.79	65.83	104.26	128.63	121.76	0.000706908	0.741787
Limk2	18.36	19.31	20.42	39	46.09	39.25	0.000707626	1.09793
Mal	15.62	22.68	14.82	39.69	43.32	44.42	0.000707873	1.26238
Csf1	192.58	204.7	227.63	421.03	303.2	307.45	0.000713887	0.723275
Col9a3	26.82	22	26.02	4.41	3.84	6.49	0.000714572	-2.34407
Serp3001	7.58	14.27	10.59	27.25	31.62	37.25	0.000719345	1.56706
Ermp1	64.53	54.92	46.65	25.79	26.22	27	0.000720031	-1.07194
Zwint	273.63	279.33	360.49	467.82	461.36	446.27	0.000724228	0.590506
Gpm6b	2782.92	1941.19	1316.96	404.03	790.68	629.06	0.000724668	-1.72788
Polr1d	149.11	147.23	157.08	222.33	219.74	243.36	0.000725676	0.596161
2700069I18Rik	6.82	2.56	4.63	0.64	0.62	0.89	0.000727232	-2.70405
Id2	523.82	522.53	513.23	268.23	347.56	397.64	0.000729157	-0.621911
1110015O18Rik	6.61	4.63	3.49	1.29	1.06	1.02	0.000730129	-2.12794
Adipor1	124.4	147.65	138.36	203.02	198.7	186.38	0.000731576	0.518996
Timp1	20.97	7.46	19.15	3.08	2.14	3.61	0.000732477	-2.42987
Snord35a	0	0	0	0	5.74	5.54	0.000734019	2.97331
Sertad4	1.72	0.92	1.62	6.64	4.56	6.11	0.000735406	2.02268
Igfbpl1	11.35	22.1	11.78	37.31	40.6	41.12	0.000735882	1.39597
Cdh19	22.31	17.67	6.98	1.63	3.5	2.3	0.000736404	-2.66
Epha6	9.69	7.72	3.02	1.28	0.65	0.73	0.00073791	-2.94119
Wls	402.97	260.35	251.58	98.9	131.58	100.11	0.000737931	-1.46857
Habp4	57.68	60.9	61.62	99.97	102.07	87.54	0.00074213	0.684363
Enho	54.46	70.16	67.57	95.6	125.26	113.69	0.000742539	0.799689
En2	0.72	0.18	0.35	2.62	4.49	3.66	0.000744163	3.10702
Ddx3y	0	0	0	0	9.8	5.6	0.000744754	3.40599
Mpped1	2.92	2.14	2.15	0.66	0.56	0.54	0.00074491	-2.03442
Fbxl7	8.39	9.3	9.67	25.81	26.91	24.13	0.000745643	1.48998
Fam181a	11.26	14.27	13.64	36.93	40.43	32.18	0.000748616	1.48364
Usp53	132.31	95.38	75.77	15.08	36.25	37.44	0.000748867	-1.77336
Lhx2	20.41	17.71	19.87	40.62	39.81	35.94	0.000749086	1.00484
Adamts16	1.94	2.28	1.05	7.08	16.24	15.05	0.000749258	2.8641
Kcna5	1.67	0.98	1.46	0.3	0.31	0.3	0.000749409	-2.1752
Eif1	519.7	650.22	623.36	772.92	887.27	865.21	0.000749755	0.493911
Mtss1l	291.36	321.54	354.74	439.69	445.89	434.81	0.000751968	0.448422
Dcdc2a	6.18	5.03	2.71	0.53	0.98	0.54	0.000752195	-2.76346
Ltbp3	132.39	123.61	132.98	90.62	66.14	60.48	0.00075572	-0.840406
Gm10635	1.68	1.62	0.68	5.33	7.99	5.65	0.000756568	2.25288
Ifitm7	3.36	1.92	3.03	8.16	10.6	10.34	0.000759399	1.8081
Steap3	11.52	17.07	8.75	30.42	32.12	38.25	0.000760419	1.43256
Rps13	505.56	575.7	583.09	868.77	762.92	745.52	0.000761406	0.514311
Phyhd1	153.49	159.02	154.36	80.33	92.02	114.84	0.000766411	-0.701015
Clca3a1	2.69	1.43	1.65	0.4	0.23	0.24	0.000767006	-2.72948
Insl6	14.57	10.75	8.89	26.15	35.59	29.04	0.000767342	1.40796
Ass1	31.86	17.58	34.16	71.3	51.67	69.68	0.000771436	1.20441
Elof1	70.68	89.02	96.62	170.07	164.89	138.92	0.000774199	0.886576
Tmsb10	226.17	278.86	308.83	522.48	463.26	393.47	0.000774431	0.76099
Fmod	897.61	1322.03	1006.79	713.12	541.92	687.98	0.000776477	-0.731638
9530053A07Rik	0.4	0.4	0.41	1.65	2.05	2.14	0.000777402	2.27096
Llgl1	66.01	71.68	73.65	104.7	113.69	113.39	0.000777435	0.650661
Mgat5	71.95	109.89	77.67	187.13	200.35	216.09	0.00077865	1.21773
Etnppl	2.8	0.84	2.71	10.13	17.37	28.55	0.000781799	3.14189
Nutf2-ps1	94.66	85.8	89.72	141.06	145.74	164.36	0.000781885	0.739718
Nbl1	82.68	97.02	98.52	130.08	193.05	197.47	0.000786201	0.903949
Rnf152	11.92	9.97	5.58	1.42	1.55	1.64	0.000786834	-2.57502
Rps14	806.84	985.13	1102.85	1683.66	1337.88	1299.99	0.000791993	0.578069
Malat1	659.14	244.48	171.72	40.64	106.55	73.04	0.000792257	-2.28771
Mir703	108.24	74.15	66.82	166.11	131.78	183.19	0.000793472	0.948915
Fuz	45.92	52.48	57.16	105.18	96.02	83.37	0.000794447	0.871312
Prkcd	3.85	7.1	4.8	0.94	0.99	1.27	0.000796479	-2.29921
Snora68	0	0	0	8.86	4.66	0	0.000803149	3.22445
Mlf2	368.79	412.13	485.94	571.36	557.29	550.96	0.00080653	0.406869
Brk1	197.61	230.64	218.98	297.36	301.53	296.64	0.000807121	0.468463
Ndufa7	383.17	392.15	456.04	590.4	601.92	493.47	0.000808968	0.453172
Fgfrl1	113.14	141.85	135.81	357.17	227.71	211.95	0.000811105	1.02784
Emp1	29.44	45.47	28.34	102.72	70.13	73.03	0.000813637	1.25181
Gyg	141.1	137.89	144.96	179.29	190.7	189.82	0.000814011	0.401043
Prnd	0.12	0.17	0.26	1.14	1.44	0.69	0.000820278	2.57179
Ift43	51.95	53.47	59.13	94.44	109.1	88.23	0.000822942	0.826306
Armcx6	20.1	17.31	20.88	55.1	43.32	39.6	0.00082377	1.24356
Mical2	2.2	1.13	2.7	11.12	7.67	10.02	0.000824693	2.25634
Dclk3	3.77	6.97	4.15	23.5	15.32	22.49	0.000826406	2.04178
Uqcc2	190.75	211.09	234.93	336.39	296.28	287.01	0.000831117	0.53036
Meg3	6.97	10.96	8.48	29.6	32.46	20.75	0.000835125	1.64872
Rpl3	962.5	1071.88	1025.27	1329.7	1305.21	1267.12	0.000836356	0.350858
Flna	170.15	204.88	229.3	369.05	347.81	295.04	0.000836652	0.743658
Pnp2	0.86	0	1.08	4.74	5.46	5.94	0.000837054	2.72569
Hgf	12.87	9.98	3.56	1.27	1.63	0.87	0.000839387	-2.80845
Kcnk1	66.87	87.72	74.42	127.26	153.38	149.57	0.000839767	0.90963
Rpl31-ps12	314.74	456.25	311.23	655.96	632.48	541.48	0.000842247	0.757787
Llgl2	2.48	3.67	4.38	19	13.52	10.45	0.000843607	2.02882
Ak3	392.52	411.61	451.36	615.26	545.28	556.17	0.000848925	0.451396
Syt1	0.49	0.6	0.37	1.18	12.24	8.2	0.000849396	3.88833
Tmem44	8.36	6.85	10.58	21.11	21.95	24.48	0.000849978	1.38893
Arl4c	23.81	29.9	26.56	67.19	59.72	57.58	0.000850616	1.20061
Oaz1-ps	336.12	393.09	470.66	665.87	598.68	542.16	0.000852688	0.590487
Rab8a	66.36	69.6	70.88	118.49	116.57	110.02	0.000854541	0.738416
Col22a1	0.94	1.49	1.95	5.63	6.96	8.35	0.000859528	2.25726
Hif1a	137.26	99.94	77.05	29.66	51.78	42.69	0.000865021	-1.34006
Rpl8	590.04	623.64	698.45	1000.6	923.01	866.28	0.000865903	0.545028
Ccna1	0	0	0.16	5.47	5.46	4.84	0.000866719	3.76499
Cutal	2.52	3.17	2.51	7.99	10.59	9.07	0.000873943	1.75358
Parva	118.83	126.98	144.07	243.68	224.09	203.32	0.000874614	0.783476
Snap47	192.98	233.94	246.36	383.37	344.65	305	0.000874839	0.61759
Sorl1	202.62	225	197.08	138.03	145.69	152.48	0.000875519	-0.518174
Slc26a6	37.95	36.64	42.57	17.19	18.02	19.14	0.000881631	-1.10813
Pitpnc1	113.11	103.4	93.14	45.02	61	65.05	0.000885384	-0.856052
Fau	443.3	464.96	504.01	723.81	663.58	606.9	0.00088582	0.497859
Camk2a	22.39	43.32	31.69	97.87	94.56	78.61	0.000889647	1.47651
Gsx1	0.26	0.54	0	2.59	3.51	2.01	0.000890867	2.64119
Myo5b	1.59	1.42	1.68	8.29	7.7	5.73	0.000892062	2.21136
Pstpip1	17.72	23.23	18.35	47.13	40.26	42.94	0.000892238	1.13607
Epn2	48.13	53	54.83	87.2	84.41	80.74	0.000892526	0.69425
Adcy8	3.06	4.01	5.03	17.41	15.37	18.71	0.000895334	2.08929
S1pr1	59.83	63.51	59.27	111.38	138.68	159.31	0.000896036	1.16464
Emp2	57.54	79	59.84	136.54	125.17	127.81	0.000898499	0.988049
Btbd7	18.37	17.39	13.21	31.58	51.63	41.06	0.000911937	1.34351
Klhl25	29.23	41.98	39.58	83.45	93.15	62.27	0.000912089	1.1084
Rab5c	348	335.08	387.99	476.59	476.33	464.37	0.000912535	0.404082
Hspa8	1806.23	1967.31	1915.05	2224.73	2414.97	2264.97	0.000913343	0.279501
Wdr45b	104.53	105.07	113.3	153.74	150.33	151.61	0.000913952	0.496934
Ctps2	13.38	13.58	13.07	27.16	31.61	29.83	0.000915031	1.14623
Ilk	190.7	212.05	246.58	380.52	364.88	310.83	0.000916607	0.7019
Mir7005	0	0	0	11.19	0	11.37	0.000916681	3.94236
Jup	17.7	16.12	19.49	36.67	41.61	38.86	0.000918748	1.13576
Sod1	629.61	657.82	759.55	931.88	904.2	828.1	0.000921572	0.380195
Rnf182	9.37	10.63	8.18	23.17	25.56	29.62	0.000922754	1.47526
Dld	212.48	155.47	106.63	50.24	88.33	62.76	0.000925573	-1.23709
Ccdc23	57.13	58.04	60.28	116.53	110.89	90.72	0.000927351	0.858602
Lamtor1	149.88	177.26	180.81	230.67	233.84	228.95	0.000927947	0.449126
Gnb2	362.12	411.03	450.86	630.08	580.66	515.08	0.000929035	0.495667
Palm3	2	1.69	0.72	9.66	8.12	6.48	0.000931512	2.45973
Hsp90ab1	1245.42	1269.29	1249.69	1442.84	1381.66	1449.43	0.000934428	0.183143
Erp29	124.19	151.26	163.91	209.31	214.23	209.32	0.000941109	0.526483
Cth	12.76	10.7	13.8	30.25	27.99	28.75	0.000942088	1.22322
Arl5c	2.07	2.07	0.82	0.14	0.3	0.29	0.000942569	-2.76437
Pdlim1	10.5	18.24	13.56	49.85	39.38	33.26	0.000942605	1.53393
Cct2	284.2	272.04	299.59	348.86	343.07	360.18	0.000943501	0.297889
S100a11	1190.37	1183.49	1620.72	2488.61	2172.54	1729.13	0.000952406	0.677835
Arl3	258.64	258.42	252.01	316.56	328.73	354.25	0.000954642	0.378149
Esd	123.74	111.64	112.86	167.01	162.2	168.32	0.000955356	0.514702
Col8a1	0.27	0.19	1.02	5.93	6.68	5.17	0.000955805	3.58659
St6galnac3	0.83	0.9	0.77	2.94	4.44	7.66	0.000956496	2.5888
Dscr3	74.72	88.29	88.27	124.82	129.62	121.36	0.000957266	0.580669
Sertm1	1.2	0.82	1.47	5.88	7.84	4.27	0.000957693	2.3659
Mlec	180.33	182.3	208.61	269.78	256.31	256.06	0.000957814	0.453348
Sepn1	45.65	46.44	53.17	96.17	93.67	78.33	0.000958037	0.88451
Sirt2	315.86	343.34	388.14	468.45	484.9	446.46	0.000958137	0.418501
Gmpr	42.74	50.03	60.83	102.1	88.39	96.52	0.000959082	0.901923
Bod1	74.35	82.21	78.24	133.25	125.8	116.32	0.000960264	0.676881
Fam63b	101.54	90.64	56.81	21.12	43.67	32.7	0.000960434	-1.35276
Nt5c1a	0.87	1.48	0.23	8.08	5.74	8.62	0.000960489	3.12063
Sulf1	13.69	11.7	11.63	29.48	27.54	25.24	0.000960785	1.15189
Slc13a3	3.02	3.6	2.64	11.12	9.31	10.28	0.000960943	1.72962
Stard5	30.48	21.82	34.68	80.87	73.17	54.57	0.000961244	1.26205
Cxcl10	13.89	19.92	13.86	58.34	65.65	30.45	0.000963631	1.69589
Plscr2	126.49	134	92.09	178.97	195.99	213.91	0.000964003	0.739999
Tuba1a	5689.18	5721.76	6081.78	7637.59	6819.13	6673.15	0.000964188	0.272529
4632428N05Rik	2.09	2.93	2.47	9.8	10.17	7.52	0.000964482	1.87587
Gsto1	19.08	17.98	19.53	44.41	40.89	37.72	0.000964744	1.12027
Vangl2	33.21	51.28	37.06	79.39	86.08	79.89	0.000965511	1.01335
Rpl18	462.75	509.75	594.71	779.43	713.72	672.79	0.000966263	0.466795
Akap12	24.86	11.39	27.42	72.52	47.24	64.45	0.000966737	1.53267
Mapk8ip1	157.27	172.37	194.03	269.08	274.47	235.59	0.00096747	0.573225
Tcf4	146.4	109.22	68.24	29.65	53.78	41.22	0.000967743	-1.37749
Fzd10	0.93	0.43	1.09	3.11	6.7	7.94	0.00096852	2.85697
Rps15a-ps6	99.69	121.98	111.35	187.67	168.53	163.42	0.000968592	0.641848
Fam216b	0.31	0.43	0.11	1.85	2.35	3.85	0.000968632	3.24345
H13	56.74	67.47	60.79	110.27	101.81	99.21	0.000968792	0.750734
Atp6v0e	221.52	239.8	250.22	346.06	324.59	302.89	0.000969077	0.452295
Dpysl3	52.28	62.76	47.57	93.05	98.21	115.72	0.000969219	0.916729
Atp7b	12.71	14	13.97	35.32	33.22	28.87	0.000969274	1.25975
Rpl39	563.21	668.88	682.41	1161.16	823.62	881.67	0.000970029	0.582297
Prune2	13.63	23.92	13.04	40.96	48.45	55.34	0.00097052	1.51664
2210011C24Rik	1.33	1.46	1.73	12.16	9.92	6.55	0.000979137	2.66313
Kctd5	76.99	90.28	84.41	172.83	153.41	151.05	0.000987873	0.923276
Mchr1	0.85	1.02	2.31	0.2	0.21	0.2	0.000992917	-2.77662
D8Ertd82e	23.52	20.92	25.23	50.81	50.01	41.42	0.000995681	1.02972
Dnaaf5	12.57	12.23	12.35	25.06	24.59	25.39	0.000995984	1.0143
Prdx6	5754.12	6934.9	6988.91	5003.19	4825.01	5354.63	0.000999181	-0.374138
Zc3h7b	87.62	98.14	108.43	148.58	145.27	139.4	0.00100165	0.558452
Asrgl1	420.76	505.65	436.08	554.34	592.43	631.65	0.00100383	0.38435
Ankrd44	14	17.53	10.81	4.23	4.85	3.58	0.00100524	-1.74174
Ninj1	64.25	80.22	82.27	153.92	119.34	119.99	0.00100949	0.794408
Scd2	5179.89	4764.69	5130.46	4600.55	4146.01	4258.48	0.00102423	-0.213091
Atp5j	667.71	645.91	546.63	363.37	470.02	474.01	0.00102527	-0.508796
G630055G22Rik	7.07	5.82	3.27	1.18	1.14	1.34	0.00102612	-2.14251
1700025N23Rik	3.33	2.94	1.6	0.63	0.33	0.47	0.00102698	-2.46035
Aebp1	10.09	8.58	12.33	2.18	2.46	3.61	0.00102758	-1.9098
Rbpms	12.14	14.15	12.85	3.3	5.2	3.76	0.00102928	-1.67468
Dclk1	57.97	42.22	32.95	11.96	19.74	15.94	0.0010294	-1.4827
Acsbg1	1014.01	1018.07	1251.42	852.02	789.98	814.06	0.00102953	-0.418889
4930452B06Rik	4.47	5.32	4.56	1.02	0.99	1.6	0.00103027	-1.99098
Cebpa	1.85	2.29	2.1	0.58	0.69	0.67	0.00103038	-1.68549
Ube2e3	171.6	178.01	167.59	130.43	128.2	127.96	0.00103039	-0.419918
Echs1	279.18	287.72	310.41	226.12	229.21	226.71	0.00103132	-0.36323
C1qtnf5	83.02	104.2	120.16	55.26	54.08	56.2	0.00103143	-0.892843
Cntf	396.07	287.88	271.56	152.23	187.17	213.96	0.00103359	-0.788053
Cyp2j6	66.74	65.17	55.02	28.2	29.92	36.74	0.00103362	-0.978626
Gm20748	7.86	15.87	11.64	43.23	60.11	53.34	0.00103956	2.14722
Podn	12.74	5.3	12.59	2.49	0.94	2.1	0.00104231	-2.46959
Gdi1	210.32	207.55	216.42	258.14	265.82	260.78	0.00104646	0.307072
Adam10	137.23	113.72	77.36	39.13	59.39	51.34	0.00104715	-1.13144
Adm	32.88	28.85	31.12	13.42	9.08	14.49	0.00104967	-1.32777
1700084C01Rik	65.59	54.35	56.41	126.39	177.43	215.24	0.00105073	1.55746
Olfr287	56.73	25.58	26.58	11.06	8.36	10.6	0.00105339	-1.85888
Apbb1	66.93	74.56	75.91	142.92	119.17	107.45	0.00105485	0.765379
Aspa	24.68	19.32	18.57	2.57	6.77	7.26	0.00105944	-1.91429
Itgav	64.07	47.42	48.61	23.32	31.5	27.85	0.00105978	-0.953538
Sh3bgrl	142.21	89.67	56.01	24.01	50.97	40.87	0.00106043	-1.31326
C1ra	42.88	23.94	47.92	18.35	12.34	16.01	0.00106061	-1.29687
Epha5	34.41	24.01	19.09	6.96	12.29	9.08	0.00106406	-1.45205
Inppl1	105.44	105.5	113.1	79.45	71.26	76.32	0.00106465	-0.513289
Trp53inp1	90.16	57.13	40.48	10.29	25.07	14.92	0.00106489	-1.90091
Tusc3	184.79	186.3	180.88	233.76	293.24	270.23	0.00106522	0.530406
Acadm	343.71	389.03	247.62	189.75	230.8	211.51	0.00106833	-0.63325
Ssc5d	33.89	21.95	39.89	10.91	7.71	12.83	0.00106994	-1.60591
Cdk19	48.73	36.91	32.19	9.69	16.21	17.13	0.00107433	-1.45329
Hs6st1	38.83	50.03	44.16	107.31	80.39	75.48	0.00107511	0.984407
Pnisr	51.47	40.28	23.75	9.84	19.72	12.74	0.00107779	-1.44916
Ptprn	3.66	5.73	5.38	1.28	1.73	1.74	0.00108179	-1.63667
Cnn2	22.5	39.84	47.55	136.92	129.99	94.94	0.00108258	1.71933
1700019G17Rik	14.02	9.81	12.39	3.66	3.87	5.43	0.00108584	-1.48272
Ict1	35.32	50.21	52.64	85.82	81.47	80.22	0.00108697	0.841042
Tpm1	189.37	278.28	216.36	542.99	520.47	389.38	0.00108755	1.08679
Gm13889	41.51	23.4	47.89	12.34	11.36	14.8	0.00108791	-1.55084
Csgalnact1	42.88	36.09	30.48	9.23	11.38	16.21	0.00109026	-1.57171
Hivep3	6.25	5.19	4.78	1.33	2.07	2.02	0.00109549	-1.58141
Ngef	12.91	15.49	8.58	4.57	3.98	4.48	0.00109708	-1.50491
Enpp2	85.55	117.14	76.45	31.8	43.34	47.08	0.00109741	-1.19151
Scgn	2.68	2.75	3.26	16.88	8.55	9.52	0.00109841	2.00786
Nsg2	356.65	526.81	373.51	260.96	280.64	285.53	0.00110178	-0.603764
Mt1	17314.5	20335.8	16437	13863.5	12050.1	15815.9	0.00110582	-0.374222
Dpyd	16.57	14.3	11.02	4.02	5	6.3	0.00110891	-1.45119
Srsf10	106.31	73.2	39.78	16.59	36.68	29.2	0.00111006	-1.4109
Mag	28.96	24.69	32.78	16.11	8.47	8.27	0.00111069	-1.39564
Sec62	128.11	114.64	65.42	39.42	63.55	45.07	0.00111079	-1.05774
Col20a1	3.74	2.94	5.72	1.34	1.14	1.1	0.00111131	-1.79231
Dbi	18483.9	24183	13933.4	10492	13347.2	12539	0.00111184	-0.637736
Mkln1	76.44	61.84	43.8	21.88	33.81	29.61	0.00111329	-1.09395
Ptprd	40.34	31.57	25.53	12.18	13.47	12.2	0.00111583	-1.36422
Pdcd4	120.01	73.42	67.76	27.36	43.54	34.81	0.00111799	-1.30499
Irx5	1.74	1.13	1.36	0.18	0.19	0.37	0.00112156	-2.51506
Hnrnph2	145.75	120.18	79.69	48.4	73.37	55.36	0.00112198	-0.964378
Tmem8	9.55	13.08	13.8	31.78	29.24	26.14	0.0011282	1.25854
Lrg1	4.37	0.48	4.16	0	0	0	0.00112873	-2.58656
Abcb7	19.14	15.49	8.86	2.66	5.61	4.51	0.00112893	-1.7668
2900097C17Rik	282.85	228.73	187.12	104.76	157.26	160.27	0.00113342	-0.726439
E230016K23Rik	2.07	1.65	1.51	0.51	0.64	0.39	0.00113582	-1.76388
Spc25	25.28	19	19.01	8.68	8.62	10.38	0.0011393	-1.19313
Ifitm10	7.67	2.95	8.84	1.27	0.84	1.02	0.00113949	-2.63628
1810011O10Rik	32.38	35.58	26.37	11.95	12.23	17.54	0.00114261	-1.17698
Clec2d	5.68	2.95	5.08	1.28	0.19	0.93	0.00114701	-2.51412
Mog	16.92	18.46	22.47	8.99	3.11	6.91	0.00115472	-1.60556
Slc4a10	1.53	0.99	0.83	0.28	0.17	0.04	0.00115559	-2.77331
Sult1a1	64.75	51.55	63.89	35.93	33.4	34.2	0.00115736	-0.79947
D830005E20Rik	1.4	1.57	1	0.12	0.37	0.12	0.00115957	-2.70226
Ptov1	115.12	135.24	146.79	208.92	199.87	180.91	0.00116221	0.570297
Abr	82.12	70.46	82.03	39.28	44.81	54.38	0.00116361	-0.760691
Tob2	44.48	45.2	42.83	26.96	16.52	23.28	0.00116727	-0.989045
Rnf10	135.98	151.2	160.49	228.4	218.11	193.01	0.00116745	0.514554
Luc7l3	55.63	36.26	20.05	6.95	16.62	12.38	0.00116771	-1.63866
Col11a2	17.85	20.18	14.07	5.17	4.51	6.38	0.00116808	-1.69781
Calb2	0.17	1.81	0.36	10.01	14.1	5.79	0.00116927	3.67557
Pvalb	18.14	16.69	24.01	4.8	5.58	9.49	0.00117314	-1.56621
Plcb1	11.07	7.77	6.27	1.65	2.6	1.68	0.00117353	-2.08216
Eif5a	407.52	426.93	500.57	683.06	587.01	557.14	0.00117439	0.452781
Slc27a1	128.95	104.98	133.51	75.9	67.58	77.57	0.00117737	-0.733136
Gpx3	12.27	6.6	15.46	3.48	1.68	3.68	0.00118656	-1.95735
Mirg	0.18	0.25	0	3.24	3.23	1.21	0.00118694	3.0458
Dysf	11.95	9.17	12.95	40.66	34.65	22.42	0.00119115	1.5203
Gypc	1.28	1.32	3.24	0.4	0.21	0.41	0.00119178	-2.5174
Sptan1	287.71	289.1	295.58	393.25	348.02	368.63	0.00119547	0.347385
Stx3	1.93	2.17	2.33	6.62	10.09	6.44	0.00119886	1.84812
Runx1	5.01	1.77	3.8	0.65	0.32	0.47	0.00120182	-2.8772
Sec13	148.67	166.71	171.28	220.85	217.18	217.06	0.00120271	0.428779
Kcna1	2.43	2.17	2.52	0.62	0.1	0.53	0.00120687	-2.50995
Cox7a2l	263.99	313.09	307.65	366.94	381.3	386.9	0.00121173	0.359561
Mmp19	31.03	31.99	37.77	17.23	11.03	18.31	0.00121557	-1.11388
Hc	2.7	3.24	1.96	7.84	10.36	10.12	0.00121865	1.8419
Zhx3	99.25	100.99	101.47	53.34	60.77	66.56	0.00121908	-0.739806
Mxra8	222.78	163.96	207.4	134.56	131.38	140.66	0.0012266	-0.547193
Syt12	25.68	14.12	32.58	7.25	4.62	10.24	0.00122866	-1.71089
Fnta	131.46	144.93	139.12	186.09	184.68	182.87	0.00123307	0.414065
Myzap	0.92	0.28	2.1	0.1	0.2	0.1	0.0012356	-3.04439
Acot9	32.41	25.22	20.08	12.21	10.46	8.94	0.0012375	-1.29772
Stag2	52.48	43.35	21.26	8.07	20	10.84	0.00123995	-1.5894
Ndufs1	188.46	211.91	139.18	91.66	117.33	119.01	0.00124118	-0.718061
Azin1	218.92	159.07	131.66	55.76	88.26	101.36	0.00124549	-1.05449
Stk3	20.32	18.66	12.07	5.06	7.59	6.27	0.00125311	-1.432
Cyp46a1	14.22	14.04	16.93	33.73	31.92	31.65	0.00125621	1.10644
Ryr3	1.63	0.85	1.14	0.12	0.36	0.23	0.0012604	-2.3501
Ston1	33.96	41.51	36.91	63.53	64.32	66.8	0.00126785	0.792497
Schip1	230.07	249.99	194.7	287.23	341.28	323.57	0.00127042	0.496708
Kdr	4.81	7.81	8.32	20.61	23.47	18.45	0.00127335	1.57829
Slc6a9	99.82	100.48	116.71	47.06	65.57	75.56	0.00127379	-0.752338
Ppp1cb	361.29	308.63	193.17	97.84	197.89	159.62	0.00127528	-0.922535
Lox	4.89	1.97	4.29	0.24	0.25	0.93	0.00128201	-2.97308
Eif4h	232.86	228.56	259.65	332.44	316.01	301.37	0.00128305	0.397515
Mir3471-1	0	0	0	0	4.44	16.09	0.00128769	3.80941
Klhl24	90.64	71.94	47.93	20.91	39.22	33.08	0.00128929	-1.17533
Frzb	3.26	2.39	2.75	0.59	0.16	0.38	0.00129369	-2.89407
5031434O11Rik	11.26	9.81	6.64	0.32	2.35	2.91	0.00129967	-2.31207
Colgalt2	39.2	64.3	32.07	15.34	13.02	14.67	0.00130029	-1.65562
Ift22	86.3	76.87	87.64	150.94	133.27	119.93	0.001302	0.68826
Sacm1l	45.27	38.67	22.6	9.81	17.2	13.03	0.00130339	-1.41188
Cd38	6.83	6.12	5.62	1.81	1.23	2.57	0.00130499	-1.7269
Runx1t1	3.71	2.82	1.27	0.47	0.76	0.42	0.0013052	-2.24101
Slc39a12	954.56	1013.29	1028.33	717.54	806.72	910.98	0.00130526	-0.29906
Hpn	1.48	0.74	1.17	0.25	0.26	0.26	0.00130824	-2.13835
Prdx5	672.37	833.85	878.51	1303.17	1143.53	981.57	0.00130872	0.523655
Gyk	40.84	38.65	26.93	13.08	18.57	17.15	0.00131242	-1.12482
Fam53b	56.01	64.65	60.34	35.48	38.67	32.92	0.00131246	-0.757435
Mir7653	60.09	7.65	25.71	4.78	0	8.53	0.0013143	-2.75848
Irf2bp2	60.3	59.35	54.38	23.36	31.01	30.81	0.00131589	-1.03075
1700071M16Rik	2.5	2.74	1.08	0.23	0.25	0.47	0.00131682	-2.73393
Lingo4	1.5	1.73	1.28	0.44	0.46	0.6	0.00131961	-1.58816
A130077B15Rik	130.16	86.4	56.1	33.3	47.96	41.6	0.00132024	-1.15009
Micu1	189.61	202.91	234.51	289.37	287.02	277.79	0.00132377	0.446006
BC003331	47.54	45.18	24.78	9.73	20.33	15.78	0.00132703	-1.35798
Skap2	135.24	153.06	107.7	59.97	68.45	86.87	0.00133654	-0.879219
Pla2g4a	13.29	16.41	11.2	3.35	4.08	4.56	0.00134569	-1.77027
Sesn3	131.47	116.26	88.05	52.06	71.13	72.14	0.00134622	-0.781603
Ahcyl1	185.48	174.21	179.18	226.35	246.93	263.99	0.00134725	0.452256
5031439G07Rik	68.77	69.75	74.35	40.58	44.74	49.34	0.00134794	-0.660651
Gpld1	18.59	23.03	20.92	38.35	49.33	48	0.00134859	1.11736
Atp6v1a	304.28	319.11	228.37	153.41	190.65	211.98	0.00135003	-0.615258
Alpk1	2.26	2.7	2.03	0.81	0.85	0.86	0.00135016	-1.47187
Gm5595	5.43	4.8	3.75	1.24	1.81	1.38	0.00135321	-1.65799
Tmem70	61.79	67.12	49.71	26.46	27.63	37.93	0.00135995	-0.956874
Gltp	58.34	55.47	67.85	109.14	99.48	94.55	0.00136106	0.738886
Sphk1	3.22	3.36	6.63	0.86	0.78	1.31	0.00136575	-2.16284
Eif1b	115.94	131.44	129.69	177.37	176.3	169.4	0.00137367	0.472172
Gas6	83.18	44.69	60.02	35.55	20.42	25.31	0.00137484	-1.20892
Abca9	36.31	28.27	26.45	9.76	12.85	13.72	0.00137565	-1.32518
C630043F03Rik	2.07	1.54	2.25	0.24	0.51	0.49	0.00137592	-2.24056
Gm14420	33.09	24.82	12.9	4.96	8.1	6.01	0.00137593	-1.89265
Hnmt	24.1	19.25	10.24	5.22	5.49	4.08	0.00137755	-1.85734
Col16a1	15.92	14.41	17.36	5.73	4.56	5.95	0.00137801	-1.55414
Ermn	1.91	1.8	0.92	0.36	0.13	0.18	0.00138247	-2.78878
Hmgb1	379.76	266.12	189.84	101.85	156.44	144.93	0.00138359	-1.05145
Grm3	16.02	14.69	11.46	2.99	4.04	5.52	0.00138427	-1.74853
Fxyd3	10.1	12.51	9.36	0.9	2.83	2.28	0.00138549	-2.41128
Mdga1	9.58	9.17	9.02	3.78	3.63	3.05	0.00138554	-1.40864
Arhgap5	233.25	183.83	63.06	32.24	88.37	61.4	0.00138557	-1.39944
A630089N07Rik	33.94	19.17	11.51	4.02	6.31	4.76	0.00138597	-2.09839
Srm	23.19	25.89	36.85	61.92	59.01	58.48	0.00138656	1.06203
Zfp445	67.23	50.77	25.35	9.04	19.63	13.76	0.00138875	-1.75639
Mpeg1	1.38	1.02	1.04	0.2	0.21	0.35	0.00139036	-2.17834
Plekhf1	40.93	27.93	46.08	17.62	10.83	15.32	0.00139134	-1.39287
Unc5c	17.28	12.95	11.91	2.61	4.09	5.22	0.00139671	-1.82181
Gng11	28.42	22.64	26.67	11.64	5.41	9.62	0.00139836	-1.54325
Il19	2.58	1.6	3.04	0.22	0	0.22	0.00139888	-2.94127
Col27a1	11.24	6.17	7.38	1.6	2.21	2.48	0.00140089	-1.97863
3002	34.71	42.81	42.53	19.61	20.16	18.18	0.00140165	-1.05075
Entpd2	3.02	5.13	2.87	13.75	13.64	12.13	0.00140351	1.84246
Serinc1	422.41	331.64	261.08	151.89	222.63	205.62	0.00140378	-0.807191
Tollip	96.92	110.1	114.83	165.91	149.77	157.42	0.0014059	0.555757
Gm15408	3.6	2.83	2.78	0.96	0.34	0.81	0.0014059	-2.12596
Raver2	105.98	138.22	102.2	83.24	62.71	61.46	0.00141334	-0.739953
Mnda	2.14	2.4	1.56	0.23	0	0.5	0.00142031	-2.31015
Bhlhe40	103.36	78.18	120.03	50.69	39.89	59.17	0.00142043	-1.00994
A2m	4213.1	2569.41	4445.27	2017.03	1920.25	2664.73	0.00142075	-0.766095
Rhoj	34.57	21.78	40.87	11.89	8.53	9.89	0.00142141	-1.68146
Sfrp5	12.81	17.72	8.66	4.02	3.63	3.15	0.00142164	-1.85945
Rtn4rl2	1.69	1.54	2.44	0	0	0.36	0.00142326	-2.05974
Calm2	355.18	318.57	281.93	196.61	255.28	237.83	0.00143007	-0.470517
Ak1	203.42	223.56	248.06	174.69	168.19	156.68	0.00143312	-0.434315
Eif3f	119.68	148.71	157.05	228.87	197.82	202.38	0.00144263	0.564265
Tmem200a	10.44	4.76	8.74	1.15	1.87	2.13	0.00144318	-2.21678
Osmr	107.75	74.9	80.24	42.98	42.93	40.45	0.00144327	-1.05692
Aard	22.13	22.37	25.27	10.65	6.38	8.49	0.00144439	-1.45098
Taf9b	80.8	60.27	49.8	25.99	31.61	27.71	0.0014498	-1.1618
Hnrnpu	288.93	253.34	169.34	112.75	166.06	143.59	0.00145119	-0.752477
Ralgds	78.56	61.33	81.69	39.89	43.89	47.02	0.00145222	-0.760465
Cntn6	5.43	2.65	3.91	0.54	0.63	1.1	0.00145258	-2.40107
Aldh2	112.75	109.57	140.5	81.65	60.8	68.4	0.00145451	-0.783037
Slc24a3	45.97	41.21	52.43	21.19	24.95	21.97	0.0014577	-1.03546
Cmbl	36.8	44.74	28.12	7.3	10.84	17.44	0.00145801	-1.6239
Arrdc3	105.47	57.9	56.17	25.59	22.88	34.12	0.00145869	-1.41044
Sepp1	531.21	385.21	368.92	174.68	243.06	309.79	0.00146133	-0.821071
Gabra2	13.26	9.06	8.42	2.36	2.87	3.41	0.00146602	-1.83101
Echdc1	94.42	74.06	53.04	24.6	40.26	30.43	0.00146608	-1.21704
Trim34b	2.87	3.07	1.56	0	0.7	0.74	0.00146669	-1.95083
Slc20a2	139.74	114.57	161.5	74.45	74.37	90.27	0.00146893	-0.798371
Plekha6	7.06	10.51	7.64	2.48	2.56	2.92	0.00146974	-1.66316
Maob	17.95	8.59	9.6	3.42	2.75	2.93	0.00147003	-1.98966
Col4a1	25.35	15.93	34.48	11.37	4.64	5.23	0.00147242	-1.83465
Gprin3	2.91	1.54	2.02	0	0	0.07	0.00147394	-2.59615
Hsd11b1	11.25	17.33	13.23	2.3	0.86	4.33	0.00147427	-2.48081
Arhgap18	21.86	18.47	13.35	5.85	6.65	5.63	0.00147462	-1.56601
Reln	52.33	34.68	63.28	9.2	15.93	24.41	0.00147464	-1.60108
F5	1.64	1.36	1.24	0.32	0.12	0.21	0.00147531	-2.70555
Slc44a2	165.11	150.37	143.86	117.93	105.69	111.02	0.00147563	-0.456953
Kcnt1	14.48	10.05	11.7	2.07	2.02	3.82	0.0014762	-2.19544
Tbc1d4	19.57	15.39	14.37	5.55	5.74	5.18	0.00147623	-1.58262
Nt5e	3.62	3.98	2.31	0.6	0.95	1.16	0.00147677	-1.87059
Pccb	198.13	205.63	201.14	164.86	147.4	158.57	0.00147885	-0.36149
Anapc2	105.86	120.27	124.91	175.62	171.75	156.61	0.00148064	0.521731
Hspb6	82.23	65.13	82.97	30.19	44.93	44.05	0.0014816	-0.950681
4930506M07Rik	2.76	2.17	2.2	0.32	0.72	0.52	0.00148501	-2.19236
Nfix	172.42	192.74	175.23	140.07	128.08	133.7	0.00149601	-0.427344
Capn1	62.85	71.31	48.28	35.74	30.74	33.42	0.00151856	-0.868865
Adamts20	3.54	4	2.06	0.56	0.8	0.87	0.00152427	-2.10599
Endod1	85.35	86.95	75.87	53.84	55.23	55.74	0.00152611	-0.590525
Ank	394.42	462.69	388.84	291.32	293.35	347.03	0.00152631	-0.419309
Atp6ap1	328.98	351.76	363.82	296.62	288.14	281.56	0.00152808	-0.269923
Tnfrsf1a	279.26	186.88	314.53	167.53	155.65	166.35	0.00152881	-0.673316
Adra1b	4.52	2.97	4.45	1.49	1.42	1.17	0.00153243	-1.54916
Pdia3	442.39	410.64	363.41	266.2	299.86	322.95	0.00153345	-0.452394
Atf3	49.47	48.63	71.06	23.85	22.43	30.06	0.00153521	-1.14788
Kcnip3	66.21	64.22	71.88	36.58	41.07	41.2	0.00154157	-0.767426
Atp5g3	1194.74	1253.53	1350.55	1102.39	1122.34	1095.83	0.00154579	-0.194125
Nucks1	106.05	99.81	63.32	37.37	49.74	43.15	0.001549	-1.04718
Ppp4r4	3.89	2.75	2.24	0.59	0.37	1.01	0.00155862	-2.17236
Rasgrp2	7.87	6.26	7.59	1.39	1.46	2.62	0.00156539	-1.98941
Ndufa5	150.28	140.15	109.21	75.02	87.45	93.08	0.00156817	-0.645095
Junb	32.85	50.75	50.14	14.26	23.13	18.95	0.00157209	-1.2472
Dek	59.84	47.1	25.99	12.42	20.5	13.12	0.00157448	-1.52971
Ghitm	539	437.9	420.9	255.02	330.22	361.84	0.00157448	-0.5616
Jakmip1	12.32	13.79	12.48	2.01	4.51	4.72	0.0015755	-1.77959
Kcna6	46.35	44.53	44.88	25.38	18.2	25.22	0.00157604	-0.980578
Pfn1	315.77	341.62	413.48	548.83	482.81	458.91	0.00157655	0.477061
Pcdh1	26.81	27.72	34.7	11.76	9.59	14.64	0.00157694	-1.30993
Taf13	224.62	231.07	133.54	88.24	121.92	107.05	0.00157952	-0.893393
Lppr4	19.64	12.4	11.94	2.3	4.25	4.98	0.00158196	-1.93146
Prps2	51.58	42.2	36.46	16.17	22.07	21.55	0.00158238	-1.1232
Snx10	104.13	66.49	63.54	29.11	37.65	40.9	0.00158308	-1.12101
Apln	30.02	37.09	44.41	18.81	13.08	15.9	0.00158464	-1.22252
Ddn	4.94	7.45	9.36	0.63	0.42	1.93	0.00158534	-2.86763
Tmem30a	112.01	84.84	57.51	25.63	52.32	40.63	0.00158649	-1.10101
Zfp281	44.07	30.08	21.25	6.4	12.43	11.7	0.00158659	-1.64376
Snora28	0	4.4	3.47	0	0	0	0.00158702	-2.48027
Tmem176b	752.17	598.43	843.54	555.83	483.26	495.93	0.00159063	-0.515398
Nxph3	5.8	5.2	8.21	1.87	2.41	2.33	0.00159086	-1.53914
Lrrc4c	34	25.39	24.17	7.28	9.62	13.47	0.00159371	-1.46017
Slc10a6	3.41	0.3	2.5	0.21	0.11	0.31	0.00159403	-3.30117
4930512M02Rik	10.52	7.4	3.98	1.11	1.32	2.53	0.00159991	-2.14252
Edil3	5.58	5.12	4.65	0.48	1.6	0.94	0.00160217	-2.34562
Cd34	4.62	5.17	7.14	1.55	0.37	1.16	0.00160258	-2.45858
Phyh	193.04	185.04	161.39	106.65	121.33	136.23	0.00160322	-0.566772
Fgf2	21.91	12.58	9.56	2.31	4.86	3.35	0.00160601	-2.06601
Cobll1	120.49	97.01	81.53	42.04	62.77	52.74	0.00160798	-0.92448
Atp5a1	1245.25	1344.11	1383.05	1144.67	1155.44	1160.4	0.00160974	-0.19903
Zbtb16	11.88	8.2	9.72	2.52	2.87	3.94	0.00161102	-1.67536
Gulp1	83.51	96.51	55.7	28.42	43.83	34.92	0.00161141	-1.13717
Litaf	11.26	9.56	11.39	3.4	4.5	3.75	0.00161285	-1.46718
Srsf5	509.52	380.79	331.38	237.91	285.65	284.38	0.00161353	-0.596558
Gsc	1.01	1.94	1.97	0.19	0.4	0	0.00161605	-2.17433
Pmp2	2.08	0.24	1.5	0.16	0.17	0.16	0.00161659	-2.96272
Smoc1	98.77	84.82	90.43	50.04	54.12	62.66	0.00161947	-0.715989
Clk1	69.39	26.8	22.54	9.7	10.91	14.96	0.00162416	-1.73895
Mfrp	2.63	1.23	2.88	0.51	0.53	0.62	0.00162459	-2.02157
Pdyn	1.61	7.99	2.61	0.56	0.4	0.57	0.00162487	-2.99646
Dennd6a	44.06	44.03	35.01	19.31	24.05	22.15	0.00162497	-0.910044
Ntm	140.16	128.4	99.31	43.31	72.16	77.66	0.00163339	-0.929624
Cox7b	324.04	274.45	242.18	156.33	216.5	202.39	0.00163888	-0.547426
Col6a1	4.7	3.74	8.29	1.57	0.97	1.16	0.00163974	-2.17684
Selt	210.67	160.03	104.07	46.65	96.15	74.08	0.00164297	-1.13033
Fam102a	63.34	70.52	66.81	41.4	41.57	43.08	0.00164702	-0.670829
Tnxb	1.15	1.28	0.8	0.4	0.26	0.3	0.00164706	-1.75043
Sucla2	128.36	99.06	64.7	36.79	58.83	49.65	0.00164902	-1.00782
Adamtsl2	3.64	1.08	3.09	0	0	0.2	0.00165026	-2.70229
Casq2	40.79	51.32	46.84	14.59	24.07	24.99	0.00165094	-1.12633
Tax1bp1	157.31	126.18	77.85	42.55	80	54.97	0.00165145	-1.02538
Ppic	57.35	38.39	36.11	10.15	18.65	20.8	0.00165742	-1.41049
Fam84b	68.34	73.34	64.68	30.87	44	39.15	0.00165824	-0.855876
Slc24a2	1.6	1.51	0.57	0.28	0.17	0.23	0.00165954	-2.4361
Hsp90aa1	529.94	429.95	222.81	127.92	286.38	159.93	0.00166382	-1.04238
Grik4	20.09	27.42	19.94	7.86	8.85	9.68	0.00166448	-1.35383
Adam11	9.83	12.77	11.29	4.28	3.59	4.58	0.00166792	-1.44471
Lrig3	10.37	9.21	9.74	3.46	4.08	4.05	0.0016697	-1.339
Gabarap	470.96	511.7	535.72	615.86	594.56	604.35	0.00167119	0.257254
H2-Ab1	3.39	3	4.1	0.56	0.98	1.32	0.00167325	-1.87493
Timp4	65.58	37.03	57.58	14.32	15.07	29.57	0.00167342	-1.44198
Maea	127.48	115.09	133.85	184.75	172.64	164.25	0.00167425	0.470711
Sh3bgrl3	70.08	79.83	99.83	154.75	130.12	122.64	0.00167458	0.706409
Elovl7	14.26	11.28	9.91	3.64	3.13	4.71	0.00167468	-1.62666
Puf60	166.71	190.4	188.8	238.45	238.59	228.93	0.00167559	0.370944
Inpp5k	43.19	41.21	45.21	83.16	70.13	67.12	0.00167597	0.766013
Egln1	52.88	50.34	54.44	90.62	85.81	78.36	0.00167793	0.692492
Aldh1a7	17.96	24.63	20.14	8.66	5.43	8.58	0.00167819	-1.46837
Prkcdbp	67.03	86.69	91.46	165.84	132.53	117.53	0.00167954	0.762395
Dgat2	18.66	18.16	23.08	8.6	8.44	8.05	0.00168093	-1.25544
Dusp14	20.94	19.5	27.96	53.75	48.84	39.7	0.00168257	1.05677
Ppp2r1a	475.7	469.15	547.05	718.59	618.93	601.06	0.00168311	0.377849
Gm2897	0.54	0	0.08	2.6	1.98	2.52	0.00168347	2.66432
Oaz1	199.69	265.24	198.58	351.98	332.72	282.93	0.00168426	0.544337
5930412G12Rik	0.39	0	0.1	1.35	2.95	2.29	0.00168516	2.73478
Paqr4	106.13	145.87	124.45	164.65	206.2	213.79	0.00168752	0.63509
Zfp191	119.67	94.23	76.35	40.84	57.58	56.08	0.00168906	-0.909689
Epm2aip1	71.34	52.36	39.81	19.33	26.38	23.19	0.00169011	-1.2468
S100a10	335.06	337.18	404.81	474.66	434.53	489.65	0.00169109	0.377146
Nox4	4.07	1.27	1.67	0.35	0.42	0.29	0.00169123	-2.72535
Kank4	13.34	21.42	16.66	35.23	38.3	36.69	0.00169142	1.09998
Slc6a18	0.94	1.19	0.91	0.22	0.34	0.22	0.00169162	-1.96253
Ddit4	207.72	154.67	200.89	135.29	100.47	113.49	0.00169219	-0.689592
Amy1	9.32	3.1	3.21	0.4	0.69	1.07	0.00169307	-2.85521
Vat1l	39.9	144.63	35.91	18.05	15.83	14.2	0.00169346	-2.19688
Scara5	1.16	1.58	0.79	3.82	5.74	5.14	0.00169532	2.05808
Tcta	71.03	79.1	86.2	124.72	112.68	115.47	0.0016956	0.578334
Snord65	32.56	0	0	0	0	0	0.00169605	-4.48371
Adamts10	1.54	1.72	1.72	4.56	4.4	3.94	0.00169889	1.37315
Gphn	54.32	47.1	40.4	19.91	25	24.11	0.00169962	-1.03897
Slc39a14	70.02	42.64	66.09	28.67	26.13	30.13	0.00170127	-1.0736
Fcgrt	72.38	53.08	72.6	34.02	25.32	38.14	0.00170148	-1.02276
Dynlt3	150.76	95.16	58.44	27.71	55.66	45.51	0.00170236	-1.23975
Pald1	7.18	5.91	7.53	14.5	18.44	17.64	0.0017058	1.29452
Atf4	137.8	120.1	143.61	166.22	239.34	226.7	0.00170628	0.655082
Ccdc85a	39.93	26.87	30.15	11.04	14.83	15.63	0.00170675	-1.22413
1110051M20Rik	56.6	62.63	61.61	104.75	91.42	88.13	0.0017077	0.6527
Tenc1	16.98	8.45	17	5.43	3.41	3.8	0.00170946	-1.74709
Slc25a13	3.42	4.07	3.45	1.52	0.8	0.99	0.00171031	-1.72471
Arpc4	190.55	204.81	228.63	298.13	264.54	270.9	0.00171856	0.41778
Ctif	11.7	11.79	11.78	23.81	24.04	22.33	0.0017186	0.992618
Cd200	50.01	59.37	48.92	88.34	81.45	86.24	0.00171878	0.693652
Slc2a3	3.32	5.43	3.15	12.35	12.42	12.66	0.00172098	1.65323
Npdc1	116.16	160.6	152.39	222.34	216.88	195.1	0.00172153	0.563729
Map2k1	83.1	83.82	80.68	112.57	136.8	159.63	0.00172449	0.72409
B9d1	38.14	53.1	47.98	91.44	84.48	72.59	0.00172557	0.835937
Rhoa	537.79	566.5	637.91	741.13	685.75	718.5	0.00172593	0.300323
Vtn	1.75	1.11	3.93	0.13	0.13	0.51	0.0017306	-3.14048
Itsn1	86.39	115.07	77.11	138.33	161.64	155.01	0.00173127	0.707763
Oasl2	0.74	0.91	0.4	6	2.54	3.08	0.00173233	2.50291
Ddr1	645.46	666.95	681.59	968.12	816.9	787.07	0.00173348	0.367276
Mprip	75.84	75.16	82.96	115.11	124.08	109.3	0.0017347	0.574855
Spag9	157.83	126.79	80	40.05	79.43	61.78	0.00173534	-1.00833
Ccdc177	0.52	1.36	0.68	4.25	5.3	3.68	0.00173726	2.3696
Rtn4	354.84	311.25	284.73	228.45	238.09	253.49	0.00173839	-0.401115
Taldo1	259.91	268.32	299.28	413.59	358.14	344.99	0.00173865	0.432419
Ptpn5	0.61	0.42	0.41	2.15	1.63	1.6	0.00174295	1.90154
H2afy	133.15	142.22	130.37	175.74	179.78	176.08	0.00174508	0.389786
Lifr	34.14	20.22	20.03	7.74	10.05	11.2	0.0017461	-1.35955
Cct3	262.36	275.87	297.42	387.14	348.86	343.12	0.00174981	0.368885
Pcbp2	248.19	257.92	283.6	340.36	331.73	317.28	0.00175229	0.325187
Asphd2	9.2	15.45	17.34	35.03	35.99	32.07	0.00175478	1.29579
Ptpn14	15.75	20.9	17.94	39.78	39.37	34.29	0.00175827	1.05522
Pgf	18.74	18.74	17.44	7.87	8.83	6.57	0.00176289	-1.23886
Nxt1	17.17	14.79	20.34	33.27	37.23	37.2	0.00176396	1.04214
Pepd	60.3	65.97	78.92	111.6	103.52	109.39	0.00177294	0.661303
Thrsp	72.21	57.51	80.36	41.98	28.54	39.79	0.00177626	-0.929375
Ftl1	1765.98	1639.07	1819.1	2575.68	2073.72	2085.12	0.00177645	0.366379
Ddt	90.52	105.56	108.07	133.55	170.55	186.33	0.00177852	0.689264
Psma5	148.05	155.43	157.42	191.19	199.82	207.88	0.00177985	0.377837
Rb1	71	50.5	34.98	14.18	27.49	24.6	0.00178119	-1.23955
Dctn2	237.61	251.6	279.94	360.06	336.06	316.81	0.00178514	0.397198
Eda	1.17	0.83	1.27	4.25	2.94	3.7	0.00179304	1.73564
Fam189a2	56.36	64.67	52.71	88.33	92.31	92.53	0.00179519	0.652869
Grifin	6.99	8.94	9.08	2.17	3.66	3.09	0.00179553	-1.48739
Rab38	4.03	4.91	4.84	1.11	1.76	1.13	0.00180102	-1.7845
Sin3b	169.31	173.56	203.42	264.94	237.72	237.89	0.00180202	0.43893
Nudt3	121.08	142.19	154.93	218.56	198.65	187.17	0.00180373	0.531263
Ppm1b	132.97	105.02	94.18	47.99	70.76	65.17	0.00180537	-0.852843
Desi1	67.48	73.55	87.22	125.79	114.13	111.37	0.00180678	0.622048
Chst2	90.04	84.52	93.92	119.51	139.31	152.18	0.00180681	0.614324
Ctxn1	103.5	105.93	110.49	181.04	167.1	136.3	0.00180784	0.598607
Syn2	30.83	34.07	35.06	56.13	56.7	55.18	0.00180879	0.749124
Emc7	239.75	217.5	253.34	291.57	303.5	320.23	0.00181192	0.365227
Mir3064	227.93	110.19	116.04	50.05	78.99	63.54	0.00181206	-1.23774
H1f0	165.12	217.8	159.25	110.67	124.54	124.46	0.00181472	-0.592071
Cox14	152.41	186.49	179.9	229.76	238.09	234.96	0.00181734	0.437956
Ier5l	33.08	33.72	48.21	20.58	13.5	15.03	0.00181805	-1.22767
Pnpla8	80.99	59.66	38.34	17.49	29.91	23.17	0.00182113	-1.34275
Cdk4	190.48	215.84	224.7	314.12	297.66	258.88	0.00182319	0.464424
Tmem52	7.34	8.25	7.47	1.65	2.68	3.36	0.00182494	-1.58434
Vasn	85.76	107.81	105.58	187.01	143.73	147	0.00182881	0.675357
Pim2	9.73	9.25	13.13	30.37	28.1	21.27	0.00182892	1.31228
Ppp2r2b	38.16	48.56	25.03	66.01	96.93	74.14	0.00183048	1.0851
Rnd1	33.8	36.95	43.88	87.43	65.74	64.39	0.00183267	0.924429
Gm13363	125.5	113.84	84.11	53.89	66.84	64.12	0.00183324	-0.807188
Mfsd2a	204.38	215.57	211.01	428.32	277.61	316.93	0.00183414	0.696988
St8sia2	14.42	11.67	14.16	26	29.46	34.09	0.0018375	1.1537
Ctnnal1	117.63	106.27	95.19	145.66	162.81	158.34	0.00183752	0.548872
Gm12191	644.63	678.96	574.98	726.72	905.89	870.26	0.00183784	0.39867
Rabac1	153.06	182.4	202.35	308.34	267.2	235.92	0.00183823	0.593423
Rtp1	0.07	0	0.08	2.22	2.92	2.81	0.00184002	3.61244
Kcnn3	4.1	4.91	2.57	11.36	14.88	12.13	0.00184057	1.72834
Dusp1	18.79	32.51	33.1	78.13	68.72	47.61	0.00184291	1.20416
Tbc1d13	43.37	48.62	51.33	80.2	76.98	73.98	0.001843	0.689652
Sox2ot	51.6	46.07	32.97	23.34	19.89	22.56	0.00185047	-0.989656
Ces1g	5.5	5.14	6.83	16.33	16.58	12.92	0.00185061	1.39141
Clu	5628.47	5120.34	5915.62	5042.84	4513.89	4408.78	0.00185296	-0.254904
Med25	93.31	84.2	107.01	155.47	151.35	129.34	0.00185326	0.616327
Lrrk1	14.93	13.41	18.05	39.07	33.37	31.07	0.00185347	1.15788
Pisd	79.19	82.58	79.37	111.7	115.08	121.5	0.00185456	0.530377
Foxo3	79.04	79.95	72.26	42.1	49.82	49.84	0.00185459	-0.706003
Prelid1	126.14	138.22	165.18	211.57	212.59	188.94	0.0018557	0.51333
Ehd1	59.82	67.58	68.96	116.67	107.25	92.63	0.00185709	0.688932
Psmc3	235.41	257.45	298.08	368.89	344.94	332.96	0.00185996	0.404332
Lrrn1	54.98	45.66	46.51	19.28	31.04	28.68	0.00186097	-0.897363
Tph2	2.12	1.7	1.72	0.08	0.09	0	0.0018611	-3.04765
2700089E24Rik	105.62	72.34	53.1	19.52	45.41	40.54	0.00186111	-1.13143
Mir7054	18.99	0	0	0	0	0	0.0018613	-3.73624
Gjb2	2.52	0.66	2.51	0.09	0.38	0.46	0.00186131	-2.61313
Sec14l1	113.65	114.99	136.55	174.25	172.47	165.14	0.00186132	0.487102
S100a6	131.85	132.53	112.8	99.83	66.24	79.76	0.00186141	-0.617592
As3mt	9.78	9.54	12.32	4.25	3.55	5.08	0.00186142	-1.29662
Lgals6	1.1	2.2	1.69	0.21	0	0	0.00186143	-2.04403
Mef2c	11.36	10.77	6.53	1.53	3.74	3.36	0.00186212	-1.73161
Wsb1	192.2	115.69	93.75	43.68	80.53	74.36	0.00186219	-1.01626
Vhl	94.92	116.73	114.09	151.52	158.74	160.16	0.00186254	0.530229
Ifi203	2.86	0.37	2.42	0.04	0.03	0.25	0.00186424	-4.14211
Msi1	116.62	125.07	124.8	173.16	181.63	158.45	0.00186427	0.48586
Maged1	526.3	569.87	612.61	878.87	696.71	720.34	0.00186444	0.426106
Psmb2	211.28	203.19	217.3	253.52	261.38	260.15	0.00186453	0.29489
Npm1	298.65	259.65	136.75	86.65	169.23	104	0.00186463	-0.949601
Aph1a	99.27	102.98	116.92	182.48	152.06	148.24	0.00186479	0.597041
Cby1	83.8	98.71	91.34	138.88	140.26	125.49	0.00186492	0.563217
Clcf1	9.2	5.69	8.99	25.48	18.65	21.94	0.00186518	1.46819
Rps24	573.33	616.32	496.11	681.41	698.84	726.21	0.00186541	0.321421
Ly6c1	1.14	4.69	1.23	0.27	0	0.27	0.00186554	-2.76308
Cd209c	11.78	5.4	9.2	3.28	1.41	2.83	0.00186566	-1.81064
Ptpn11	146.58	157.33	159.25	196.15	206.6	200.78	0.00186583	0.381915
Dnah7b	4.38	3.45	1.91	0.95	1.1	0.74	0.00186635	-1.80366
Il3ra	11.19	8.36	13.03	4.91	3	4.18	0.00186658	-1.43017
Col26a1	0.43	0.59	1.3	4.57	4.3	4.15	0.00186703	2.48853
Atxn10	292.04	307.34	336.81	387.77	383.14	389.29	0.00186751	0.3095
Rtn3	322.85	330.89	321.36	383.67	412.23	451.7	0.00186798	0.355533
Zfp871	40.07	24.48	15.77	7.77	12.21	8.24	0.00186873	-1.50904
Mybl1	21.09	13.82	7.8	2.33	5.7	4.03	0.00186908	-1.82434
Grik2	11.6	11.63	10.85	5.61	5.86	5.57	0.00186916	-1
Atf5	71.37	85.56	91.98	110.67	167.49	170.22	0.00186916	0.849098
Rbm39	156	101.92	60.96	28.11	65.26	46.04	0.00186979	-1.19368
Trpm7	32.38	22.53	10.74	4.38	9.75	5.91	0.00187037	-1.71191
Abi2	44.92	46.73	30.89	13.9	23.48	20.93	0.00187098	-1.07144
Cyfip2	27.92	25.87	27.44	62.18	49.62	47.49	0.00187158	0.971571
Lrrc59	70.88	70.79	77.05	130.65	108.7	107.85	0.00187177	0.666682
2810474O19Rik	18.18	9.33	6.73	1.45	3.06	2.72	0.00187266	-2.24362
Tor3a	41.15	60.34	40.61	94.92	88.75	78.68	0.0018728	0.884586
Nabp2	117.19	113.73	144.95	200.58	173.32	183.68	0.00187282	0.568945
Prodh	91.97	78.85	80.61	39.05	47.7	63.27	0.00187292	-0.745002
Psmd8	178.39	185.23	209.46	262.42	270.6	240.97	0.00187331	0.433578
Tia1	36.81	27.82	18.21	8.84	13.6	11.33	0.00187398	-1.29459
Mal2	2.34	2.98	1.81	0.7	0.66	0.95	0.00187609	-1.62601
Dsel	11.41	8.35	4.88	1.34	2.98	2.46	0.00187735	-1.86165
Gramd1b	34.88	36.6	35.51	16.54	19.35	22.67	0.00187748	-0.869489
Sort1	150.03	162.42	153.12	121.94	113.58	122.12	0.0018794	-0.38049
6530403H02Rik	9.29	6.51	4.3	1.24	2.45	1.99	0.00188076	-1.82323
Hspd1	245.41	262.4	154.74	108.3	144.75	145.78	0.0018813	-0.732255
Svep1	8.89	3.78	8.74	0.55	1.08	2.1	0.00188163	-2.52104
Syne1	36.32	20.73	19.66	7.89	12.15	10.02	0.00188271	-1.35157
Ddhd1	53.45	47.08	40.04	19.56	26.89	28.83	0.00188304	-0.90095
Mbp	217.46	240.07	268.24	216.93	88.28	109.25	0.00188329	-0.80828
Itgb8	149.14	103.21	85.81	33.87	76.85	56.65	0.00188388	-1.01467
Vipr2	3.93	4.31	2.81	0.77	1.28	1.43	0.00188419	-1.66689
Kctd12	11.73	9.93	7.1	1.27	3.73	3.42	0.0018846	-1.77217
Ppp3ca	106.6	88.12	76.62	36.83	60.5	58.22	0.00188467	-0.802723
Mageh1	135.1	101.67	93.29	53.33	64.25	79	0.00188488	-0.747612
Map2	243.87	218.59	136.12	82.58	141.49	112.66	0.00188532	-0.829952
Gdf6	1.37	1.17	1.13	0.43	0.26	0.12	0.00189005	-2.17979
Ncl	111.25	105.4	57.19	36.9	58.67	44.65	0.00189087	-0.965641
Hnrnpa3	76.74	50.17	31.82	15.15	28.54	20.97	0.00189244	-1.29563
Nr3c2	10.22	7.5	10.14	3.53	3.16	4.33	0.00189687	-1.33807
Cldn2	10.88	7.45	7.44	3.53	3.26	3.44	0.00189705	-1.33289
9330159F19Rik	21.29	16.61	12.37	4.6	7.89	6.35	0.00189928	-1.4159
Rgs16	0.5	2.05	0.76	8.38	4.21	8.41	0.00189943	2.66549
Anp32e	169.51	132.33	89.68	58	73.51	81.35	0.00189985	-0.879181
Sf3b1	121.87	106.8	77.77	46.72	65.51	64.96	0.00190307	-0.790307
Atrx	31.87	22.79	9.39	3.3	9.29	4.28	0.0019039	-1.92474
Fads6	10.35	8.93	8.5	2.86	3.39	4	0.00190548	-1.43842
Mir6993	0	20.81	0	0	0	0	0.00190785	-3.86196
Rad23b	173.51	156.72	186.15	219.55	227.67	231.13	0.00191269	0.393597
Bet1	103.5	75.18	51.2	28.84	42.2	39.82	0.00191276	-1.05214
Frk	2.88	1.7	1.29	0.56	0.61	0.43	0.00191554	-1.87529
Mir675	3.44	10.57	0	0	0	0	0.00191672	-3.27401
Slc41a1	222.89	271.71	229.47	170.89	169.81	193.01	0.00191861	-0.440073
Sema3c	44.7	30.42	24.03	14.27	16.61	11.71	0.00192057	-1.2191
Slc1a2	86.32	37.16	47.73	15.88	22.07	30.55	0.00192139	-1.32159
Snora47	3	4.11	0	0	0	0	0.00192216	-2.34293
Erbb3	1.49	1.89	1.86	0.59	0.56	0.65	0.00192324	-1.54157
Dhdh	3.72	2.3	3.48	1.27	1.08	0.88	0.00192686	-1.55639
Abcb4	1.2	1.24	0.99	0.37	0.44	0.38	0.00192772	-1.52725
Pcmtd1	37.96	32.05	12.04	4.02	13.09	7.63	0.00192967	-1.72966
Upp1	9.45	10.52	10.99	4.06	5.2	4.12	0.00193167	-1.21033
Actr2	171.5	120.77	81.9	44.14	83.11	61.89	0.00193328	-0.984239
6820431F20Rik	121.63	81.53	62.48	28.67	55.13	43.72	0.00193746	-1.05875
Rhbdl3	10.67	10.75	9.02	4.75	4.82	4.82	0.00193756	-1.0809
Sntb2	9.64	4.21	8.29	1.07	1.59	2.91	0.00193836	-1.99091
Tex15	1.94	1.42	0.71	0.18	0.43	0.28	0.00194149	-2.19315
Plekha1	26.13	26.44	17.19	7.15	12.38	9.91	0.00194169	-1.24462
Tuba4a	52.69	66.24	57.25	28.25	24.69	36.99	0.00194227	-0.970176
Gpcpd1	45.97	33.75	26.33	8.63	15.75	15	0.00194403	-1.42921
Cpeb2	32.35	22.57	18.07	6.86	11.09	10.9	0.0019467	-1.33913
Ddx5	580.94	456.97	364.33	254.74	349.4	330.12	0.00194742	-0.585837
Tspan15	248.21	291.21	249.6	209.85	203.13	203.78	0.00195056	-0.355353
Slc30a10	0.16	0.6	0.13	1.76	3.09	2.73	0.00195115	3.09032
Ncapg2	4.87	2.81	2.3	0.65	1.13	0.79	0.00195147	-1.95727
Tlr4	2.64	0.9	0.71	0.28	0.24	0.11	0.00195195	-2.75404
Tmem200c	16	19.35	15.36	6.59	5.94	7.79	0.00195373	-1.31937
Snora41	18.09	0	0	0	0	0	0.00195416	-3.66978
Apool	62.37	47.69	43.9	21.04	32.22	26.11	0.00195494	-0.95589
Gng4	4.78	8.51	11.11	2.82	2.74	2.57	0.00195787	-1.58555
Nr1d2	49.06	39.38	29.22	9.96	22.14	17.98	0.00195896	-1.23232
Ptgr2	156.64	128.84	123.37	76.99	92.67	103.51	0.0019627	-0.581773
Synpr	11.76	10.29	7.59	2.64	4.14	3.85	0.00196484	-1.4794
Olfml1	112.36	95.01	96.24	70.16	54.93	73.96	0.00196485	-0.609088
Plxdc2	97.2	67.04	63.15	43.73	41.99	39.28	0.00196547	-0.863241
Mertk	14.83	9.09	12.24	3.46	4.09	5.79	0.00196643	-1.43864
Uqcrb	443.79	310.83	289.04	151.19	230.71	256.55	0.00196651	-0.709006
Arhgef3	2.43	2.71	2.37	0.95	0.81	1.15	0.00196886	-1.36779
C1galt1	23.64	19.21	14.68	5.28	9.44	8.36	0.00197022	-1.31767
Med12l	7.89	5.79	4.6	1.79	2.35	2.35	0.00197025	-1.49398
Hif3a	3.02	2.14	1.68	0.03	0.46	0.19	0.00197231	-3.33039
Txndc16	86.68	73.13	64.62	40.91	43.39	50.29	0.00197298	-0.737694
Xpr1	147.96	159.98	93.85	67.27	88.53	82.69	0.00197379	-0.752513
Entpd1	3.93	3.37	3.96	1.45	1.5	1.71	0.00197488	-1.2728
Ahsa1	125.99	131.03	122.52	173.5	178.68	159.55	0.00197705	0.431131
Hsdl2	229.71	232.99	174.61	124.83	154.29	157.18	0.00197823	-0.546675
Cul3	105.15	97.78	48.88	28.53	53.26	39.08	0.00197834	-1.05888
Ildr2	9.91	2.62	8.59	0.91	1.44	1.82	0.0019788	-2.34049
Acap2	50.38	37.07	28.67	11.39	20.39	18.67	0.00197898	-1.20269
Isoc2b	10.33	9.84	8.5	4.82	3.97	3.62	0.00198068	-1.20804
Naa50	79.84	66.19	35.19	17.05	34.35	26.29	0.00198165	-1.22194
Smpdl3b	17.99	21.15	21.3	9.53	10.5	10.25	0.00198307	-0.997138
Mdh1	644.26	625.06	653.94	559.27	548.58	584.09	0.00198424	-0.184875
Garem	13.63	12.53	10.11	5.21	5.72	5.57	0.00198544	-1.13631
Prpf39	17.93	8.86	5.58	1.69	3.17	2.96	0.00198556	-2.04942
Slc41a3	18.22	17.41	15.09	7.33	8.58	8.32	0.00198572	-1.06576
Folh1	90.68	139.1	106.74	24.2	67.46	63.5	0.00198619	-1.11694
Tmx3	47.03	41.28	26.06	10.59	21.98	13.97	0.00198657	-1.29717
Casc4	128.42	89.03	65.68	29.7	58.93	46.89	0.00198767	-1.06296
Prrg3	3.39	1.7	2.01	0.54	0.73	0.7	0.00198921	-1.84962
Angpt1	29.35	22.4	12.96	3.44	10.03	6.03	0.0019897	-1.73051
Phldb2	34.33	33.81	16.46	8.88	13.99	11.47	0.00199082	-1.30077
Pi15	15.02	19.86	5.84	2.86	4.08	3.15	0.00199135	-2.01281
2010111I01Rik	8.9	5.79	7.17	3.08	2.56	2.65	0.00199153	-1.39885
Bclaf1	67.94	57.5	31.61	12.28	27.75	17	0.00199234	-1.46143
Rasgrf1	2.62	1.66	3.37	0.27	0.24	0.68	0.00199357	-2.6845
Cpne3	74.91	64.4	49.53	29.23	40.65	31.81	0.00199373	-0.892987
Tmem86a	20.16	24.03	18.55	8.55	7.84	10.17	0.0019942	-1.24013
Man2a2	114.89	144.62	152.26	72.34	88.99	93.05	0.00199429	-0.694853
Abcd2	17.38	11.16	10.05	2.42	4.78	5.03	0.00199586	-1.6578
Mettl20	56.79	60.71	33.88	14.5	24.72	28.69	0.00199756	-1.15648
Zbtb6	21.35	14.76	10.27	3.91	6.1	5.9	0.0019985	-1.54357
Prkci	77.84	62.92	63.37	38.64	42.58	43.45	0.00200014	-0.711374
Atl2	66.25	73.24	41.69	23.02	32.56	33.99	0.0020006	-1.01634
Arhgap12	87.3	77.25	41.86	20.38	44.33	29.77	0.0020006	-1.12743
Lgalsl	53.45	40.14	38.79	15.41	23.66	25.48	0.00200141	-1.0362
Idh3g	412.09	387.27	424.25	335.56	324.07	349.24	0.0020015	-0.278404
Coq10b	73.79	78.28	57.87	39.68	44.28	44.41	0.00200184	-0.709669
Klhl9	84.94	82.3	55.92	32.24	49.73	42.02	0.00200251	-0.847855
Slc7a2	265.1	167.98	130.64	74.9	103.43	95.6	0.00200556	-1.04117
Ctsc	75.38	73.74	58.85	31.09	39.46	42.45	0.00200725	-0.880053
Slc25a30	23.26	17.53	21.44	8.48	8.65	9.65	0.00201359	-1.21645
Tmem106b	98.17	79.09	48.68	19.36	39.25	35.13	0.00201747	-1.2692
Oxct1	360.9	299.56	262.34	175.57	213.03	225.19	0.00202287	-0.588273
Orm2	5.35	0	2.72	0	0	0	0.00202404	-2.51433
Grb14	15.25	14.85	13.66	7.67	6.43	7.45	0.00202507	-1.02192
Snord34	28.49	0	0	0	0	0	0.00204311	-4.29719
Foxo1	54.19	39.55	39.93	19.21	22.2	23.2	0.00205641	-1.04885
Klhdc7a	48.8	40.26	44.44	21.8	22.36	25.94	0.00205771	-0.929353
Rsrp1	142.94	101.1	78.58	39.27	63.45	52.71	0.00206043	-1.05357
Hmgn2	368.77	320.51	348.73	299.17	273.85	266.41	0.00206122	-0.306338
B3galt2	4.83	2.76	1.47	0.28	0.64	0.14	0.00206308	-3.09545
Thy1	21.37	23.16	26.49	13.89	8.37	10.51	0.00206476	-1.11585
Ncam2	25.13	13.51	9.88	1.37	4.38	4.59	0.002065	-2.23034
Nptn	205.78	199.61	191.6	147.32	156.78	158.26	0.00206584	-0.36869
1190002N15Rik	53.48	49.39	32.82	20.78	22.78	17.45	0.00207045	-1.1532
Sh3tc2	1.32	1.18	0.66	0.28	0.25	0.29	0.00207124	-1.94623
Matr3	122.88	105.48	52.25	20.97	54.25	30.87	0.00207234	-1.40328
Uqcrc2	375.03	389.55	380.85	295.41	326.66	325.88	0.00207352	-0.273006
Ppil4	21.7	16.89	8.58	3.96	7.16	3.87	0.00207376	-1.65387
Atad1	146.19	104.97	69.52	31.79	60.43	48.32	0.00207406	-1.19015
Rpa1	171.51	205.44	178.61	134.07	127.19	134.43	0.00207508	-0.489572
Sox21	19.28	17.91	16.06	32.69	45.11	34.6	0.00207688	1.07779
Lnpep	46.6	35.29	19.08	8.12	18.41	10.83	0.00208816	-1.43436
Kif5b	107.11	80.6	40.78	19.67	48.11	28.35	0.00209469	-1.24907
Dync2li1	95.67	102.68	86.58	130.08	136.34	135.5	0.00209632	0.496301
Clasp2	103.43	91.16	70.67	41.7	58.97	57.14	0.00210281	-0.749219
Tlcd1	28.57	28.33	30.16	14.55	14.31	18.17	0.00213307	-0.888429
Ccdc88a	27.02	19.45	8.01	2.41	7.87	4.49	0.00214535	-1.88306
Arsb	74.81	82.11	74.24	99.9	140.33	146.99	0.0021504	0.744262
Sipa1l3	12.37	13.08	14.06	31.7	28.82	23.88	0.0021696	1.09503
Ppp1r11	37.22	38.71	42.54	69.72	63.9	61.93	0.00217227	0.723016
Prkg1	11.46	10.01	5.29	1.84	3.66	2.84	0.00217616	-1.68196
Ssbp3	136.94	127.26	139.17	98.11	105.34	102.78	0.00218605	-0.397488
Sptbn1	432.75	411.55	377.23	331.57	342.1	345.86	0.00218961	-0.260785
Cox7a2	338.99	302.89	325.74	254.99	267.66	276.78	0.00220208	-0.275469
Rpl31	237.32	340.86	274.32	409.8	399.94	371.57	0.00220544	0.470616
Apoc2	1.01	1.84	1.46	0.31	0	0	0.00223001	-1.71812
Relt	4.37	3.38	6.15	14.37	11.89	14.36	0.00223651	1.54711
Jade1	16.8	11.5	9.36	3.76	5	5.45	0.00224002	-1.40613
Nol3	15.06	14.81	15.49	6.68	6.12	8.49	0.0022653	-1.09124
Eif2ak2	39.76	30.69	18.63	9.72	15.56	11.62	0.00227366	-1.27148
Zbtb20	32.23	31.55	16.77	5.41	15.14	7.98	0.00228583	-1.4974
Cpne8	184.96	154.46	162.02	120.55	108.63	134.2	0.00232572	-0.464598
Gadd45a	88.97	26.59	56.29	23.55	18.49	27.05	0.00233863	-1.3146
Fkbp8	234.96	257.38	294.13	395.55	343.98	330.13	0.00236082	0.443689
C130030K03Rik	2.37	1.77	1.05	0.2	0.53	0.51	0.00238254	-2.06539
Pdlim5	269.05	214.84	165.38	120.58	150.23	148.99	0.00239028	-0.629116
Kctd20	37.05	40.25	41.34	60.91	64.85	65.35	0.00240294	0.687813
Rnpep	78.46	110.82	96.61	65.04	60.42	57.02	0.00241272	-0.647722
Arhgap31	92.36	86.03	87.1	58.91	58.6	67.63	0.00241287	-0.520041
Gstt3	9.63	20.04	13.53	33.95	33.02	36.14	0.00242162	1.25508
Zfp706	154.81	129.56	135.34	90.3	98.61	110.1	0.00242189	-0.489199
Drp2	14.24	17.43	9.18	27.49	32.76	40.88	0.00244441	1.3078
Actb	2461.93	2062.22	3049.25	4741.57	3840.65	3016.92	0.00244982	0.615005
Dmwd	46.79	45	48.92	73.8	77.56	69.44	0.00250063	0.650015
Nid1	0.91	1.25	1.6	3.76	3.99	5.01	0.00250837	1.76282
Raly	145.79	154.43	168.78	250.27	216.7	198.84	0.00250886	0.505523
Tmem161b	13.63	11.13	7.61	2.34	4.58	4.3	0.00252244	-1.52858
Bmper	6.61	8.89	6.5	2.94	2.38	3.39	0.00253046	-1.33676
Uxs1	67.65	68.21	54.68	37.17	37.08	43.63	0.00253173	-0.692775
Tfrc	31.07	11.04	14.35	4.15	7.13	6.31	0.00254268	-1.68247
Pdcl	59.42	57.81	38.81	20.3	32.36	28.93	0.00256294	-0.935452
Pcp4l1	22.72	17.61	27	8.78	12.03	10.34	0.00257137	-1.11202
Tmeff2	16.84	12.34	16.42	34.92	30.28	30.21	0.00257673	1.06511
Reep2	18.97	24.48	27.6	56.42	46.3	41.47	0.00260147	1.02106
Sfxn3	27	25.36	25.78	51.47	47.79	41.92	0.00262043	0.853403
Wdr6	284.32	272.43	324.31	248.63	225.84	197.64	0.00263236	-0.390543
Ero1l	26.72	21.44	19.19	8.91	9.94	12.71	0.00264317	-1.09358
Plod1	77.16	85.9	75.01	54.67	49.2	56.8	0.00265325	-0.567285
Foxg1	62.55	53.14	56.25	37.37	35.38	37.28	0.00265823	-0.644008
Gpc3	0.72	1.13	0.44	3.16	3.63	2.92	0.00266152	2.08412
Wnt7a	7.15	22.37	13.09	39.26	42.6	33.1	0.00266605	1.43187
Cd63	2459.91	2368.19	2934.66	1475.93	1485.79	1571.25	0.00267705	-0.776113
Ptprz1	389.43	334.64	286.61	174.31	282.68	236.49	0.00267889	-0.5434
Ppp1r14b	129.31	120.35	124.29	163.01	162.76	158.85	0.00268512	0.374009
F8	1.51	1.71	1.09	0.31	0.57	0.48	0.00268694	-1.66408
Zmym3	52.25	54.27	55.17	93.09	89.66	75.51	0.00270523	0.675594
Dcbld1	6.97	6.51	7.05	14.94	15.04	13.87	0.0027111	1.09484
Rsrc2	58.32	42.25	24.1	14.01	23.1	15.55	0.00272655	-1.24333
Vpreb3	0.83	0.57	0.45	1.93	3.65	1.96	0.00273325	2.02704
Dynlrb1	309.08	341.84	337.1	375.92	487.25	438.54	0.00273415	0.397796
Eef1b2	174.93	222.33	192.9	304.93	251.44	255.83	0.00273485	0.460729
Podxl	11.14	9.64	17.09	25.7	28.4	32.4	0.00273594	1.19164
Tspan14	63.89	67.43	59.16	95.21	92.34	88.15	0.00273855	0.53346
Lmo4	184.35	145.94	182.85	233.9	216.05	238.84	0.00274168	0.424712
Dusp3	108.34	109.25	119.96	158.78	144.81	148.38	0.00274802	0.421126
Fam219a	43.99	44.06	42.22	66.61	72.61	66	0.00274977	0.655666
Tmem132e	3.65	3.23	3.34	0.94	1.21	1.6	0.00275733	-1.44643
Isg15	2.58	3.98	3.14	12.35	10.78	6.43	0.00275746	1.60759
Bmp7	2.24	2.07	2.11	4.37	6.44	5.92	0.00276133	1.38179
Commd9	52.88	60.22	58.74	86.4	82.16	83.53	0.00276477	0.552873
Prelid2	0.34	0.46	0.37	0.95	1.66	1.6	0.00276632	1.84731
Csrp1	161.67	265.19	221.64	306.3	297.31	322.53	0.0027697	0.514124
Cspg5	116.07	90.73	148.49	68.03	72.67	77.84	0.00277155	-0.7011
Ptbp1	110.16	109.88	122.8	181.48	159.06	145.61	0.00277196	0.503866
Kctd17	106.81	122.26	140.41	185.03	181.48	160.87	0.00277772	0.513347
Cnn1	13.77	21.44	22.41	76.64	41.59	33.57	0.00277786	1.39753
Ube2v1	218.36	237.44	267.76	354.2	317.79	294.58	0.00277844	0.417762
Cabp1	0	0.83	0	1.88	2.18	4.01	0.00277952	2.14073
Akap14	0.26	0.9	0.28	2.32	2.7	3.35	0.00278043	2.53916
Pgm2	110.67	111.13	133.22	184.85	161.58	158.23	0.00278121	0.507411
Morn2	52.31	64.85	61.96	95.84	94.47	85.03	0.00278172	0.620288
Tmem59	645.05	634.44	697.74	739.74	777.59	750.43	0.00278199	0.197787
Ap1s1	126.88	130.53	156.35	220.15	189.5	180.47	0.00278296	0.512214
Tjap1	17.54	19.44	22.71	41.17	41.2	32.47	0.00278628	0.944064
Slc7a5	30.8	35.35	35.97	40.11	85.56	97.59	0.00278635	1.12846
Eya2	4.9	6.71	5.41	2.19	2.61	2.32	0.00278962	-1.25728
Col5a3	4.23	2.84	3.96	10.22	8.6	10.2	0.00279271	1.39561
Sh3bp5	5.17	6.44	5.9	11.41	16.72	18.19	0.00279581	1.40346
Myh15	0.4	0.4	0.4	0.91	1.28	1.51	0.00279686	1.62449
Tctn2	23.64	29.49	26.62	47.64	44.69	44.47	0.0027992	0.778512
Snora17	2.78	3.81	0	0	0	0	0.00279938	-2.24082
Gosr2	161.46	161.77	172.48	200.01	210.51	213.1	0.00280015	0.331171
Otub1	142.58	152.96	166.28	220.14	206.51	192.13	0.00280016	0.422096
Gpr146	63.02	82.66	73.21	42.59	47.04	49.12	0.00280596	-0.657718
Clstn1	225.4	222.35	243.15	299.82	269.06	288.54	0.0028083	0.311525
Tuba8	1.32	1.36	1.61	4.16	3.24	4.06	0.00281142	1.41756
Klf9	57.71	42.87	40.21	14.1	23.05	31	0.00281324	-1.04676
Car8	10.54	11.34	12.31	3.3	5.84	4.88	0.00281676	-1.28609
Lmx1a	0.07	1.42	1.57	6.01	4.22	6.82	0.00281684	2.47817
Car3	9.25	32.51	9.34	58.39	58.1	35.78	0.00281823	1.57524
Pip5k1b	3.59	3.15	3.09	6.79	9.4	9.42	0.00281931	1.38144
Vma21	63.66	46.39	34.68	18.15	28.19	24.4	0.00282018	-1.03277
Slc1a4	40.46	39.71	42.56	60.47	66.17	70.22	0.00282216	0.681682
Itga6	44.22	51.59	37.97	67.04	80.74	75.81	0.00282627	0.740993
Pmm1	227.02	264.82	273.96	317.85	318.17	330.07	0.00282937	0.33519
Cops6	189.94	205.15	201.71	252.22	281.67	239.2	0.00283608	0.373389
Chchd6	29.44	31.05	33.58	54.2	49.71	50.6	0.00283923	0.715894
Ifit2	53.78	42.19	25.3	12.87	23.36	16.9	0.00284122	-1.19062
Afap1l2	68.23	77.87	67.31	116.06	105.85	97.53	0.0028575	0.581917
Mir7019	0	0	0	22.39	0	0	0.00285792	3.96286
Plekhg2	60.52	51.33	71.76	139.87	99.55	88.33	0.00286398	0.835951
Nudc	131.8	130.23	118.44	167.92	175.65	160.39	0.00286793	0.405527
Ei24	229.31	249.52	277.23	304.79	330.59	326.45	0.00286809	0.347281
Cd302	50.5	39.21	37.56	17.67	24.31	25.96	0.00286845	-0.905559
Cthrc1	1.02	1.4	0.66	0.38	0.2	0.19	0.00287609	-2
Lamtor2	151.81	161.79	153.82	193.1	215.2	195.29	0.00287693	0.368849
Ran	208.14	206.13	215.45	249.96	265.01	251.82	0.00288841	0.284121
Crmp1	11.21	12.09	13.01	21.82	28.3	24.36	0.00288996	1.03649
Kcnj13	2.46	1.92	1.33	6.06	8.96	4.82	0.00289127	1.79685
Aagab	65.71	72.11	70.11	94.5	103.76	99.97	0.00289145	0.520327
Saraf	295.61	327.74	355.67	395.48	408.49	414.98	0.00289585	0.316229
Fkbp7	31.72	35.34	25.3	17.56	14.78	16.3	0.00289751	-0.925125
1110007C09Rik	28.46	38.09	26.49	68.54	53.13	55.87	0.00289778	0.932221
Slc20a1	43.05	29.02	38.29	59.27	64.69	79.04	0.00289821	0.879262
Ipo13	43.23	47.3	50.74	79.29	76.48	68.87	0.0029018	0.66916
Ccdc153	1.31	1.5	0.56	5.75	4.97	3.34	0.00290331	2.06078
Rgs2	11.86	19.2	11.5	25.45	34.2	42.34	0.00291091	1.26086
Tcf7l1	16.67	15.99	19.53	33.65	32.74	30.93	0.00291699	0.898963
Coro1a	0.71	0.58	0.46	1.59	2.36	1.75	0.002921	1.70361
Dhx32	95.71	124.2	109.45	162.08	157.93	145.8	0.00292231	0.500076
Arl2bp	303.51	306.4	288.66	348	369.33	412.33	0.00292258	0.330186
Lonp2	135.21	136.46	127.28	163.73	179.92	178.27	0.00292498	0.387621
Smarcb1	97.43	109.16	119.29	165.74	150.66	145.41	0.00292599	0.502959
Xk	2.56	1.99	2.16	0.71	0.99	0.91	0.00292693	-1.36226
Gm17455	13.83	19.34	12.83	36.11	39.66	26.48	0.00292821	1.1524
Mir6991	0	0	0	0	0	21.6	0.00293051	3.91329
Anxa6	99.18	144.77	110.8	186.98	184.92	159.06	0.00293078	0.5818
Rpl37a	493.15	646.46	518.84	856.55	713.81	674.16	0.00293201	0.436571
Tcaim	39.91	34.57	33.29	17.29	19.54	22.94	0.00293435	-0.850462
Tubb4a	123.24	138.44	156.45	117.06	77.4	72.44	0.00293556	-0.647652
Arsa	28.55	31.39	30.67	50.69	47.09	51.04	0.00293752	0.715826
Serpine2	1789.15	2254.17	1774.79	2204.15	2801.14	2600.43	0.00293808	0.386534
Chrd	1.77	1.65	2.29	0.79	0.76	0.74	0.0029388	-1.31814
Rab32	30.37	33.03	27.44	50.84	54.05	48.4	0.00293954	0.754864
Fsd1	5.64	9.38	8.13	19.42	20.3	16.41	0.0029406	1.27776
Slc25a48	0.63	0.22	0.85	3.82	2.78	1.94	0.00294276	2.3287
Sptbn2	0.81	0.8	0.63	2	3.25	2.08	0.00294408	1.71031
Bax	205.11	230.7	267.96	332.93	332.82	289.08	0.00294712	0.44014
Anapc15	25.53	26.64	25.32	47.36	39.98	55.59	0.00294807	0.883227
Ndufb10	417.29	442.42	418.56	490.83	496.94	475.25	0.00294832	0.194757
Ajuba	54.46	58.89	63.01	108.03	90.96	82.44	0.00294903	0.674253
Slc1a3	922.63	853.07	804.42	950.49	1283.46	1373.01	0.00294922	0.483345
Snrpd2	258.64	275.14	275.86	387.89	361.24	312.69	0.00295079	0.391187
Dmrta2	8.42	7.54	8.09	17.62	15.61	17.52	0.00296447	1.07737
Hrsp12	471.8	361.48	284.2	148.03	272.16	271.4	0.00297075	-0.69226
Tesc	6.9	7.35	10.23	2.15	2.76	3.87	0.00297394	-1.47931
Ehbp1	30.08	26.07	19.22	7.7	12.56	13.32	0.00297463	-1.16639
Raet1d	0.45	0	0	1.65	1.12	1.65	0.0029748	1.60799
Snord100	0	0	0	0	0	24	0.00297798	4.05889
Scoc	89.48	72.5	57.89	36.03	50.73	39.07	0.00297949	-0.805175
Gpc6	29.57	28.96	25.78	52.51	55.81	44.18	0.00298371	0.855034
Mif	199.44	246.54	242.67	301.32	285.07	296.6	0.00298389	0.358626
Eif3h	229.09	262.11	281.33	339.08	322.58	325.5	0.00298778	0.353693
Akr1a1	565.49	599.23	697.27	816.31	769.95	734.53	0.00299126	0.317771
Elmo2	40.87	43.39	51.98	72.16	72.2	75.1	0.00299216	0.687808
Peli2	85.65	77.2	66.55	35.06	46.86	55.99	0.00299314	-0.734138
Cnksr1	0.28	0.52	0.51	1.76	2.41	1.25	0.00299586	2.04873
Hcn4	2.49	2.33	3.75	0.45	0.54	1.15	0.00299704	-2.00168
Zfp825	35.43	23.03	16.37	8.02	13.3	6.4	0.00299976	-1.43269
Aldh18a1	22.69	23.79	29.57	39.28	54.6	57.97	0.00300022	0.997627
Pdhb	202.87	207.99	227.17	161.41	168.74	177.03	0.00300239	-0.331126
Igfbp5	895.33	1154.38	950.23	1874.04	1262.65	1334.45	0.00300556	0.575709
Atp5j2	299.99	295.39	320.5	372.09	372.64	347.55	0.00300559	0.254112
Nhp2l1	160.14	167.35	194.08	227.14	228.8	228.73	0.00300921	0.392548
Gareml	9.7	11.8	11.21	20.7	21.18	23.36	0.00301022	0.996025
Adrb1	4.58	4.22	3.54	14.46	9.08	10.89	0.0030106	1.48032
Pcbp1	197.94	196.12	220.08	294.28	266.78	249.52	0.00301078	0.400387
Dad1	260.22	256.26	277.22	350.87	338.59	302.62	0.00301546	0.321863
Tesk2	6.57	7.96	8.52	16.26	16.96	20.5	0.00301549	1.22069
Caskin2	28.54	28.2	34.57	58.64	57.63	47.9	0.00301579	0.846346
Sepw1	866.26	1122.03	1067.28	1395.66	1317.82	1190.26	0.00301631	0.353415
Snx17	139.34	153.54	166.13	210.67	216.46	192.08	0.00301638	0.431903
Dgkg	0.42	0.17	0.45	2	1.36	1.35	0.00301649	2.17914
Cystm1	53.53	70.46	62.89	95.22	113.74	92.75	0.00301663	0.69105
Zfp568	6.98	5	4.85	14.06	13.99	13.87	0.00301669	1.3166
Rgs3	24.11	27.25	30.25	60.82	52.44	43.03	0.00301697	0.937408
Crot	144.97	128.03	99.87	56.79	90.48	84.12	0.00303642	-0.688346
Fam3c	40.68	37.5	29.53	18.11	18.81	21.69	0.00305542	-0.877933
Fmnl2	76.3	63.3	57.77	31.94	45.37	43.72	0.00306118	-0.705538
Slk	21.15	17.04	10.28	4.29	8.09	6.65	0.00306119	-1.34882
Tshz2	6.48	5.67	5.65	1.51	2.52	2.9	0.00306129	-1.36095
Gm20594	507.11	306.4	436.68	272.57	271.83	324.71	0.00306138	-0.524537
Atp2b1	23.12	19.76	11.28	6.52	9.51	6.47	0.0030614	-1.2673
Esyt2	33.96	30.02	24.97	13.75	16.18	18.18	0.00306151	-0.886658
Mbnl1	28.27	20.99	15.74	6.37	12.18	9.21	0.00306153	-1.22743
Lrrc58	91.15	65.17	50.92	24.75	46.99	38.27	0.00306166	-0.913668
Erlec1	59.9	52.65	49.45	30.51	35.34	36.87	0.00306169	-0.657277
Rorb	19.41	12.74	8.56	2.45	6.1	5.34	0.00306177	-1.55134
E030011O05Rik	1.6	1.75	1.04	0.3	0	0.61	0.00306188	-1.63853
Mob4	51.36	64.49	28.17	18.13	29.89	20.26	0.00306196	-1.07673
Elovl6	22.67	18.86	14.71	5.84	11.04	7.18	0.00306197	-1.22496
Mir1898	13.81	0	0	0	0	0	0.00306215	-3.30354
Sod2	114.82	93.17	101.42	61.63	74.06	78.13	0.00306243	-0.533123
Rassf9	6.61	2.26	3.46	0.41	0.97	1.46	0.00306245	-2.11821
Fkbp5	23.9	15.55	20.07	8.21	9.34	10.25	0.00306247	-1.09829
Hoxa1	1.32	1.8	0.61	0.18	0.18	0.45	0.00306247	-2.20318
Zmat1	6.93	3.8	2.71	0.55	1.75	1	0.00306263	-2.026
Clcn3	175.32	120.74	106.69	64.39	97.49	84.66	0.00306273	-0.708063
Mut	108.03	81.13	66.42	30.86	58.27	54.71	0.00306302	-0.82931
Prex2	7.81	5.4	2.55	1.44	1.87	1.58	0.00306335	-1.68836
Me1	302.4	266.27	314.33	237.24	219.89	251.05	0.00306338	-0.318297
Ftx	1.87	1.3	1.31	0.42	0.68	0.44	0.00306395	-1.54057
Serpina3m	2.39	0.59	2.79	0	0	0	0.00306443	-1.94361
Sh3bgr	11.48	13.02	13.19	4.18	6.69	6.29	0.00306445	-1.13513
Eln	11.61	8.7	14.41	6.16	3.25	3.71	0.0030645	-1.404
Cir1	39.17	30.4	22.31	9.87	16.77	16.49	0.00306479	-1.09106
Angpt4	2.16	4.43	1.83	0.86	0.76	0.88	0.00306484	-1.75189
Mtpn	435.97	374.72	319.26	240.52	295.6	305.96	0.00306488	-0.42423
Dst	51.73	40.73	29.42	15.03	25.25	21.13	0.00306525	-0.988916
Fzd4	24.89	22.5	21.91	11.47	11.7	14.44	0.00306581	-0.881739
Zfp955a	15.56	9.04	5.57	2.3	4.51	2.06	0.00306592	-1.76611
Slc35a3	21.63	18.29	13.08	6.79	8.55	9.02	0.00306612	-1.12148
Olfm4	1	1.77	1.09	0.27	0.28	0.54	0.00306617	-1.82427
Fam126b	6.51	4.62	1.8	0.49	1.5	1.12	0.00306647	-2.05574
Nod1	6.18	5.59	5.7	2.75	3.01	3.01	0.00306654	-0.994231
Picalm	113.72	90.69	75.74	43.22	66.71	61.03	0.00306669	-0.712541
Chl1	22.79	14.03	11.32	3.04	7.93	6	0.00306681	-1.50425
Fundc1	103.17	96.13	75.53	49.19	71.85	51.51	0.00306696	-0.671525
Cela1	12.09	11.53	10.74	3.42	5.09	6.34	0.00306716	-1.21027
Klf10	23.59	18.18	24.61	11.96	10.27	12.29	0.00306775	-0.943316
Larp4	35.71	24.39	15.71	6.18	13.57	10.17	0.00306933	-1.34128
Cacna1h	6.38	6.6	6.72	3.07	3.56	2.98	0.00306933	-1.03559
Rap1gap	32.16	25.93	31.53	14.76	17.63	17.86	0.00306982	-0.834697
Zranb2	102.06	81.76	47.57	22.71	53.72	38.97	0.00307075	-1.00368
Atp7a	13.41	9.81	7.2	3.26	4.87	3.93	0.00307171	-1.33479
D3Ertd254e	15.58	10.54	7.74	3.92	4.78	4	0.00307229	-1.41475
Gpr123	30.69	28.85	31.53	16.13	18.56	19.32	0.00307233	-0.753749
Impad1	86.31	63.75	39.03	18.44	39.68	33.82	0.0030724	-1.04031
Zeb2os	40.28	38.9	34.92	22.88	25.16	19.25	0.00307251	-0.761835
Rpe	40.73	37.27	20.54	8.57	18.64	16.58	0.0030733	-1.17011
Tmem88b	7.82	7.01	8.04	2.87	2.97	4.13	0.00307422	-1.19779
Mob1b	27.61	23.27	13.35	5.93	11.76	8.03	0.00307463	-1.32036
Aff1	51.42	34.83	44.67	23.75	24.31	26.78	0.00307493	-0.806804
Vamp1	7.05	6.03	4.69	1.71	2.24	2.86	0.00307524	-1.38372
Slmap	38.61	36.47	25.04	10.94	20.66	16.89	0.00307533	-1.04597
Atm	8.03	6.18	4.33	0.88	2.79	1.48	0.00307541	-1.848
Manea	43	36.5	22.76	9.55	22.21	13.18	0.00307561	-1.18617
Cnot6	58.32	44.1	27.79	13.58	24.24	23.21	0.00307605	-1.09325
Mmd2	449.72	454.01	460.35	387.68	371.04	421.29	0.00307725	-0.209129
Poldip2	328.77	386.44	409.5	319.21	291.49	281.02	0.00307781	-0.33489
Tnfrsf11b	1.48	0.9	1.07	0.31	0	0.39	0.00307803	-1.52356
Rimbp2	3.41	2.23	2.36	0.56	1.01	1.08	0.00307809	-1.59401
3110007F17Rik	11	11.48	6.52	3.67	4.48	3.72	0.00307889	-1.28873
Gm10845	114	86.33	88.67	61.47	56.92	72.53	0.00307938	-0.598101
Nt5dc3	16.51	18.45	18.81	8.82	8.49	10.66	0.00307953	-0.942921
Bricd5	0.48	3.3	2.34	0.45	0	0.46	0.00307977	-2.11784
A230046K03Rik	26.58	23.27	10.85	5.02	10.64	7.5	0.00308006	-1.39006
Cyp4f15	14.56	8.53	14.53	2.28	4.54	5.86	0.00308016	-1.56895
4933407L21Rik	61.03	75.92	64	39.52	44.23	46.43	0.00308072	-0.626329
Acadl	218.57	294.69	240.09	173.24	188.89	198.38	0.00308092	-0.42658
Fst	1.4	2.11	3.2	0.76	0	0.78	0.00308113	-1.71774
Cadm2	67.13	44.53	36.21	19.9	27.89	27.25	0.00308146	-0.978598
Zmym5	16.97	11.55	8.49	3.77	5.8	4.58	0.00308266	-1.38711
Htr3a	2.83	1.08	4.64	0.95	0.44	0.43	0.00308327	-2.23199
Arhgef9	83.14	75.46	72.67	39.35	54.7	55.75	0.0030837	-0.626541
Parm1	4.26	2.76	4.24	1.57	0.99	0.42	0.00308483	-1.91782
Xpo1	59.33	58.3	27.37	15.02	31.15	18.68	0.00308639	-1.16087
Capza2	461.07	444.44	321.73	180.37	337.65	300.27	0.00308649	-0.584733
Cdca7l	6.41	5.73	6.93	3.24	2.88	2.45	0.0030873	-1.15394
Tiparp	52.76	34.23	30.22	15.7	19.9	22.16	0.00308762	-1.02095
Luzp2	83.86	63.24	48.71	32.78	40.3	34.7	0.00308767	-0.861365
Ipw	35.66	25.1	20.81	4.04	13.41	14.21	0.00308789	-1.36538
Hnrnph1	156.24	93.26	64.25	37.28	65.63	46.66	0.00308793	-1.06879
Gpbp1	44.74	39.93	18.99	8.36	21.25	13.1	0.00308825	-1.27921
Sned1	16.02	16.37	13.82	7.49	7.69	8.94	0.00308834	-0.937975
D1Ertd622e	38.33	32.64	30.73	20.9	17.65	19.66	0.00308845	-0.804981
Fuca1	157.61	156.17	166.52	137.44	113.49	110.61	0.0030889	-0.409781
Zfp68	13.02	12.34	6.67	3.46	5.05	3.62	0.00308916	-1.40084
Nxt2	66.6	57.41	31.68	16.9	33.05	23.73	0.00308978	-1.07933
Hmgcll1	2.05	2.36	1.18	0.78	0.44	0.3	0.00309056	-1.87878
Serpina3i	2.55	0.28	3.6	0	0	0.1	0.00309139	-2.54732
Bckdhb	83.09	82.28	75.46	54.5	49.61	61.19	0.00309197	-0.542928
Fmr1	31.49	23.78	14.43	5.19	13.05	7.32	0.00309297	-1.44727
Mobp	10.45	9.98	9.52	5.61	2.95	2.4	0.00309336	-1.45031
Aplp2	429.99	377.36	430.29	332.2	342.24	363.1	0.00309342	-0.254425
4930470H14Rik	13.72	7.06	4.09	1.9	2.92	2.24	0.00309356	-1.81667
Bmi1	49.46	40.88	27.97	12.54	24.75	18.65	0.00309365	-1.08062
Ndufa9	286.89	283.49	288.65	234.43	238.93	257.29	0.00309433	-0.233528
Mmp2	2.21	4.7	2.8	1.21	0.45	0.51	0.00309468	-2.16178
Cldn1	3.29	1.47	3.32	1.07	0.49	0.81	0.0030947	-1.76947
Adssl1	2.62	1.61	2.55	0.86	0.77	0.99	0.00309614	-1.37172
Slc38a1	225.81	163.6	147.05	55.8	113.71	140.95	0.00309729	-0.789063
D3Ertd751e	11.54	6.87	3.55	1.27	2.89	1.27	0.00309809	-2.01585
Bmpr2	47.63	44.56	23.06	10.75	24.43	16.34	0.00309858	-1.16156
B230219D22Rik	51.08	43.92	32.78	17.07	27.57	23.77	0.00309924	-0.901383
Sv2a	15.91	15.82	16.58	8.8	7.75	9.16	0.00310123	-0.909992
Ckap5	156.76	138	90.92	63.25	96.23	70.83	0.00310247	-0.743827
Nampt	28.28	22.49	18.15	10.36	13.24	10.66	0.00310342	-1.0084
Lyst	10.66	6.19	5.35	1.48	3.03	2.52	0.00310372	-1.65896
Chrnb4	1.3	0.73	1.29	0.31	0.2	0.44	0.00310517	-1.80518
Abhd10	60.54	69.3	54.83	34.21	38.8	41.72	0.00310597	-0.686707
Rps6ka3	25.33	18.85	13.91	5.7	10.12	8.14	0.00310609	-1.27766
Cd9	1060.03	1356.52	1013.16	856.18	813.26	961.69	0.00310619	-0.382404
Yme1l1	43.66	36.53	20.45	8.33	20.49	11.71	0.00310634	-1.31214
Pdzrn4	3.68	4.25	3.39	1.46	1.93	1.55	0.0031079	-1.19629
Rcbtb2	80.42	88.27	75.36	44	57	59.48	0.00310879	-0.604783
Mastl	2.23	1.83	1.13	0.37	0.68	0.33	0.00310894	-1.91107
Plcl1	25.2	25.68	15.55	7.95	12.01	11.13	0.00311522	-1.09538
Hnrnpa2b1	502.33	405.69	275.65	193.83	300.46	249.29	0.00311665	-0.670707
Kdm6a	21.11	17.96	9.46	6.04	7.64	5.2	0.00311674	-1.36202
Vwa1	20.14	15.76	21.47	9.22	7.6	10.7	0.00311878	-1.05982
Gm6793	411.16	301.21	206.75	148.92	229.21	165.18	0.00311884	-0.758478
Fem1c	37.64	28.83	26.01	12.46	16.85	17.57	0.0031189	-0.980169
2610008E11Rik	18.38	12.78	6.2	2.85	5.57	2.79	0.00311933	-1.73671
Ndufv2	197.08	204.79	204.55	153.31	167.92	173.98	0.00311966	-0.292277
Terf1	4.54	5.68	3.36	1.72	1.85	1.76	0.00311969	-1.34928
Ssb	112.21	80.77	47.33	23.06	53.31	36.09	0.00312155	-1.09548
Decr1	108.44	130.4	108.76	80.43	80.87	84.88	0.00312289	-0.497715
Jpx	3.91	3.91	2.9	1.53	1.67	1.58	0.00312339	-1.16522
Taok1	31.95	23.75	13.17	5.54	13.02	7.46	0.00312363	-1.40425
Rev3l	21.71	11.24	7.11	3.27	5.8	3.87	0.0031253	-1.63032
Ccpg1	135.78	107.66	81.6	60.38	72.07	72.1	0.00312546	-0.668164
Atg10	14.91	15.22	9.49	2.46	6.75	4.43	0.00312613	-1.53839
Wdr26	84.97	86.93	52.03	34.95	49.56	45.81	0.00312644	-0.780989
Prpf4b	45.32	32.8	20.16	9.39	20.17	12.03	0.00312661	-1.24066
Arhgap21	120.1	110.25	92.78	68.41	76.21	76.2	0.00312702	-0.549244
Myh14	50.91	48.05	53.43	34.36	31.27	33.26	0.00312768	-0.623872
Hmgn5	19.64	11.43	7.17	2.52	5.54	2.91	0.00312803	-1.80152
Iqgap2	42.55	48.84	19.96	9.96	23.04	14.05	0.00312843	-1.24283
Ccdc47	103.09	85.86	48.96	30.47	52.09	37.66	0.00312889	-0.984739
Sema3d	3.56	3.52	2.93	0.62	1.45	1.2	0.00313035	-1.61408
Dio2	6.25	4.44	4.41	1.25	1.44	2.32	0.00313119	-1.59167
Slc8a2	11.22	8.43	12.67	4.57	4.71	5.16	0.00313404	-1.16236
Camkk2	19.01	11.13	16.2	7.59	5.93	6.71	0.00313446	-1.19576
Mdm4	27.56	26.52	11.6	4.73	11.23	6.98	0.00313479	-1.51759
Pcdhb9	30.67	26.5	22.82	13.34	16.94	11.08	0.00313501	-0.951583
Zfc3h1	17.46	9.04	6.39	2.34	4.15	3.32	0.0031352	-1.74532
Lyrm5	61.89	55.6	38.03	23.67	32.99	26.5	0.00313724	-0.903138
Diras2	1.71	1.25	2.48	0.4	0.52	0.71	0.00314148	-1.73873
Casd1	26.97	21.8	14.76	6.31	9.65	10.83	0.00314238	-1.24574
Usp9x	63.45	48.08	26.61	13.06	28.91	15.8	0.00314421	-1.25774
Gm5643	124.36	109.81	89.27	64.24	60.08	82.98	0.00314556	-0.641778
Pde4dip	74.35	85.1	66.3	46.41	49.18	54.66	0.00314579	-0.587361
Fasn	182.43	155.09	225.64	145.67	117.99	130.82	0.00314667	-0.513593
Cyb561	1.88	1.16	1.63	0.61	0.65	0.62	0.00314685	-1.31269
Nek7	65.23	75.73	41.23	21.5	36.31	35.01	0.00314765	-0.972936
Gabrb3	26.24	22.45	18.45	9.8	12.45	10.71	0.00314994	-1.02646
Srp54b	43.27	38.86	18.81	14.38	16.62	16.7	0.00315066	-1.08144
Cpeb4	29.93	19.19	12.77	5.21	9.56	8.34	0.00315089	-1.42119
Rims2	13.41	15.32	12.47	5.36	7.3	6.6	0.00315102	-1.09704
Zmym6	20.66	19.05	13.67	4.88	9.75	6.91	0.00315108	-1.30928
Ttc14	17.51	10.36	5.25	1.91	4.38	2.92	0.00315279	-1.84643
Cox7c	1094.53	988.87	1077.31	909.41	964.17	935.76	0.00315433	-0.170017
4931406P16Rik	62.47	61	57.47	36.53	40.42	42.39	0.00315494	-0.600434
Ogfrl1	14.24	9.51	6.89	2.95	4.25	3.92	0.00315512	-1.46226
Hacd3	451.53	420.78	423.37	377.66	386.03	366.69	0.00315567	-0.196902
Nup62cl	2.11	1.16	2.52	0.2	0.62	0.6	0.00315607	-2.02767
Gm6710	5.95	4.24	1.04	0.36	1.17	0.37	0.00315696	-2.56329
Synpo2l	1.31	0.89	0.96	0.33	0.35	0.45	0.00315766	-1.4836
Rhobtb3	66.59	54.88	38.85	15.1	34.86	27.19	0.00315831	-1.05522
Smap1	136.18	164.73	129.44	93.01	102.97	108.82	0.00315863	-0.497648
Aldh1l1	385.07	358.14	477.13	326.05	303.53	298.61	0.00315886	-0.394791
Fyco1	39.42	35.28	30.75	17.79	20.71	20.8	0.0031598	-0.830455
Ugt8a	18.3	16.01	13.34	8.39	7.69	6.39	0.00316109	-1.08448
Slc5a3	56.2	38.59	28.22	12.09	23.43	19.31	0.00316263	-1.16574
Camk2d	89.74	71.97	60.24	38.52	49.13	49.42	0.00316267	-0.695322
Ndufa10	248.98	305.74	287.01	241.32	209.7	209.73	0.00316287	-0.349253
Actl6a	32.43	32.05	32.38	50.98	48.98	52.34	0.003165	0.652943
Atad5	2.3	1.6	1.09	0.47	0.59	0.54	0.00316613	-1.64097
Chd5	5.77	6.29	4.73	1.46	2.09	2.66	0.00316619	-1.43494
Rnf144a	71.03	46.55	68.98	32.09	33.7	40.68	0.00316713	-0.809193
Etfa	275.65	256.12	196.36	131.15	187.55	182.1	0.00316901	-0.539961
Cdc42bpa	65.52	57.49	40.43	18.56	34.38	31.43	0.00316961	-0.953959
2900052N01Rik	1.44	0.49	0.97	2.6	4.68	5.11	0.00317067	2.09505
Srp54a	29.26	18.72	15.67	4.59	11.78	5.13	0.00317149	-1.56582
Cntln	4.79	2.45	2.3	0.7	1.19	0.67	0.00317189	-1.89785
Inpp4b	5.45	4.27	2.94	1.26	1.56	1.69	0.00317258	-1.48908
Pnn	45.87	34.15	18.03	10.39	17.87	10.74	0.00317276	-1.33004
Lrrc38	2.9	2.06	1.62	0.47	0.88	0.66	0.00317279	-1.71089
Mpp7	10.87	7.58	4.47	2.45	2.08	2.99	0.00317405	-1.6078
Rab5a	157.9	118.73	94.84	58.37	84.72	79.82	0.00317435	-0.736784
Acbd5	84.29	71.06	34.21	17.82	41.16	23.71	0.00317446	-1.19687
Hibch	86.13	90.79	43.83	23.92	44.11	41.53	0.0031755	-1.01069
C1s1	25.99	19.63	26.05	14.01	10.66	13.1	0.00317567	-0.924129
Acsm5	1.59	1.28	1.21	0	0.46	0.62	0.00317594	-1.36864
H3f3b	578.18	491.25	418.67	286.29	401.74	388.02	0.00317597	-0.467726
Pcdh18	1.51	1.46	1.69	0.75	0.61	0.59	0.00317617	-1.25686
Serping1	53.44	29.46	48.9	17.42	18.08	27.83	0.00317652	-1.05739
Snx13	39.95	33.77	19.16	6.75	17.47	12.66	0.00317699	-1.33253
Ptp4a1	22.24	22.33	13.75	5.07	10.66	9.14	0.00317746	-1.22958
Rufy4	1.7	0.82	1.53	0.56	0.4	0.38	0.00318218	-1.59569
Mrpl50	65.95	51.4	38.8	20.31	32.59	31.36	0.00318879	-0.890013
Grhpr	58.34	80.97	71.92	104.9	110.57	102.5	0.00320777	0.590076
Lrrc2	13.15	12.92	7.72	2.41	4.46	5.67	0.00321021	-1.43006
Atp13a4	4.82	2.92	5.05	1.33	1.18	2.02	0.00321721	-1.49743
Ranbp6	16.66	14.06	7.99	3.4	6.88	3.5	0.00322647	-1.49013
Zfp260	27.03	25.95	19.07	7.26	15.35	10.23	0.00322915	-1.13354
Tpr	41.06	43.04	16.83	7.46	20.71	11.66	0.00323452	-1.34143
Ndufs3	283.51	324.57	320.01	247.11	270.57	246.12	0.003235	-0.28107
4930511M06Rik	16.03	11.95	6.62	2.67	5.6	3.75	0.00324033	-1.52534
Slc14a1	42.27	40.32	28.72	16.57	12.53	25.96	0.00325187	-1.01551
Rin2	64.37	43.71	46.19	23.41	28.81	34.92	0.00327898	-0.824051
Polr2e	78.52	78.87	76.96	120.77	107.23	104.4	0.00328004	0.504256
9930014A18Rik	9.51	9.18	7.96	4.02	4.8	4.46	0.00328701	-1.00488
Lypla1	87.59	84.51	63.57	40.1	58.93	48.81	0.00328968	-0.672731
Clock	28.57	23.27	12.54	4.57	12.42	6.95	0.00329433	-1.42719
Rec114	3.83	0.75	1.78	0	0	0	0.0032948	-2.08406
Ctnnbip1	34.92	43.48	52.5	73.55	69.64	73.07	0.00330513	0.724302
Cdc42ep3	29.37	32.73	42.32	13.87	19.96	21.64	0.00331705	-0.912618
Prdx1	1671.21	1710.84	1609.93	1316.83	1433.97	1596.54	0.0033189	-0.199479
Rsu1	205.3	225.69	226.26	296.89	264.17	267.47	0.00332156	0.334112
Sgk3	13.96	11	7.29	2.67	5.03	4.65	0.00332317	-1.38479
Pcdha4	1.48	4.62	1.94	0.56	0.34	0.92	0.00332801	-2.14326
Cdip1	100.64	101.09	103.81	130.5	130.28	135.66	0.00335774	0.375741
Bre	76.45	74.74	83.31	112.56	115.39	102.91	0.00337155	0.496633
Pcdh8	7.1	10.06	9.23	3.89	4.22	4.37	0.00338442	-1.08037
Slco1a6	4.58	1.53	1.42	0.33	0.71	0.65	0.00338854	-2.15563
Sncb	0.8	1.63	0.65	3.9	4.1	3.96	0.00339022	1.95722
Smarca2	107.83	84.71	80.38	49.66	65.9	63.24	0.0033926	-0.610131
Haus6	6.13	6.85	4.94	2.16	3.01	2.67	0.0034055	-1.19265
Fxr1	129.49	98.58	61.31	34.92	70.19	50.04	0.00343305	-0.899302
Spr	46.9	56.02	59.76	97.08	82.02	78.99	0.00343705	0.665837
Plekho2	20.92	23.8	24.29	12.32	14.11	13.06	0.00345136	-0.805318
Shcbp1	3.83	1.95	1.89	0.41	0.86	0.93	0.00345719	-1.80172
Capn7	37.59	32.46	16.29	9.03	16.45	12.37	0.00345742	-1.18974
Socs2	7.32	5.09	5.48	1.58	2.65	2.77	0.00346026	-1.35373
Fyttd1	48.34	36.74	27.94	13.85	24.36	18.54	0.0034673	-0.993886
A830082N09Rik	4.4	2.83	1.68	0.54	1.09	0.98	0.00348002	-1.77138
Thoc2	19.86	14.18	5.57	3.12	6.18	3.37	0.00348847	-1.64445
Cep112	2.72	1.73	1	0.19	0.33	0.69	0.00350033	-2.17125
Jdp2	11.5	10.34	13.4	21.28	25.81	24.62	0.00352347	1.02496
Nde1	165.85	170.47	155.34	118.12	131.62	136.92	0.00356519	-0.346595
Angptl2	28.88	29.44	22.09	13.29	17.28	11.65	0.00357475	-0.929448
Gtf2a1	29.75	21.09	15.03	5.83	11.83	10.28	0.00358608	-1.23729
Ret	1.86	0.78	2.42	0	0.07	0.04	0.00365596	-3.05226
Pcdh17	20.59	12.97	11.88	5.1	7.07	7.46	0.00366592	-1.2109
Ptbp2	36.66	26.19	20.38	9.11	15.87	14.15	0.00366993	-1.08883
Rap1a	82.13	66.48	45.75	27.02	45.33	35.33	0.00367614	-0.851981
Mrpl28	130.92	162.72	172.49	240.14	212.11	198.57	0.00369205	0.481526
Strip2	1.7	1.7	1.31	0.77	0.5	0.41	0.00370481	-1.48727
Csnk2a1	160.74	150.21	126.28	87.2	113.11	112.95	0.00373939	-0.481032
Coq7	82.84	57.23	68.21	35.45	49.47	44	0.00373941	-0.692048
Mob2	46.36	40.86	51.21	76.24	78.63	65.91	0.00374398	0.673453
Gm2011	1.97	2.28	2.3	0	0.72	1.08	0.00375744	-1.50986
Bicd1	7.57	7.05	2.85	1.2	2.46	1.89	0.00380105	-1.65432
Snrpa1	37.99	31.74	32.06	60.44	52.41	55.26	0.00380825	0.72381
Cdc42ep1	98.97	99.22	119.73	164.04	149.35	137.66	0.00381982	0.504624
Gjc2	2.77	1.03	3.14	0.8	0.74	0.31	0.00383929	-1.90741
Sgcd	1.18	0.93	1.28	0.16	0.33	0	0.00384112	-1.77578
Ptprm	28.83	27.83	30.52	45.59	47.2	47.28	0.00384787	0.684079
Lin7c	63.92	50.96	25.17	12.96	30.01	20.2	0.00385218	-1.14863
Nbeal1	7.62	5.98	2.23	0.83	2.17	1.32	0.00386934	-1.87356
Rnf5	148.34	146.74	165.17	191.44	198.03	194.82	0.00387352	0.344267
Pcmtd2	64.52	48.89	37.71	19.41	33.13	28.8	0.00387996	-0.893658
Calu	315.8	273.71	251.94	183.66	219.85	239.29	0.00391107	-0.388508
D8Ertd738e	154.93	165.46	186.05	214.28	227.73	208.98	0.00392093	0.362244
Mapk3	73.07	84.67	76.9	128.95	108.38	104.25	0.00392162	0.541775
Cables1	10.42	9.25	13.29	27.01	21.7	20.7	0.00392295	1.07443
Rrp1	145.86	141.59	143.19	177.39	171.56	180.51	0.00392308	0.298039
Tcn2	72.33	84.09	96.94	146.72	115.23	118.54	0.00392633	0.58667
Capns1	954.49	1009.69	1114.81	1280.16	1132.92	1207.07	0.0039276	0.233592
Glra4	0.17	0.46	0	0.94	1.81	2.06	0.00392938	2.08971
Cryba4	0.32	0.89	0.35	1.82	3.51	2.15	0.00393113	2.26149
Dpp3	30.73	34.74	37.27	64.38	55.08	50.95	0.00393133	0.730012
Rhpn1	12.23	12.99	16.1	29.39	28.62	23.28	0.00393417	0.976238
Carhsp1	128.67	113.66	116.99	151.45	155.99	156.85	0.00393427	0.369757
Get4	62.21	56.92	60.69	83.15	88.69	82.82	0.00393439	0.502019
Arhgdia	210.6	247.33	279.78	398.82	322.94	301.8	0.00393578	0.47247
Erlin2	132.01	131.18	131.01	167.48	159.08	178.83	0.00393611	0.358469
Sparcl1	107.45	85.13	65.47	114.46	145.91	163.46	0.00393681	0.715835
Enoph1	23.99	27.73	26.44	46.56	40.88	42.13	0.00393974	0.729229
Fndc3c1	0	0	0	1.21	1.03	1.27	0.00394193	1.22651
Radil	0.44	0.68	0.54	1.81	1.78	1.24	0.00394324	1.54084
Trim47	0.32	1.02	1.04	3.07	3.03	2.82	0.00394628	1.90608
Ankrd52	32.6	38.66	34.97	59.48	59.62	52.94	0.00394694	0.695553
Agpat4	23	22.59	27.49	38.09	47.88	41.77	0.00394772	0.805662
2410006H16Rik	82.63	99.51	110.39	129.38	139.94	140.86	0.00395683	0.487673
Pgd	136.69	131.84	159.48	215.24	182.1	188.79	0.0039571	0.453576
Snrpc	97.27	92.9	113.22	156.08	135.54	133.87	0.00396133	0.487952
Samd12	2.58	2.47	1.67	5.77	7.34	5.13	0.00396657	1.44057
Cdc42se2	139.22	149.02	154.12	187.36	193.57	178.8	0.00396671	0.33951
Gpr12	0.41	1.13	0.11	3.59	4.01	2.81	0.00396883	2.65743
Sh3pxd2b	34.67	39.12	34.91	56.5	54.93	56.07	0.00397126	0.623809
Ifitm3	161.73	167.89	214	213.08	285.4	282.4	0.00397221	0.522502
Rgs6	25.82	30.34	28.77	44.48	50.14	45.37	0.00397498	0.720978
Rrm2b	20.38	16.09	10	4.72	8.33	6.04	0.00397708	-1.28348
Myeov2	390.74	532.71	490.1	706.7	572.22	604.73	0.00397899	0.414208
Papss2	6.68	9.77	3.2	24.93	15.11	17.66	0.00397963	1.55404
Numbl	20.44	23.62	24.17	41.06	42.87	35.35	0.00398868	0.805874
Dmd	37.35	25.28	21.06	10.42	16.57	13.12	0.00398889	-1.06109
Fndc9	0	0.42	0.45	2.4	0.91	1.66	0.00398892	1.85907
Rapgef1	45.28	49.98	55.93	76.45	76.4	72.36	0.00398909	0.574908
Ccni	207.99	227.07	232.6	269.61	261.43	281.51	0.00398998	0.283343
Vcpip1	27.57	22.18	12.99	6.01	11.56	9.02	0.00399141	-1.2385
Pcsk6	23.75	16.98	22.29	11.76	5.99	11.54	0.00399249	-1.1054
Mthfr	7.55	7.1	7.27	16.1	14.24	13.59	0.00400022	1.00296
M6pr	154.89	150.93	167.57	197.22	193.81	194.44	0.00400088	0.306566
Coa3	91.1	119.18	141.75	184.36	185.6	152.64	0.00400092	0.570009
Usmg5	712	743.5	723.65	836.16	779.82	800.24	0.00400424	0.148986
Wipi2	88.55	94.04	106.08	137.99	128.27	126.61	0.00400659	0.444631
Dctn3	98.04	89.3	115.44	141.39	149.78	131.55	0.00400936	0.481432
Snora61	0	0	0	17.72	0	0	0.00401876	3.64155
Mir7024	0	0	0	17.72	0	0	0.00401876	3.64155
1500009L16Rik	11.16	18.01	9.05	26.96	30.13	28.14	0.00402638	1.15703
Cers4	15.69	12.42	16.83	45.38	30.62	23.58	0.00402853	1.14786
Gem	7.33	8.63	7.15	15.03	14.69	18.7	0.00403147	1.06709
Gm16386	1.49	1.42	0.89	0.26	0.49	0.52	0.0040322	-1.58117
Gpx8	392.63	359.38	322.65	276.2	295.84	305.24	0.00403706	-0.292771
Tbc1d8b	5.69	4.92	2.2	1.09	1.87	0.98	0.0040425	-1.701
Fbl	80.03	85.02	80.49	118.72	113.61	104.02	0.004043	0.454005
Coro2b	25.16	27.81	24.68	37.76	51.52	48.61	0.00404854	0.82846
Mars	42.09	41.68	46.55	59.69	73.33	69.43	0.00405541	0.635507
Rgcc	54.87	61.07	53.08	79.02	92.21	81.51	0.00405662	0.58046
Dbn1	86.87	104.68	105.6	145.29	136.52	127.7	0.00405879	0.462707
Drc7	3.52	3.03	2.84	6.42	9.49	7.53	0.00406056	1.31978
Tmbim6	792.65	762.81	917.93	1076.51	947.56	962.54	0.00406169	0.272019
Ednrb	201.52	270.19	171.47	237.39	388.08	454.63	0.00406339	0.74787
Got1l1	2.79	4.78	2.45	7.98	10.28	9.92	0.00406811	1.49179
Gng5	484.06	457.83	488.09	523.18	574.02	554.97	0.00406992	0.208367
Ap2m1	338.42	315.82	394.69	440.31	437.42	421.66	0.00407798	0.308916
Ssrp1	143.74	136.23	137.91	183.6	170.19	170.95	0.00408147	0.328514
Rps6ka2	7.11	9.09	9.07	18.31	18.72	15.77	0.00408428	1.06311
Ccdc124	100.33	117.85	136.04	176.87	159.85	161.58	0.00409446	0.492369
Plekho1	18.3	22.68	22.81	43.42	43.63	32.37	0.00409993	0.904642
Syt5	0.54	0.55	0.44	1.63	1.84	1.02	0.00410682	1.55318
Mea1	129.79	152.55	152.56	226.66	205.99	171.56	0.00411341	0.474366
Sympk	42.05	46.93	47.61	68.29	72.29	66.59	0.00412674	0.600963
Zkscan8	13.29	9.46	5.69	1.96	4.71	2.7	0.00413177	-1.6018
Evl	30.1	40.42	36.94	57.19	61.92	56.85	0.00413696	0.711448
Klhdc8a	12.8	21.98	16.72	41.74	35.86	30.41	0.00414119	1.06852
Srp14	344.98	382.66	354.55	421.94	424.91	415.69	0.00414219	0.222375
Psmd13	157.58	173.33	186.28	243.62	221.58	207.6	0.00415043	0.379483
Raf1	70.21	80.22	81.84	113.68	107.15	102.36	0.00415202	0.47658
Gstm2	12.82	21.69	27.38	95.23	40.57	37.04	0.00415476	1.48166
Actn1	138.05	161.51	166.86	300.65	234.79	187.56	0.00417144	0.632366
Rexo2	146.77	147.45	163.83	193.86	206.8	188.64	0.00417268	0.363497
Lrrn2	42.88	56.83	50.87	72.6	89.9	74.65	0.004176	0.65527
Frem2	5.25	6.65	4.69	11.88	12.41	13.44	0.00417799	1.1854
Il6st	210.12	239.15	213.67	261.2	291.66	338.87	0.00418041	0.427729
1810058I24Rik	151.2	151.66	141.83	193.12	197.62	177.48	0.00418288	0.35365
Rasa1	22.34	20.52	8.84	3.58	9.44	5.47	0.00418644	-1.48342
Sp3	45.6	31.94	19.07	8.28	19.64	13.1	0.00418942	-1.23585
Fbln7	2.93	1.86	1.87	6.16	6.66	5.73	0.00419465	1.47783
Trmt112	52.86	58.98	66.41	97.44	86.07	82.6	0.00419585	0.578121
Mzt2	33.24	34.8	45.21	76.44	62.94	54.68	0.00420081	0.776992
Fam167a	2.78	1.42	2.18	5.59	7.38	5.94	0.00420204	1.56752
Psmc5	182.8	193.89	205.19	237.83	236.25	232.39	0.00420212	0.279907
Sars	65.53	63.48	77.43	96.41	98.55	103.86	0.0042022	0.533554
Spata13	3.88	2.64	3.99	9.87	8.3	8.21	0.0042079	1.32768
Ebf3	2.12	2	0.7	0.6	0.46	0.31	0.00420838	-1.81486
Zbtb33	38.12	29.78	19.38	7.56	18.69	11.57	0.00421289	-1.2065
Irx1	0.34	1.4	1.72	4.23	4.34	5.15	0.0042273	1.98744
Nrg2	3.28	3.82	4.52	8.72	8.69	10.96	0.0042284	1.28776
Dkk3	0.76	1.7	0.52	4.57	4.06	3.46	0.00423743	2.02043
Uqcrc1	460.26	492.8	556.27	441.94	413.03	399.36	0.00425018	-0.266991
Bpgm	66.98	63.43	60.97	89.17	87.94	92.17	0.00425118	0.492667
BC031181	250.34	242.69	293.08	320.44	334.7	327.02	0.00425166	0.321227
Ptgfrn	12.47	12.09	14.69	22.41	27.03	28.05	0.00425322	0.981317
Lrrc51	34.29	30.83	39.08	53.26	59.49	57.56	0.00425373	0.708808
2610002J02Rik	24.66	34.08	34.13	56.82	55.62	48.64	0.00425408	0.794493
Rrp7a	56.53	59.35	76.74	112.9	96.4	92.37	0.00425412	0.647214
Myo1e	45.76	46.07	47.9	70.25	67.23	65.04	0.00426156	0.535423
Guk1	78.55	97.72	103.65	141.56	134.53	121.31	0.00426414	0.505577
Fh1	150.42	178.2	160.08	125.71	130.15	125.9	0.00426808	-0.356283
St3gal4	20.85	20.35	21.68	12.11	13.12	12.01	0.0042683	-0.755748
Tm2d2	96.28	103.48	117.78	145.31	139.62	140.04	0.00428037	0.420423
Dynlt1b	227.48	310.06	275.51	275.49	547.17	491.87	0.00432037	0.693131
Apoa1bp	114.63	133.28	143.92	191.55	181.65	160.07	0.00433422	0.444638
Mettl7a1	42.84	36.64	43.23	70.27	55.84	69.74	0.00433898	0.674496
Snrpg	180.09	165.66	156	207.73	251.85	208.46	0.00434142	0.412966
Gorasp2	85.8	84.74	89.08	114.41	111.57	111.75	0.00434391	0.379469
Ugt2b5	0.99	1.83	1.07	6.09	2.74	4.69	0.00436109	1.79725
Ankrd40	140.48	132.91	147.09	178.74	172.29	173.73	0.00437464	0.319621
Cap1	265.11	256.05	259.55	330.94	300.82	300.75	0.0043783	0.256332
Rsbn1l	12.63	10.89	6.14	1.66	5.08	3.02	0.00438161	-1.60357
Sae1	110.82	109.59	121.39	157.51	154.55	139.09	0.00438374	0.400455
Cfap97	12.18	11.45	6.39	2.95	5.25	3.38	0.00439182	-1.37429
Arl6ip5	167.57	162.76	204.12	230.51	241.33	222.72	0.00439189	0.378044
Sbno2	65.39	29.37	77.41	30.35	22.93	32.9	0.0043927	-0.998409
Dirc2	47.78	47.9	53.53	71.05	73.63	71.15	0.00439294	0.532551
Gm20300	38.6	31.06	17.29	10.54	16.07	13.93	0.00439666	-1.10084
Agbl2	2.61	1.74	1.66	0.94	0.66	0.63	0.00439903	-1.43032
Mtmr11	16.5	14.36	18.93	30.49	28.6	30.66	0.004401	0.850056
Ehd2	54.56	48.47	69.84	101.68	96.12	77.35	0.00440488	0.670531
Dhx36	46.61	38.8	25.18	12.18	24.72	16.67	0.00441094	-1.04572
Ppa1	75.43	76.67	73.86	97.78	111.72	101.75	0.00444939	0.462006
Tuba1b	1065.57	1493.12	1613.06	1849.55	1730.35	1760.78	0.00445228	0.356371
Pgam1	477.24	496.69	535.24	625.06	581.45	562.24	0.0044675	0.228975
Ralgps2	33.08	30.51	21.09	10.14	15.51	17.04	0.00447081	-0.988123
Epn1	70.09	66.46	75.47	111.25	105.21	89.99	0.00448633	0.531451
Lama5	16.1	18.92	19.42	31.27	32.75	30.37	0.0044878	0.793967
Fkbp1a	206.43	227.26	259.76	328.97	287.04	282.68	0.00448876	0.374032
Pcdhb8	10.66	7.89	8.79	3.63	3.94	5.06	0.00449094	-1.11416
Atl3	55.98	53.84	41.15	28.07	33.64	31.75	0.00449632	-0.691841
Iigp1	1.96	1.59	0.48	0.49	0.23	0.15	0.00449761	-2.21169
Klhl21	47.83	39.53	48.55	67.6	66.71	67.31	0.00450374	0.568987
Nudt21	94.31	84.75	83.43	109.85	132.04	120.12	0.00450547	0.463767
Fam84a	28.45	30.66	24.66	41.52	45.5	53.26	0.00450613	0.743804
Depdc5	13.42	15.27	14.45	28.11	25.19	23.51	0.00450653	0.832268
Dync1h1	90.23	88.67	102.34	130.22	119.77	124.74	0.00450666	0.41405
Gm10409	0	0.34	0.37	1.07	0.92	1.15	0.00450733	1.37576
Lctl	3.33	3.24	5.58	8.42	10.45	12.83	0.00450745	1.38353
Trappc3	125.12	141.35	176.86	211.46	202.83	188.97	0.00450816	0.444399
Snd1	65.62	66.04	79.34	110.95	96.71	95.04	0.004509	0.520646
Gpr98	0.74	1.15	0.64	1.94	3.06	2.59	0.00450975	1.58496
Pacs2	55.89	55.79	54.99	75.06	77.68	82.3	0.00451226	0.495912
Unc119b	49.74	55.7	49.76	73.34	73.12	73.71	0.00451255	0.504489
Cetn4	75.18	55.39	44.71	32.25	37.26	33.4	0.00451291	-0.768278
Naa38	60.88	85.39	96.42	129.07	128.63	107.07	0.00451302	0.587872
Chfr	19.7	17.77	19.42	31.83	33.72	29.88	0.0045143	0.746268
Gpr19	26.51	27.24	31.62	42.74	48.73	45.64	0.00451602	0.683533
H2-DMb1	1.48	0	1	3.45	3.26	3.15	0.00451632	1.72628
Ccdc28b	27.99	37.94	37.14	50.35	58.36	57.97	0.00451757	0.693457
Anapc5	98.62	104.86	110.47	157.78	139.99	128.51	0.0045193	0.441267
Tmem223	89.8	69.33	132.12	170.34	139.79	145.77	0.00452478	0.646459
Pkp4	110.47	138.5	102.84	150.11	163.71	169.14	0.00452529	0.457107
Cacnb3	12.94	14.88	11.75	21.79	29.43	24.62	0.00452753	0.938552
Mybph	10.38	6.14	5.82	2.15	3.65	2.55	0.00454527	-1.41978
5930403L14Rik	104.27	90.11	92.3	71.42	64.48	72.87	0.00454627	-0.457527
Bri3	50.33	46.62	54.76	75.79	83.96	69.12	0.00455094	0.593212
C1qtnf6	145.39	176.87	160.25	114.48	131.36	122.77	0.00455657	-0.388464
Slc8a1	7.54	8.88	5.71	13.87	16.57	17.12	0.00455853	1.10375
Pkig	51.55	52.2	53.64	78.2	78.2	69.46	0.00456151	0.521085
Mir7052	0	0	0	14.18	0	0	0.00456451	3.33914
Jade2	23.06	18.84	25.15	12.59	12.98	11.68	0.00456584	-0.847997
Adrb3	0.25	0	0.18	1.55	0.98	1.1	0.00456689	1.96467
Cbfb	69.9	52	46.99	28.86	31.17	39.89	0.0045704	-0.757239
Abhd14b	15.05	15.77	13.15	32.69	32.21	21.07	0.00457279	0.967314
Rnf2	47.7	44.97	22.19	10.53	23.45	19.44	0.00457753	-1.10442
Eif3c	282.65	282.99	295.57	331.13	321.78	336.16	0.00457807	0.199708
Eif3i	206.19	238.8	258.23	342.64	305.15	271.89	0.00457818	0.387156
Arf5	103.32	97.59	125.39	155.79	165.5	136.28	0.00458163	0.487793
9330159M07Rik	5.47	2.74	2.54	1.18	0.79	1.43	0.00458369	-1.66073
Tspan4	179.25	155.84	230.41	145.39	124.49	130.44	0.00458521	-0.498373
Tmem43	115.59	97.23	130.25	156.02	150.82	157.31	0.00458559	0.436088
Avpi1	14.77	18.21	19.44	32.85	31.18	29.63	0.00459359	0.837316
Srrm4	0.92	0.71	0.66	1.89	1.78	2.56	0.00459399	1.44388
Gstm7	27.61	26.62	39.69	68.47	48.33	51.81	0.00459884	0.844186
Bambi	6.5	5.7	6.45	16.79	11.48	12.42	0.00460237	1.1255
Bak1	42.62	49.42	50.78	77.47	74.75	64.3	0.00461001	0.600302
Ddit4l	91.88	70.82	105.66	127.73	125.33	134.84	0.00461301	0.531515
Mrps21	328.17	335.82	378.51	462.92	425.02	395.13	0.00461776	0.299552
Mir3082	0	0	0	0	0	15.43	0.00462096	3.4533
Kif1b	183.29	144.33	151.34	193.84	222.21	222.53	0.004621	0.414962
Xrra1	0.79	0.73	0.76	1.47	2.6	2.09	0.00462108	1.4339
C78339	21.23	23.69	16.49	8.63	9.08	12.82	0.00462309	-1.00825
Rab11fip4	13.48	20.38	10.99	29.14	30.15	31.34	0.00462726	1.01488
Prtg	6.33	4.59	3.53	8.81	16.51	13.39	0.00462917	1.42164
Pdzd11	133.93	149.47	142.33	168.62	194.11	186.7	0.00463192	0.367997
Chmp7	54.15	61.01	69.07	99.78	90.16	82.72	0.00463198	0.565595
Ergic1	73.15	76.45	92.83	148.4	113.77	106.84	0.00463206	0.606092
Oxr1	74.39	57.54	39.33	18.07	39.19	31.83	0.00463373	-0.942853
Rtn4rl1	3.5	3.07	3.18	0.85	1.44	1.59	0.00463476	-1.32935
Lsm14b	46.35	51.78	49.31	67.91	76.01	70.72	0.00463476	0.541791
Ppm1l	65.57	65.02	57.73	37.97	45.29	44.71	0.00463866	-0.557381
Ablim2	5.8	7.11	6.46	11.1	13.87	21	0.00464755	1.24687
Atp6v0d1	185.75	197.84	229.28	258.98	253.64	257.53	0.00464835	0.329558
Rnf32	8.96	9.6	5.81	16.84	26.22	15.64	0.00465245	1.26825
Pnp	21.73	23	28.99	38.1	43.38	46.31	0.00465642	0.793647
Dcakd	68.22	79.7	79.73	107.02	105.22	101	0.00465648	0.460451
Ablim1	47.19	53.57	41.75	33.19	27.74	28.54	0.0046569	-0.671587
Isca2	77.46	74.04	90.13	109.47	118.46	108.01	0.0046593	0.475404
Higd2a	253.44	277.27	314.03	347.19	349.8	340.72	0.00466159	0.296824
Ywhah	110.51	114.57	122.72	149.03	157.2	143.05	0.00466174	0.369357
Tm9sf3	149.95	109.83	84.45	51.74	85.53	70.72	0.0046622	-0.726859
[truncated: 22,149 more rows]
