# Supplementary material for: FOS Rescues Neuronal Differentiation of Sox2-Deleted Neural Stem Cells by Genome-Wide Regulation of Common SOX2 and AP1(FOS-JUN) Target Genes
Source: Cells. 2021 Jul 12;10(7):1757. doi: 10.3390/cells10071757 (PMC8303191; doi:10.3390/cells10071757)
Supplement: Supplementary file 1 [file cells-10-01757-s001.zip › Table S2 - Table GO analyses copia.xlsx]

## Sheet: enriched gene set GO ananlyses
gene	GO term	GO term FDR
Bcas1	axon ensheatment	0.000066931
Cldn11	axon ensheatment
Clu	axon ensheatment
Fa2h	axon ensheatment
Gal3st1	axon ensheatment
Gjc3	axon ensheatment
Id4	axon ensheatment
Lgi4	axon ensheatment
Lpar1	axon ensheatment
Mag	axon ensheatment
Mal	axon ensheatment
Mbp	axon ensheatment
Myrf	axon ensheatment
Nfasc	axon ensheatment
Ntrk2	axon ensheatment
Pllp	axon ensheatment
Plp1	axon ensheatment
Rarb	axon ensheatment
Sirt2	axon ensheatment
Sox10	axon ensheatment
Tenm4	axon ensheatment
Ugt8a	axon ensheatment
Bcas1	myelination	0.00013836
Clu	myelination
Fa2h	myelination
Gal3st1	myelination
Gjc3	myelination
Id4	myelination
Lgi4	myelination
Lpar1	myelination
Mag	myelination
Mal	myelination
Mbp	myelination
Myrf	myelination
Nfasc	myelination
Ntrk2	myelination
Pllp	myelination
Plp1	myelination
Rarb	myelination
Sirt2	myelination
Sox10	myelination
Tenm4	myelination
Ugt8a	myelination
Abat	positive regulation on synaptic transmittion	0.00095694
Adcy8	positive regulation on synaptic transmittion
Adora2a	positive regulation on synaptic transmittion
Apoe	positive regulation on synaptic transmittion
Cacng5	positive regulation on synaptic transmittion
Calb2	positive regulation on synaptic transmittion
Ccl2	positive regulation on synaptic transmittion
Clstn2	positive regulation on synaptic transmittion
Ephb2	positive regulation on synaptic transmittion
Erc1	positive regulation on synaptic transmittion
Fam107a	positive regulation on synaptic transmittion
Gfap	positive regulation on synaptic transmittion
Glul	positive regulation on synaptic transmittion
Gria1	positive regulation on synaptic transmittion
Ntrk2	positive regulation on synaptic transmittion
Pink1	positive regulation on synaptic transmittion
Prnp	positive regulation on synaptic transmittion
Rab3a	positive regulation on synaptic transmittion
Rab3b	positive regulation on synaptic transmittion
Shisa7	positive regulation on synaptic transmittion
Slc24a2	positive regulation on synaptic transmittion
Stx3	positive regulation on synaptic transmittion
Syt1	positive regulation on synaptic transmittion
Tshz3	positive regulation on synaptic transmittion
Aatk	plasma membrane bounded cell projection organization	0.0000053315
Ablim2	plasma membrane bounded cell projection organization
Acsl6	plasma membrane bounded cell projection organization
Adamts1	plasma membrane bounded cell projection organization
Adora2a	plasma membrane bounded cell projection organization
Apoe	plasma membrane bounded cell projection organization
Arhgef28	plasma membrane bounded cell projection organization
Arhgef6	plasma membrane bounded cell projection organization
Atcay	plasma membrane bounded cell projection organization
Bcl11b	plasma membrane bounded cell projection organization
Bmp4	plasma membrane bounded cell projection organization
Btg2	plasma membrane bounded cell projection organization
Camsap3	plasma membrane bounded cell projection organization
Catip	plasma membrane bounded cell projection organization
Cav1	plasma membrane bounded cell projection organization
Ccdc103	plasma membrane bounded cell projection organization
Ccdc13	plasma membrane bounded cell projection organization
Ccdc151	plasma membrane bounded cell projection organization
Ccno	plasma membrane bounded cell projection organization
Cdc42ep4	plasma membrane bounded cell projection organization
Cfap44	plasma membrane bounded cell projection organization
Clu	plasma membrane bounded cell projection organization
Cnp	plasma membrane bounded cell projection organization
Cntf	plasma membrane bounded cell projection organization
Cntn1	plasma membrane bounded cell projection organization
Cntnap2	plasma membrane bounded cell projection organization
Coro1a	plasma membrane bounded cell projection organization
Cpne6	plasma membrane bounded cell projection organization
Cyfip2	plasma membrane bounded cell projection organization
Dixdc1	plasma membrane bounded cell projection organization
Dnaic1	plasma membrane bounded cell projection organization
Dnaic2	plasma membrane bounded cell projection organization
Dnajb13	plasma membrane bounded cell projection organization
Dnali1	plasma membrane bounded cell projection organization
Dnm3	plasma membrane bounded cell projection organization
Dpysl3	plasma membrane bounded cell projection organization
Drc1	plasma membrane bounded cell projection organization
Efemp1	plasma membrane bounded cell projection organization
Efhd1	plasma membrane bounded cell projection organization
Emp2	plasma membrane bounded cell projection organization
Emp3	plasma membrane bounded cell projection organization
Ephb2	plasma membrane bounded cell projection organization
Epor	plasma membrane bounded cell projection organization
Eps8	plasma membrane bounded cell projection organization
Fhdc1	plasma membrane bounded cell projection organization
Fry	plasma membrane bounded cell projection organization
Gbx2	plasma membrane bounded cell projection organization
Gdpd5	plasma membrane bounded cell projection organization
Gfap	plasma membrane bounded cell projection organization
Gja1	plasma membrane bounded cell projection organization
Gli2	plasma membrane bounded cell projection organization
Gnao1	plasma membrane bounded cell projection organization
Gsn	plasma membrane bounded cell projection organization
Hspb1	plasma membrane bounded cell projection organization
Iqcg	plasma membrane bounded cell projection organization
Islr2	plasma membrane bounded cell projection organization
Jade2	plasma membrane bounded cell projection organization
Jun	plasma membrane bounded cell projection organization
Kif5a	plasma membrane bounded cell projection organization
Klc3	plasma membrane bounded cell projection organization
Lpar1	plasma membrane bounded cell projection organization
Lrp4	plasma membrane bounded cell projection organization
Mag	plasma membrane bounded cell projection organization
Map1b	plasma membrane bounded cell projection organization
Mapk15	plasma membrane bounded cell projection organization
Mapt	plasma membrane bounded cell projection organization
Mgll	plasma membrane bounded cell projection organization
Micall2	plasma membrane bounded cell projection organization
Mt3	plasma membrane bounded cell projection organization
Nbl1	plasma membrane bounded cell projection organization
Ndnf	plasma membrane bounded cell projection organization
Nfasc	plasma membrane bounded cell projection organization
Ngef	plasma membrane bounded cell projection organization
Nme5	plasma membrane bounded cell projection organization
Nptx2	plasma membrane bounded cell projection organization
Ntrk2	plasma membrane bounded cell projection organization
Nyap1	plasma membrane bounded cell projection organization
Parvb	plasma membrane bounded cell projection organization
Pld2	plasma membrane bounded cell projection organization
Plp1	plasma membrane bounded cell projection organization
Pls1	plasma membrane bounded cell projection organization
Plxnb3	plasma membrane bounded cell projection organization
Prnp	plasma membrane bounded cell projection organization
Rab3a	plasma membrane bounded cell projection organization
Rac3	plasma membrane bounded cell projection organization
Rfx2	plasma membrane bounded cell projection organization
Rgma	plasma membrane bounded cell projection organization
Rnd2	plasma membrane bounded cell projection organization
Rsph1	plasma membrane bounded cell projection organization
Rsph9	plasma membrane bounded cell projection organization
S1pr1	plasma membrane bounded cell projection organization
Sema3d	plasma membrane bounded cell projection organization
Sema4d	plasma membrane bounded cell projection organization
Sema4g	plasma membrane bounded cell projection organization
Sema7a	plasma membrane bounded cell projection organization
Sgk1	plasma membrane bounded cell projection organization
Snap91	plasma membrane bounded cell projection organization
Spag1	plasma membrane bounded cell projection organization
Srcin1	plasma membrane bounded cell projection organization
Stmn4	plasma membrane bounded cell projection organization
Stx3	plasma membrane bounded cell projection organization
Syt1	plasma membrane bounded cell projection organization
Tbc1d30	plasma membrane bounded cell projection organization
Tbx6	plasma membrane bounded cell projection organization
Tekt2	plasma membrane bounded cell projection organization
Tmem108	plasma membrane bounded cell projection organization
Tprn	plasma membrane bounded cell projection organization
Tshr	plasma membrane bounded cell projection organization
Ttll3	plasma membrane bounded cell projection organization
Ttyh1	plasma membrane bounded cell projection organization
Ugt8a	plasma membrane bounded cell projection organization
Ulk4	plasma membrane bounded cell projection organization
Ust	plasma membrane bounded cell projection organization
Wnt3	plasma membrane bounded cell projection organization
Xlr3b	plasma membrane bounded cell projection organization
Zswim5	plasma membrane bounded cell projection organization
Aatk	cell projection organization	0.0000052339
Ablim2	cell projection organization
Acsl6	cell projection organization
Adamts1	cell projection organization
Adora2a	cell projection organization
Apoe	cell projection organization
Arhgef28	cell projection organization
Arhgef6	cell projection organization
Atcay	cell projection organization
Bcl11b	cell projection organization
Bmp4	cell projection organization
Btg2	cell projection organization
Camsap3	cell projection organization
Catip	cell projection organization
Cav1	cell projection organization
Ccdc103	cell projection organization
Ccdc13	cell projection organization
Ccdc151	cell projection organization
Ccno	cell projection organization
Cdc42ep4	cell projection organization
Cfap44	cell projection organization
Clu	cell projection organization
Cnp	cell projection organization
Cntf	cell projection organization
Cntn1	cell projection organization
Cntnap2	cell projection organization
Coro1a	cell projection organization
Cpne6	cell projection organization
Cyfip2	cell projection organization
Dixdc1	cell projection organization
Dnaic1	cell projection organization
Dnaic2	cell projection organization
Dnajb13	cell projection organization
Dnali1	cell projection organization
Dnm3	cell projection organization
Dpysl3	cell projection organization
Drc1	cell projection organization
Efemp1	cell projection organization
Efhd1	cell projection organization
Emp2	cell projection organization
Emp3	cell projection organization
Ephb2	cell projection organization
Epor	cell projection organization
Eps8	cell projection organization
Fhdc1	cell projection organization
Fry	cell projection organization
Gbx2	cell projection organization
Gdpd5	cell projection organization
Gfap	cell projection organization
Gja1	cell projection organization
Gli2	cell projection organization
Gnao1	cell projection organization
Gsn	cell projection organization
Hspb1	cell projection organization
Iqcg	cell projection organization
Islr2	cell projection organization
Itga2	cell projection organization
Jade2	cell projection organization
Jun	cell projection organization
Kif5a	cell projection organization
Klc3	cell projection organization
Lpar1	cell projection organization
Lrp4	cell projection organization
Mag	cell projection organization
Map1b	cell projection organization
Mapk15	cell projection organization
Mapt	cell projection organization
Mgll	cell projection organization
Micall2	cell projection organization
Mt3	cell projection organization
Nbl1	cell projection organization
Ndnf	cell projection organization
Nfasc	cell projection organization
Ngef	cell projection organization
Nme5	cell projection organization
Nptx2	cell projection organization
Ntrk2	cell projection organization
Nyap1	cell projection organization
Parvb	cell projection organization
Pdgfa	cell projection organization
Pld2	cell projection organization
Plp1	cell projection organization
Pls1	cell projection organization
Plxnb3	cell projection organization
Prnp	cell projection organization
Rab3a	cell projection organization
Rac3	cell projection organization
Rfx2	cell projection organization
Rgma	cell projection organization
Rnd2	cell projection organization
Rsph1	cell projection organization
Rsph9	cell projection organization
S1pr1	cell projection organization
Sema3d	cell projection organization
Sema4d	cell projection organization
Sema4g	cell projection organization
Sema7a	cell projection organization
Sgk1	cell projection organization
Snap91	cell projection organization
Spag1	cell projection organization
Srcin1	cell projection organization
Stmn4	cell projection organization
Stx3	cell projection organization
Syt1	cell projection organization
Tbc1d30	cell projection organization
Tbx6	cell projection organization
Tekt2	cell projection organization
Tmem108	cell projection organization
Tprn	cell projection organization
Tshr	cell projection organization
Ttll3	cell projection organization
Ttyh1	cell projection organization
Tubb4a	cell projection organization
Ugt8a	cell projection organization
Ulk4	cell projection organization
Ust	cell projection organization
Wnt3	cell projection organization
Xlr3b	cell projection organization
Zswim5	cell projection organization
Acsl6	positive regulation of developmental process	0.000091823
Adamts1	positive regulation of developmental process
Amigo2	positive regulation of developmental process
Anxa3	positive regulation of developmental process
Apoe	positive regulation of developmental process
Bmp4	positive regulation of developmental process
Bmp6	positive regulation of developmental process
Bmper	positive regulation of developmental process
Cacna2d2	positive regulation of developmental process
Cbln2	positive regulation of developmental process
Ccdc3	positive regulation of developmental process
Cebpd	positive regulation of developmental process
Cela1	positive regulation of developmental process
Chil1	positive regulation of developmental process
Clcf1	positive regulation of developmental process
Clstn2	positive regulation of developmental process
Clu	positive regulation of developmental process
Cntf	positive regulation of developmental process
Cntn1	positive regulation of developmental process
Cpne6	positive regulation of developmental process
Crebl2	positive regulation of developmental process
Csf1	positive regulation of developmental process
Cxcl1	positive regulation of developmental process
Dixdc1	positive regulation of developmental process
Dlx1	positive regulation of developmental process
Dlx2	positive regulation of developmental process
Dpysl3	positive regulation of developmental process
Ecm1	positive regulation of developmental process
Egr1	positive regulation of developmental process
Ephb2	positive regulation of developmental process
Epor	positive regulation of developmental process
F3	positive regulation of developmental process
Fam210b	positive regulation of developmental process
Fndc5	positive regulation of developmental process
Fos	positive regulation of developmental process
Gdpd2	positive regulation of developmental process
Gdpd5	positive regulation of developmental process
Gfap	positive regulation of developmental process
Gja1	positive regulation of developmental process
Gli2	positive regulation of developmental process
Hspb1	positive regulation of developmental process
Id4	positive regulation of developmental process
Isg15	positive regulation of developmental process
Islr2	positive regulation of developmental process
Jade2	positive regulation of developmental process
Jakmip1	positive regulation of developmental process
Jun	positive regulation of developmental process
Junb	positive regulation of developmental process
Jup	positive regulation of developmental process
Lingo2	positive regulation of developmental process
Lpar1	positive regulation of developmental process
Ltbp3	positive regulation of developmental process
Mag	positive regulation of developmental process
Map1b	positive regulation of developmental process
Mapt	positive regulation of developmental process
Myrf	positive regulation of developmental process
Nbl1	positive regulation of developmental process
Ndnf	positive regulation of developmental process
Nedd9	positive regulation of developmental process
Nkx2-2	positive regulation of developmental process
Ntrk2	positive regulation of developmental process
Pdgfa	positive regulation of developmental process
Pdgfra	positive regulation of developmental process
Pdgfrb	positive regulation of developmental process
Pgf	positive regulation of developmental process
Pink1	positive regulation of developmental process
Pls1	positive regulation of developmental process
Plxnb3	positive regulation of developmental process
Prdm16	positive regulation of developmental process
Rac3	positive regulation of developmental process
Rarb	positive regulation of developmental process
Rassf10	positive regulation of developmental process
Rgma	positive regulation of developmental process
Rgs6	positive regulation of developmental process
Rnd2	positive regulation of developmental process
Rnf112	positive regulation of developmental process
S100a1	positive regulation of developmental process
Sema4d	positive regulation of developmental process
Sema7a	positive regulation of developmental process
Sfn	positive regulation of developmental process
Sgip1	positive regulation of developmental process
Sgk1	positive regulation of developmental process
Sh3gl3	positive regulation of developmental process
Sh3pxd2b	positive regulation of developmental process
Sirt2	positive regulation of developmental process
Slc8a1	positive regulation of developmental process
Snap91	positive regulation of developmental process
Socs1	positive regulation of developmental process
Socs3	positive regulation of developmental process
Sox10	positive regulation of developmental process
Sox2	positive regulation of developmental process
Syt1	positive regulation of developmental process
Tenm4	positive regulation of developmental process
Tesc	positive regulation of developmental process
Tnfsf9	positive regulation of developmental process
Tradd	positive regulation of developmental process
Tshr	positive regulation of developmental process
Tshz3	positive regulation of developmental process
Wnt3	positive regulation of developmental process
Wnt5b	positive regulation of developmental process
Xlr3b	positive regulation of developmental process
Zc3h12a	positive regulation of developmental process
Zfp36	positive regulation of developmental process
Aatk	neuron differentiation	0.00013836
Acsl6	neuron differentiation
Adamts1	neuron differentiation
Adora2a	neuron differentiation
Apoe	neuron differentiation
Arhgef28	neuron differentiation
Atcay	neuron differentiation
Bcl11b	neuron differentiation
Bmp4	neuron differentiation
Bmp6	neuron differentiation
Btg2	neuron differentiation
C1ql1	neuron differentiation
Camsap3	neuron differentiation
Cav1	neuron differentiation
Cend1	neuron differentiation
Clu	neuron differentiation
Cnp	neuron differentiation
Cntf	neuron differentiation
Cntn1	neuron differentiation
Cntnap2	neuron differentiation
Cpne6	neuron differentiation
Cyfip2	neuron differentiation
Dixdc1	neuron differentiation
Dlx1	neuron differentiation
Dlx2	neuron differentiation
Dnm3	neuron differentiation
Dok5	neuron differentiation
Dpysl3	neuron differentiation
Efemp1	neuron differentiation
Efhd1	neuron differentiation
En2	neuron differentiation
Ephb2	neuron differentiation
Epor	neuron differentiation
Fry	neuron differentiation
Gbx2	neuron differentiation
Gdpd5	neuron differentiation
Gfap	neuron differentiation
Gja1	neuron differentiation
Gli2	neuron differentiation
Gnao1	neuron differentiation
Gsx1	neuron differentiation
Hspb1	neuron differentiation
Id4	neuron differentiation
Ier2	neuron differentiation
Islr2	neuron differentiation
Jade2	neuron differentiation
Jun	neuron differentiation
Kcnip2	neuron differentiation
Kif5a	neuron differentiation
Lgi4	neuron differentiation
Lpar1	neuron differentiation
Lrp4	neuron differentiation
Mag	neuron differentiation
Map1b	neuron differentiation
Mapt	neuron differentiation
Mgll	neuron differentiation
Micall2	neuron differentiation
Mt3	neuron differentiation
Nbl1	neuron differentiation
Ndnf	neuron differentiation
Nfasc	neuron differentiation
Ngef	neuron differentiation
Nkx2-2	neuron differentiation
Nptx2	neuron differentiation
Nrbp2	neuron differentiation
Ntrk2	neuron differentiation
Nyap1	neuron differentiation
Pld2	neuron differentiation
Plp1	neuron differentiation
Plxnb3	neuron differentiation
Rab3a	neuron differentiation
Rac3	neuron differentiation
Rarb	neuron differentiation
Rgma	neuron differentiation
Rgs6	neuron differentiation
Rnd2	neuron differentiation
Rnf112	neuron differentiation
Rom1	neuron differentiation
S1pr1	neuron differentiation
Sema3d	neuron differentiation
Sema4d	neuron differentiation
Sema4g	neuron differentiation
Sema7a	neuron differentiation
Sgk1	neuron differentiation
Sh3gl3	neuron differentiation
Snap91	neuron differentiation
Sox2	neuron differentiation
Srcin1	neuron differentiation
Stmn4	neuron differentiation
Stx3	neuron differentiation
Syt1	neuron differentiation
Tbx6	neuron differentiation
Tenm4	neuron differentiation
Tmem108	neuron differentiation
Tprn	neuron differentiation
Tshr	neuron differentiation
Ugt8a	neuron differentiation
Ulk4	neuron differentiation
Ust	neuron differentiation
Wnt3	neuron differentiation
Wnt5b	neuron differentiation
Xlr3b	neuron differentiation
Zswim5	neuron differentiation
2900011O08Rik	Generation of neurons	0.000066931
Aatk	Generation of neurons
Acsl6	Generation of neurons
Adamts1	Generation of neurons
Adora2a	Generation of neurons
Apoe	Generation of neurons
Arhgef28	Generation of neurons
Atcay	Generation of neurons
Bcl11b	Generation of neurons
Bmp4	Generation of neurons
Bmp6	Generation of neurons
Btg2	Generation of neurons
C1ql1	Generation of neurons
Camsap3	Generation of neurons
Cav1	Generation of neurons
Cend1	Generation of neurons
Clcf1	Generation of neurons
Clu	Generation of neurons
Cnp	Generation of neurons
Cntf	Generation of neurons
Cntn1	Generation of neurons
Cntnap2	Generation of neurons
Cpne6	Generation of neurons
Csf1	Generation of neurons
Cyfip2	Generation of neurons
Daam2	Generation of neurons
Dixdc1	Generation of neurons
Dlx1	Generation of neurons
Dlx2	Generation of neurons
Dnm3	Generation of neurons
Dok5	Generation of neurons
Dpysl3	Generation of neurons
Dusp15	Generation of neurons
Efemp1	Generation of neurons
Efhd1	Generation of neurons
Eml1	Generation of neurons
En2	Generation of neurons
Ephb2	Generation of neurons
Epor	Generation of neurons
Fry	Generation of neurons
Gbx2	Generation of neurons
Gdpd5	Generation of neurons
Gfap	Generation of neurons
Gja1	Generation of neurons
Gli2	Generation of neurons
Gnao1	Generation of neurons
Gsx1	Generation of neurons
Hspb1	Generation of neurons
Id4	Generation of neurons
Ier2	Generation of neurons
Islr2	Generation of neurons
Jade2	Generation of neurons
Jun	Generation of neurons
Kcnip2	Generation of neurons
Kif5a	Generation of neurons
Lgi4	Generation of neurons
Lpar1	Generation of neurons
Lrp4	Generation of neurons
Mag	Generation of neurons
Map1b	Generation of neurons
Mapt	Generation of neurons
Mdga1	Generation of neurons
Mgll	Generation of neurons
Micall2	Generation of neurons
Mt3	Generation of neurons
Nbl1	Generation of neurons
Ndnf	Generation of neurons
Nfasc	Generation of neurons
Ngef	Generation of neurons
Nkx2-2	Generation of neurons
Nptx2	Generation of neurons
Nrbp2	Generation of neurons
Ntrk2	Generation of neurons
Nyap1	Generation of neurons
Pld2	Generation of neurons
Plp1	Generation of neurons
Plxnb3	Generation of neurons
Rab3a	Generation of neurons
Rac3	Generation of neurons
Rarb	Generation of neurons
Rassf10	Generation of neurons
Rgma	Generation of neurons
Rgs6	Generation of neurons
Rnd2	Generation of neurons
Rnf112	Generation of neurons
Rom1	Generation of neurons
S1pr1	Generation of neurons
Sema3d	Generation of neurons
Sema4d	Generation of neurons
Sema4g	Generation of neurons
Sema7a	Generation of neurons
Sgk1	Generation of neurons
Sh3gl3	Generation of neurons
Sirt2	Generation of neurons
Snap91	Generation of neurons
Sorl1	Generation of neurons
Sox10	Generation of neurons
Sox2	Generation of neurons
Srcin1	Generation of neurons
Stmn4	Generation of neurons
Stx3	Generation of neurons
Syt1	Generation of neurons
Tbx6	Generation of neurons
Tenm4	Generation of neurons
Tmem108	Generation of neurons
Tprn	Generation of neurons
Tshr	Generation of neurons
Ugt8a	Generation of neurons
Ulk4	Generation of neurons
Ust	Generation of neurons
Wnt3	Generation of neurons
Wnt5b	Generation of neurons
Xlr3b	Generation of neurons
Zswim5	Generation of neurons
2900011O08Rik	neurogenesis	0.000066931
Aatk	neurogenesis
Acsl6	neurogenesis
Adamts1	neurogenesis
Adora2a	neurogenesis
Apoe	neurogenesis
Arhgef28	neurogenesis
Atcay	neurogenesis
Bcl11b	neurogenesis
Bmp4	neurogenesis
Bmp6	neurogenesis
Btg2	neurogenesis
C1ql1	neurogenesis
Camsap3	neurogenesis
Cav1	neurogenesis
Ccl2	neurogenesis
Cend1	neurogenesis
Clcf1	neurogenesis
Clu	neurogenesis
Cnp	neurogenesis
Cntf	neurogenesis
Cntn1	neurogenesis
Cntnap2	neurogenesis
Cpne6	neurogenesis
Csf1	neurogenesis
Cyfip2	neurogenesis
Daam2	neurogenesis
Dixdc1	neurogenesis
Dlx1	neurogenesis
Dlx2	neurogenesis
Dnm3	neurogenesis
Dok5	neurogenesis
Dpysl3	neurogenesis
Dusp15	neurogenesis
Efemp1	neurogenesis
Efhd1	neurogenesis
Eml1	neurogenesis
En2	neurogenesis
Ephb2	neurogenesis
Epor	neurogenesis
Fa2h	neurogenesis
Fry	neurogenesis
Gbx2	neurogenesis
Gdpd5	neurogenesis
Gfap	neurogenesis
Gja1	neurogenesis
Gli2	neurogenesis
Gnao1	neurogenesis
Gpr17	neurogenesis
Gsn	neurogenesis
Gsx1	neurogenesis
Hspb1	neurogenesis
Id4	neurogenesis
Ier2	neurogenesis
Islr2	neurogenesis
Jade2	neurogenesis
Jun	neurogenesis
Kcnip2	neurogenesis
Kif5a	neurogenesis
Lgi4	neurogenesis
Lpar1	neurogenesis
Lrp4	neurogenesis
Mag	neurogenesis
Map1b	neurogenesis
Mapt	neurogenesis
Mdga1	neurogenesis
Mgll	neurogenesis
Micall2	neurogenesis
Mmp24	neurogenesis
Mt3	neurogenesis
Myrf	neurogenesis
Nbl1	neurogenesis
Ndnf	neurogenesis
Nfasc	neurogenesis
Ngef	neurogenesis
Nkx2-2	neurogenesis
Nptx2	neurogenesis
Nrbp2	neurogenesis
Ntrk2	neurogenesis
Nyap1	neurogenesis
Pld2	neurogenesis
Plp1	neurogenesis
Plxnb3	neurogenesis
Prdm16	neurogenesis
Rab3a	neurogenesis
Rac3	neurogenesis
Rarb	neurogenesis
Rassf10	neurogenesis
Rgma	neurogenesis
Rgs6	neurogenesis
Rnd2	neurogenesis
Rnf112	neurogenesis
Rom1	neurogenesis
S1pr1	neurogenesis
Sema3d	neurogenesis
Sema4d	neurogenesis
Sema4g	neurogenesis
Sema7a	neurogenesis
Sgk1	neurogenesis
Sh3gl3	neurogenesis
Sirt2	neurogenesis
Snap91	neurogenesis
Sorl1	neurogenesis
Sox10	neurogenesis
Sox2	neurogenesis
Srcin1	neurogenesis
Stmn4	neurogenesis
Stx3	neurogenesis
Syt1	neurogenesis
Tbx6	neurogenesis
Tenm4	neurogenesis
Tmem108	neurogenesis
Tprn	neurogenesis
Tshr	neurogenesis
Ugt8a	neurogenesis
Ulk4	neurogenesis
Ust	neurogenesis
Wnt3	neurogenesis
Wnt5b	neurogenesis
Xlr3b	neurogenesis
Zswim5	neurogenesis
2900011O08Rik	nervous system development	0.0000029815
Aatk	nervous system development
Abat	nervous system development
Acsl6	nervous system development
Adamts1	nervous system development
Adora2a	nervous system development
Aldh1a3	nervous system development
Amigo2	nervous system development
Anxa3	nervous system development
Apoe	nervous system development
Arhgef28	nervous system development
Arsa	nervous system development
Atcay	nervous system development
Bcas1	nervous system development
Bcl11b	nervous system development
Bmp4	nervous system development
Bmp6	nervous system development
Btg2	nervous system development
C1ql1	nervous system development
Camk2g	nervous system development
Camsap3	nervous system development
Cav1	nervous system development
Cbln2	nervous system development
Cbs	nervous system development
Ccl2	nervous system development
Cend1	nervous system development
Clcf1	nervous system development
Cldn11	nervous system development
Clstn2	nervous system development
Clu	nervous system development
Cnp	nervous system development
Cntf	nervous system development
Cntn1	nervous system development
Cntnap2	nervous system development
Cpne6	nervous system development
Csf1	nervous system development
Cyfip2	nervous system development
Daam2	nervous system development
Dixdc1	nervous system development
Dlx1	nervous system development
Dlx2	nervous system development
Dnm3	nervous system development
Dok5	nervous system development
Dpysl3	nervous system development
Drp2	nervous system development
Dusp15	nervous system development
Efemp1	nervous system development
Efhc1	nervous system development
Efhd1	nervous system development
Elavl3	nervous system development
Eml1	nervous system development
En2	nervous system development
Ephb2	nervous system development
Epor	nervous system development
Fa2h	nervous system development
Fnbp1	nervous system development
Fos	nervous system development
Fry	nervous system development
Gal3st1	nervous system development
Gbx2	nervous system development
Gdpd5	nervous system development
Gfap	nervous system development
Gja1	nervous system development
Gjc3	nervous system development
Gli2	nervous system development
Glud1	nervous system development
Gnao1	nervous system development
Gng8	nervous system development
Gpr17	nervous system development
Gsn	nervous system development
Gsx1	nervous system development
Hspb1	nervous system development
Id4	nervous system development
Ier2	nervous system development
Igsf21	nervous system development
Islr2	nervous system development
Jade2	nervous system development
Jakmip1	nervous system development
Jun	nervous system development
Kcna2	nervous system development
Kcnip2	nervous system development
Kif5a	nervous system development
Lgi4	nervous system development
Lingo2	nervous system development
Lpar1	nervous system development
Lrfn1	nervous system development
Lrig1	nervous system development
Lrp4	nervous system development
Mag	nervous system development
Mal	nervous system development
Map1b	nervous system development
Mapt	nervous system development
Mbp	nervous system development
Mdga1	nervous system development
Mgll	nervous system development
Micall2	nervous system development
Mmp24	nervous system development
Mt3	nervous system development
Myrf	nervous system development
Nbl1	nervous system development
Ndnf	nervous system development
Ndrg2	nervous system development
Nfasc	nervous system development
Ngef	nervous system development
Nkx2-2	nervous system development
Nme5	nervous system development
Nptx2	nervous system development
Nrbp2	nervous system development
Ntrk2	nervous system development
Nyap1	nervous system development
Pfkfb3	nervous system development
Pld2	nervous system development
Pllp	nervous system development
Plp1	nervous system development
Plxnb3	nervous system development
Prdm16	nervous system development
Rab3a	nervous system development
Rac3	nervous system development
Rarb	nervous system development
Rassf10	nervous system development
Rgma	nervous system development
Rgs6	nervous system development
Rnd2	nervous system development
Rnf112	nervous system development
Rom1	nervous system development
S1pr1	nervous system development
Sema3d	nervous system development
Sema4d	nervous system development
Sema4g	nervous system development
Sema7a	nervous system development
Sez6l2	nervous system development
Sgk1	nervous system development
Sh3gl3	nervous system development
Sirt2	nervous system development
Slc6a11	nervous system development
Slc6a17	nervous system development
Snap91	nervous system development
Sorl1	nervous system development
Sox10	nervous system development
Sox2	nervous system development
Sptbn2	nervous system development
Srcin1	nervous system development
Stmn4	nervous system development
Stx3	nervous system development
Sulf1	nervous system development
Syt1	nervous system development
T	nervous system development
Tbx6	nervous system development
Tenm4	nervous system development
Tmem108	nervous system development
Tprn	nervous system development
Trnp1	nervous system development
Tshr	nervous system development
Ugt8a	nervous system development
Ulk4	nervous system development
Ust	nervous system development
Wnt3	nervous system development
Wnt5b	nervous system development
Xlr3b	nervous system development
Zc3h12a	nervous system development
Zic3	nervous system development
Zswim5	nervous system development

## Sheet: DE neuronal genes
Downregulated in SOX2-deleted								Upregulated in Sox2-deleter
Gene	GO term				Overall neuronal genes			Gene	GO term						Overall neuronal genes
Bcas1	Ensheathment of neurons				Bcas1			Ache	synaptic organization						Ache
Cldn11	Ensheathment of neurons				Cldn11			Asic2	synaptic organization						Asic2
Clu	Ensheathment of neurons				Clu			Col4a1	synaptic organization						Col4a1
Fa2h	Ensheathment of neurons				Fa2h			Epha5	synaptic organization						Epha5
Gal3st1	Ensheathment of neurons				Gal3st1			Etv5	synaptic organization						Etv5
Gjc3	Ensheathment of neurons				Gjc3			Grm5	synaptic organization						Grm5
Id4	Ensheathment of neurons				Id4			Npas4	synaptic organization						Npas4
Lgi4	Ensheathment of neurons				Lgi4			Grm5	regulation on postsynaptic calcium concentration						Slc8a2
Lpar1	Ensheathment of neurons				Lpar1			Slc8a2	regulation on postsynaptic calcium concentration						Nrgn
Mag	Ensheathment of neurons				Mag			Grm5	postsynaptic modulation of chemical synaptic transmission
Mal	Ensheathment of neurons				Mal			Nrgn	postsynaptic modulation of chemical synaptic transmission
Mbp	Ensheathment of neurons				Mbp
Myrf	Ensheathment of neurons				Myrf
Nfasc	Ensheathment of neurons				Nfasc
Ntrk2	Ensheathment of neurons				Ntrk2
Pllp	Ensheathment of neurons				Pllp
Plp1	Ensheathment of neurons				Plp1
Rarb	Ensheathment of neurons				Rarb
Sirt2	Ensheathment of neurons				Sirt2
Sox10	Ensheathment of neurons				Sox10
Tenm4	Ensheathment of neurons				Tenm4
Ugt8a	Ensheathment of neurons				Ugt8a
Adcy8	Long term synaptic potentiation				Adcy8
Adora2a	Long term synaptic potentiation				Adora2a
Apoe	Long term synaptic potentiation				Apoe
Calb2	Long term synaptic potentiation				Calb2
Ephb2	Long term synaptic potentiation				Ephb2
Fam107a	Long term synaptic potentiation				Fam107a
Gfap	Long term synaptic potentiation				Gfap
Ntrk2	Long term synaptic potentiation				Prnp
Prnp	Long term synaptic potentiation				Rab3a
Rab3a	Long term synaptic potentiation				Shisa7
Shisa7	Long term synaptic potentiation				Slc24a2
Slc24a2	Long term synaptic potentiation				Stx3
Stx3	Long term synaptic potentiation				Tshz3
Tshz3	Long term synaptic potentiation				Anxa3
Anxa3	regulation of neurotransmitter receptor activity				Cacng5
Cacng5	regulation of neurotransmitter receptor activity				Lynx1
Ephb2	regulation of neurotransmitter receptor activity				Nptx2
Lynx1	regulation of neurotransmitter receptor activity				Pink1
Nptx2	regulation of neurotransmitter receptor activity				Shisa9
Pink1	regulation of neurotransmitter receptor activity				Abat
Shisa7	regulation of neurotransmitter receptor activity				Ccl2
Shisa9	regulation of neurotransmitter receptor activity				Clstn2
Abat	positive regulation of synaptin transmission				Erc1
Adcy8	positive regulation of synaptin transmission				Glul
Adora2a	positive regulation of synaptin transmission				Gria1
Apoe	positive regulation of synaptin transmission				Rab3b
Cacng5	positive regulation of synaptin transmission				Syt1
Calb2	positive regulation of synaptin transmission				Aatk
Ccl2	positive regulation of synaptin transmission				Cntf
Clstn2	positive regulation of synaptin transmission				Dixdc1
Ephb2	positive regulation of synaptin transmission				Islr2
Erc1	positive regulation of synaptin transmission				Lrp4
Fam107a	positive regulation of synaptin transmission				Map1b
Gfap	positive regulation of synaptin transmission				Mapt
Glul	positive regulation of synaptin transmission				Mgll
Gria1	positive regulation of synaptin transmission				Mt3
Ntrk2	positive regulation of synaptin transmission				Plxnb3
Pink1	positive regulation of synaptin transmission				Rgma
Prnp	positive regulation of synaptin transmission				Rnd2
Rab3a	positive regulation of synaptin transmission				Sema3d
Rab3b	positive regulation of synaptin transmission				Sema4d
Shisa7	positive regulation of synaptin transmission				Sema4g
Slc24a2	positive regulation of synaptin transmission				Sema7a
Stx3	positive regulation of synaptin transmission				Snap91
Syt1	positive regulation of synaptin transmission				Ust
Tshz3	positive regulation of synaptin transmission				Wnt3
Aatk	regulation of axonogenesis				Zswim5
Apoe	regulation of axonogenesis				Dnm3
Cntf	regulation of axonogenesis				Dpysl3
Dixdc1	regulation of axonogenesis				Efemp1
Ephb2	regulation of axonogenesis				Ngef
Islr2	regulation of axonogenesis				Tbx6
Lrp4	regulation of axonogenesis				Arrb1
Mag	regulation of axonogenesis				Btg2
Map1b	regulation of axonogenesis				Clcf1
Mapt	regulation of axonogenesis				Cntfr
Mgll	regulation of axonogenesis				Coro1a
Mt3	regulation of axonogenesis				Dlx1
Ntrk2	regulation of axonogenesis				En2
Plxnb3	regulation of axonogenesis				Epor
Rgma	regulation of axonogenesis				Jun
Rnd2	regulation of axonogenesis				Mt1
Sema3d	regulation of axonogenesis				Ndnf
Sema4d	regulation of axonogenesis				Nrbp2
Sema4g	regulation of axonogenesis				Slc30a10
Sema7a	regulation of axonogenesis				Sncb
Snap91	regulation of axonogenesis				Egr1
Ust	regulation of axonogenesis				Ppp2r2b
Wnt3	regulation of axonogenesis				Acsl6
Zswim5	regulation of axonogenesis				Adamts1
Aatk	negative regulation of neuron projection development				Bmp4
Apoe	negative regulation of neuron projection development				Bmp6
Dnm3	negative regulation of neuron projection development				Cntn1
Dpysl3	negative regulation of neuron projection development				Cpne6
Efemp1	negative regulation of neuron projection development				Dlx2
Ephb2	negative regulation of neuron projection development				Gdpd5
Gfap	negative regulation of neuron projection development				Gli2
Lpar1	negative regulation of neuron projection development				Hspb1
Lrp4	negative regulation of neuron projection development				Nbl1
Mag	negative regulation of neuron projection development				Nkx2-2
Mt3	negative regulation of neuron projection development				Rgs6
Ngef	negative regulation of neuron projection development				Rnf112
Rgma	negative regulation of neuron projection development				Sgk1
Sema3d	negative regulation of neuron projection development				Sh3gl3
Sema4d	negative regulation of neuron projection development				Sox2
Sema4g	negative regulation of neuron projection development				Xlr3b
Sema7a	negative regulation of neuron projection development				Amigo2
Tbx6	negative regulation of neuron projection development				Cbln2
Wnt3	negative regulation of neuron projection development				Csf1
Adora2a	negative regulation of neuron apoptotic process				Jade2
Apoe	negative regulation of neuron differentiation				Lingo2
Arrb1	negative regulation of neuron differentiation				Rassf10
Btg2	negative regulation of neuron differentiation				C1ql1
Clcf1	negative regulation of neuron differentiation				Cacna2d2
Cntf	negative regulation of neuron differentiation				Cntnap4
Cntfr	negative regulation of neuron differentiation				Col4a5
Coro1a	negative regulation of neuron differentiation				Drp2
Dlx1	negative regulation of neuron differentiation				Elfn1
En2	negative regulation of neuron differentiation				Igsf21
Epor	negative regulation of neuron differentiation				Lrfn1
Jun	negative regulation of neuron differentiation				Lrfn2
Mag	negative regulation of neuron differentiation				Mdga1
Mt1	negative regulation of neuron differentiation				Ndrg2
Mt3	negative regulation of neuron differentiation				Pdzrn3
Ndnf	negative regulation of neuron differentiation				Sez6l2
Nrbp2	negative regulation of neuron differentiation				Sorbs1
Ntrk2	negative regulation of neuron differentiation				Sparc
Pink1	negative regulation of neuron differentiation				Sptbn2
Slc30a10	negative regulation of neuron differentiation				Srcin1
Sncb	negative regulation of neuron differentiation				Tmem108
Adora2a	regulation of neuron apoptotic process				Bcl11b
Apoe	regulation of neuron apoptotic process				Cav1
Arrb1	regulation of neuron apoptotic process				Rac3
Btg2	regulation of neuron apoptotic process				Ulk4
Clcf1	regulation of neuron apoptotic process				Apba1
Cntf	regulation of neuron apoptotic process				Ddc
Cntfr	regulation of neuron apoptotic process				Gabbr1
Coro1a	regulation of neuron apoptotic process				Slc13a3
Dlx1	regulation of neuron apoptotic process				Slc1a1
Egr1	regulation of neuron apoptotic process				Slc25a18
En2	regulation of neuron apoptotic process				Slc6a11
Epor	regulation of neuron apoptotic process				Slc6a17
Jun	regulation of neuron apoptotic process				Sv2a
Mag	regulation of neuron apoptotic process				Sv2c
Mt1	regulation of neuron apoptotic process				Syn3
Mt3	regulation of neuron apoptotic process				Trim9
Ndnf	regulation of neuron apoptotic process				2900011O08Rik
Nrbp2	regulation of neuron apoptotic process				Cend1
Ntrk2	regulation of neuron apoptotic process				Daam2
Pink1	regulation of neuron apoptotic process				Dusp15
Ppp2r2b	regulation of neuron apoptotic process				Sorl1
Prnp	regulation of neuron apoptotic process				Grik3
Slc30a10	regulation of neuron apoptotic process				Jph3
Sncb	regulation of neuron apoptotic process				Prkar1b
Acsl6	positive regulation of neuron differentiation				Rin1
Adamts1	positive regulation of neuron differentiation				Arhgef28
Apoe	positive regulation of neuron differentiation				Cnp
Bmp4	positive regulation of neuron differentiation				Cntnap2
Bmp6	positive regulation of neuron differentiation				Cyfip2
Cntf	positive regulation of neuron differentiation				Gbx2
Cntn1	positive regulation of neuron differentiation				Gja1
Cpne6	positive regulation of neuron differentiation				Kif5a
Dixdc1	positive regulation of neuron differentiation				Nyap1
Dlx1	positive regulation of neuron differentiation				Atcay
Dlx2	positive regulation of neuron differentiation				Camsap3
Dpysl3	positive regulation of neuron differentiation				Efhd1
Epor	positive regulation of neuron differentiation				Fry
Gdpd5	positive regulation of neuron differentiation				Gnao1
Gli2	positive regulation of neuron differentiation				Micall2
Hspb1	positive regulation of neuron differentiation				Pld2
Islr2	positive regulation of neuron differentiation				Stmn4
Lpar1	positive regulation of neuron differentiation				Tprn
Map1b	positive regulation of neuron differentiation				Tshr
Mapt	positive regulation of neuron differentiation				Cav2
Nbl1	positive regulation of neuron differentiation				Chrm4
Ndnf	positive regulation of neuron differentiation				P2rx6
Nkx2-2	positive regulation of neuron differentiation				Pdlim4
Ntrk2	positive regulation of neuron differentiation				Ston2
Plxnb3	positive regulation of neuron differentiation				Aldh1a3
Rarb	positive regulation of neuron differentiation				Arsa
Rgma	positive regulation of neuron differentiation				Cbs
Rgs6	positive regulation of neuron differentiation				Efhc1
Rnd2	positive regulation of neuron differentiation				Eml1
Rnf112	positive regulation of neuron differentiation				Glud1
Sema4d	positive regulation of neuron differentiation				Gpr17
Sema7a	positive regulation of neuron differentiation				Gsn
Sgk1	positive regulation of neuron differentiation				Gsx1
Sh3gl3	positive regulation of neuron differentiation				Jakmip1
Snap91	positive regulation of neuron differentiation				Nme5
Sox2	positive regulation of neuron differentiation				Pfkfb3
Syt1	positive regulation of neuron differentiation				S1pr1
Wnt3	positive regulation of neuron differentiation				Trnp1
Xlr3b	positive regulation of neuron differentiation				Dok5
Acsl6	positive regulation of nervous system development				Ier2
Adamts1	positive regulation of nervous system development				Kcnip2
Amigo2	positive regulation of nervous system development				Rom1
Apoe	positive regulation of nervous system development				Wnt5b
Bmp4	positive regulation of nervous system development
Bmp6	positive regulation of nervous system development
Cbln2	positive regulation of nervous system development
Clcf1	positive regulation of nervous system development
Clstn2	positive regulation of nervous system development
Cntf	positive regulation of nervous system development
Cntn1	positive regulation of nervous system development
Cpne6	positive regulation of nervous system development
Csf1	positive regulation of nervous system development
Dixdc1	positive regulation of nervous system development
Dlx1	positive regulation of nervous system development
Dlx2	positive regulation of nervous system development
Dpysl3	positive regulation of nervous system development
Ephb2	positive regulation of nervous system development
Epor	positive regulation of nervous system development
Gdpd5	positive regulation of nervous system development
Gfap	positive regulation of nervous system development
Gli2	positive regulation of nervous system development
Hspb1	positive regulation of nervous system development
Islr2	positive regulation of nervous system development
Jade2	positive regulation of nervous system development
Lingo2	positive regulation of nervous system development
Lpar1	positive regulation of nervous system development
Mag	positive regulation of nervous system development
Map1b	positive regulation of nervous system development
Mapt	positive regulation of nervous system development
Myrf	positive regulation of nervous system development
Nbl1	positive regulation of nervous system development
Ndnf	positive regulation of nervous system development
Nkx2-2	positive regulation of nervous system development
Ntrk2	positive regulation of nervous system development
Plxnb3	positive regulation of nervous system development
Rarb	positive regulation of nervous system development
Rassf10	positive regulation of nervous system development
Rgma	positive regulation of nervous system development
Rgs6	positive regulation of nervous system development
Rnd2	positive regulation of nervous system development
Rnf112	positive regulation of nervous system development
Sema4d	positive regulation of nervous system development
Sema7a	positive regulation of nervous system development
Sgk1	positive regulation of nervous system development
Sh3gl3	positive regulation of nervous system development
Snap91	positive regulation of nervous system development
Sox10	positive regulation of nervous system development
Sox2	positive regulation of nervous system development
Syt1	positive regulation of nervous system development
Tenm4	positive regulation of nervous system development
Wnt3	positive regulation of nervous system development
Xlr3b	positive regulation of nervous system development
Amigo2	synapse organization
Apoe	synapse organization
C1ql1	synapse organization
Cacna2d2	synapse organization
Cbln2	synapse organization
Clstn2	synapse organization
Cntnap4	synapse organization
Col4a5	synapse organization
Dnm3	synapse organization
Drp2	synapse organization
Elfn1	synapse organization
Ephb2	synapse organization
Erc1	synapse organization
Igsf21	synapse organization
Lingo2	synapse organization
Lrfn1	synapse organization
Lrfn2	synapse organization
Lrp4	synapse organization
Mapt	synapse organization
Mdga1	synapse organization
Ndrg2	synapse organization
Nfasc	synapse organization
Ngef	synapse organization
Ntrk2	synapse organization
Pdzrn3	synapse organization
Prnp	synapse organization
Rab3a	synapse organization
Sez6l2	synapse organization
Shisa7	synapse organization
Snap91	synapse organization
Sncb	synapse organization
Sorbs1	synapse organization
Sparc	synapse organization
Sptbn2	synapse organization
Srcin1	synapse organization
Tmem108	synapse organization
Xlr3b	synapse organization
Aatk	regulation of neuron differentiation
Acsl6	regulation of neuron differentiation
Adamts1	regulation of neuron differentiation
Apoe	regulation of neuron differentiation
Bcl11b	regulation of neuron differentiation
Bmp4	regulation of neuron differentiation
Bmp6	regulation of neuron differentiation
Cav1	regulation of neuron differentiation
Cntf	regulation of neuron differentiation
Cntn1	regulation of neuron differentiation
Cpne6	regulation of neuron differentiation
Dixdc1	regulation of neuron differentiation
Dlx1	regulation of neuron differentiation
Dlx2	regulation of neuron differentiation
Dnm3	regulation of neuron differentiation
Dpysl3	regulation of neuron differentiation
Efemp1	regulation of neuron differentiation
Ephb2	regulation of neuron differentiation
Epor	regulation of neuron differentiation
Gdpd5	regulation of neuron differentiation
Gfap	regulation of neuron differentiation
Gli2	regulation of neuron differentiation
Hspb1	regulation of neuron differentiation
Id4	regulation of neuron differentiation
Islr2	regulation of neuron differentiation
Lpar1	regulation of neuron differentiation
Lrp4	regulation of neuron differentiation
Mag	regulation of neuron differentiation
Map1b	regulation of neuron differentiation
Mapt	regulation of neuron differentiation
Mgll	regulation of neuron differentiation
Mt3	regulation of neuron differentiation
Nbl1	regulation of neuron differentiation
Ndnf	regulation of neuron differentiation
Ngef	regulation of neuron differentiation
Nkx2-2	regulation of neuron differentiation
Ntrk2	regulation of neuron differentiation
Plxnb3	regulation of neuron differentiation
Rac3	regulation of neuron differentiation
Rarb	regulation of neuron differentiation
Rgma	regulation of neuron differentiation
Rgs6	regulation of neuron differentiation
Rnd2	regulation of neuron differentiation
Rnf112	regulation of neuron differentiation
Sema3d	regulation of neuron differentiation
Sema4d	regulation of neuron differentiation
Sema4g	regulation of neuron differentiation
Sema7a	regulation of neuron differentiation
Sgk1	regulation of neuron differentiation
Sh3gl3	regulation of neuron differentiation
Snap91	regulation of neuron differentiation
Sox2	regulation of neuron differentiation
Srcin1	regulation of neuron differentiation
Syt1	regulation of neuron differentiation
Tbx6	regulation of neuron differentiation
Ulk4	regulation of neuron differentiation
Ust	regulation of neuron differentiation
Wnt3	regulation of neuron differentiation
Xlr3b	regulation of neuron differentiation
Zswim5	regulation of neuron differentiation
Abat	neurotransmitter transport
Adora2a	neurotransmitter transport
Apba1	neurotransmitter transport
Clcf1	neurotransmitter transport
Ddc	neurotransmitter transport
Erc1	neurotransmitter transport
Gabbr1	neurotransmitter transport
Gfap	neurotransmitter transport
Ntrk2	neurotransmitter transport
Rab3a	neurotransmitter transport
Rab3b	neurotransmitter transport
Slc13a3	neurotransmitter transport
Slc1a1	neurotransmitter transport
Slc25a18	neurotransmitter transport
Slc6a11	neurotransmitter transport
Slc6a17	neurotransmitter transport
Snap91	neurotransmitter transport
Sptbn2	neurotransmitter transport
Stx3	neurotransmitter transport
Sv2a	neurotransmitter transport
Sv2c	neurotransmitter transport
Syn3	neurotransmitter transport
Syt1	neurotransmitter transport
Trim9	neurotransmitter transport
Amigo2	regulation of synapse organization
Apoe	regulation of synapse organization
Cbln2	regulation of synapse organization
Clstn2	regulation of synapse organization
Cntnap4	regulation of synapse organization
Dnm3	regulation of synapse organization
Ephb2	regulation of synapse organization
Lingo2	regulation of synapse organization
Lrfn1	regulation of synapse organization
Lrfn2	regulation of synapse organization
Lrp4	regulation of synapse organization
Mdga1	regulation of synapse organization
Ngef	regulation of synapse organization
Ntrk2	regulation of synapse organization
Prnp	regulation of synapse organization
Shisa7	regulation of synapse organization
Snap91	regulation of synapse organization
Sorbs1	regulation of synapse organization
Sparc	regulation of synapse organization
Srcin1	regulation of synapse organization
Xlr3b	regulation of synapse organization
2900011O08Rik	regulation of nervous system development
Aatk	regulation of nervous system development
Acsl6	regulation of nervous system development
Adamts1	regulation of nervous system development
Amigo2	regulation of nervous system development
Apoe	regulation of nervous system development
Bcl11b	regulation of nervous system development
Bmp4	regulation of nervous system development
Bmp6	regulation of nervous system development
Cav1	regulation of nervous system development
Cbln2	regulation of nervous system development
Cend1	regulation of nervous system development
Clcf1	regulation of nervous system development
Clstn2	regulation of nervous system development
Cntf	regulation of nervous system development
Cntn1	regulation of nervous system development
Cpne6	regulation of nervous system development
Csf1	regulation of nervous system development
Daam2	regulation of nervous system development
Dixdc1	regulation of nervous system development
Dlx1	regulation of nervous system development
Dlx2	regulation of nervous system development
Dnm3	regulation of nervous system development
Dpysl3	regulation of nervous system development
Dusp15	regulation of nervous system development
Efemp1	regulation of nervous system development
Ephb2	regulation of nervous system development
Epor	regulation of nervous system development
Gdpd5	regulation of nervous system development
Gfap	regulation of nervous system development
Gli2	regulation of nervous system development
Hspb1	regulation of nervous system development
Id4	regulation of nervous system development
Islr2	regulation of nervous system development
Jade2	regulation of nervous system development
Lgi4	regulation of nervous system development
Lingo2	regulation of nervous system development
Lpar1	regulation of nervous system development
Lrfn1	regulation of nervous system development
Lrp4	regulation of nervous system development
Mag	regulation of nervous system development
Map1b	regulation of nervous system development
Mapt	regulation of nervous system development
Mdga1	regulation of nervous system development
Mgll	regulation of nervous system development
Mt3	regulation of nervous system development
Myrf	regulation of nervous system development
Nbl1	regulation of nervous system development
Ndnf	regulation of nervous system development
Ngef	regulation of nervous system development
Nkx2-2	regulation of nervous system development
Ntrk2	regulation of nervous system development
Plxnb3	regulation of nervous system development
Rac3	regulation of nervous system development
Rarb	regulation of nervous system development
Rassf10	regulation of nervous system development
Rgma	regulation of nervous system development
Rgs6	regulation of nervous system development
Rnd2	regulation of nervous system development
Rnf112	regulation of nervous system development
Sema3d	regulation of nervous system development
Sema4d	regulation of nervous system development
Sema4g	regulation of nervous system development
Sema7a	regulation of nervous system development
Sgk1	regulation of nervous system development
Sh3gl3	regulation of nervous system development
Sirt2	regulation of nervous system development
Snap91	regulation of nervous system development
Sorl1	regulation of nervous system development
Sox10	regulation of nervous system development
Sox2	regulation of nervous system development
Srcin1	regulation of nervous system development
Syt1	regulation of nervous system development
Tbx6	regulation of nervous system development
Tenm4	regulation of nervous system development
Ulk4	regulation of nervous system development
Ust	regulation of nervous system development
Wnt3	regulation of nervous system development
Xlr3b	regulation of nervous system development
Zswim5	regulation of nervous system development
Abat	modulation of chemical synaptic transmission/regulation of trans synaptic signaling
Adcy8	modulation of chemical synaptic transmission/regulation of trans synaptic signaling
Adora2a	modulation of chemical synaptic transmission/regulation of trans synaptic signaling
Apba1	modulation of chemical synaptic transmission/regulation of trans synaptic signaling
Apoe	modulation of chemical synaptic transmission/regulation of trans synaptic signaling
Cacna2d2	modulation of chemical synaptic transmission/regulation of trans synaptic signaling
Cacng5	modulation of chemical synaptic transmission/regulation of trans synaptic signaling
Calb2	modulation of chemical synaptic transmission/regulation of trans synaptic signaling
Ccl2	modulation of chemical synaptic transmission/regulation of trans synaptic signaling
Clstn2	modulation of chemical synaptic transmission/regulation of trans synaptic signaling
Cntnap4	modulation of chemical synaptic transmission/regulation of trans synaptic signaling
Egr1	modulation of chemical synaptic transmission/regulation of trans synaptic signaling
Ephb2	modulation of chemical synaptic transmission/regulation of trans synaptic signaling
Erc1	modulation of chemical synaptic transmission/regulation of trans synaptic signaling
Fam107a	modulation of chemical synaptic transmission/regulation of trans synaptic signaling
Gabbr1	modulation of chemical synaptic transmission/regulation of trans synaptic signaling
Gfap	modulation of chemical synaptic transmission/regulation of trans synaptic signaling
Glul	modulation of chemical synaptic transmission/regulation of trans synaptic signaling
Gria1	modulation of chemical synaptic transmission/regulation of trans synaptic signaling
Grik3	modulation of chemical synaptic transmission/regulation of trans synaptic signaling
Jph3	modulation of chemical synaptic transmission/regulation of trans synaptic signaling
Lrfn2	modulation of chemical synaptic transmission/regulation of trans synaptic signaling
Mapt	modulation of chemical synaptic transmission/regulation of trans synaptic signaling
Mgll	modulation of chemical synaptic transmission/regulation of trans synaptic signaling
Nptx2	modulation of chemical synaptic transmission/regulation of trans synaptic signaling
Ntrk2	modulation of chemical synaptic transmission/regulation of trans synaptic signaling
Pink1	modulation of chemical synaptic transmission/regulation of trans synaptic signaling
Prkar1b	modulation of chemical synaptic transmission/regulation of trans synaptic signaling
Prnp	modulation of chemical synaptic transmission/regulation of trans synaptic signaling
Rab3a	modulation of chemical synaptic transmission/regulation of trans synaptic signaling
Rab3b	modulation of chemical synaptic transmission/regulation of trans synaptic signaling
Rin1	modulation of chemical synaptic transmission/regulation of trans synaptic signaling
Shisa7	modulation of chemical synaptic transmission/regulation of trans synaptic signaling
Shisa9	modulation of chemical synaptic transmission/regulation of trans synaptic signaling
Slc24a2	modulation of chemical synaptic transmission/regulation of trans synaptic signaling
Stx3	modulation of chemical synaptic transmission/regulation of trans synaptic signaling
Syt1	modulation of chemical synaptic transmission/regulation of trans synaptic signaling
Tmem108	modulation of chemical synaptic transmission/regulation of trans synaptic signaling
Tshz3	modulation of chemical synaptic transmission/regulation of trans synaptic signaling
Aatk	neuron projection morphogenesis
Adora2a	neuron projection morphogenesis
Apoe	neuron projection morphogenesis
Arhgef28	neuron projection morphogenesis
Bcl11b	neuron projection morphogenesis
Clu	neuron projection morphogenesis
Cnp	neuron projection morphogenesis
Cntf	neuron projection morphogenesis
Cntnap2	neuron projection morphogenesis
Cpne6	neuron projection morphogenesis
Cyfip2	neuron projection morphogenesis
Dixdc1	neuron projection morphogenesis
Dnm3	neuron projection morphogenesis
Ephb2	neuron projection morphogenesis
Gbx2	neuron projection morphogenesis
Gja1	neuron projection morphogenesis
Gli2	neuron projection morphogenesis
Islr2	neuron projection morphogenesis
Jade2	neuron projection morphogenesis
Kif5a	neuron projection morphogenesis
Lrp4	neuron projection morphogenesis
Mag	neuron projection morphogenesis
Map1b	neuron projection morphogenesis
Mapt	neuron projection morphogenesis
Mgll	neuron projection morphogenesis
Mt3	neuron projection morphogenesis
Nbl1	neuron projection morphogenesis
Nfasc	neuron projection morphogenesis
Ngef	neuron projection morphogenesis
Ntrk2	neuron projection morphogenesis
Nyap1	neuron projection morphogenesis
Plxnb3	neuron projection morphogenesis
Rab3a	neuron projection morphogenesis
Rgma	neuron projection morphogenesis
Rnd2	neuron projection morphogenesis
Sema3d	neuron projection morphogenesis
Sema4d	neuron projection morphogenesis
Sema4g	neuron projection morphogenesis
Sema7a	neuron projection morphogenesis
Sgk1	neuron projection morphogenesis
Snap91	neuron projection morphogenesis
Srcin1	neuron projection morphogenesis
Syt1	neuron projection morphogenesis
Tmem108	neuron projection morphogenesis
Ugt8a	neuron projection morphogenesis
Ust	neuron projection morphogenesis
Wnt3	neuron projection morphogenesis
Xlr3b	neuron projection morphogenesis
Zswim5	neuron projection morphogenesis
Aatk	neuron projection development
Acsl6	neuron projection development
Adamts1	neuron projection development
Adora2a	neuron projection development
Apoe	neuron projection development
Arhgef28	neuron projection development
Atcay	neuron projection development
Bcl11b	neuron projection development
Bmp4	neuron projection development
Btg2	neuron projection development
Camsap3	neuron projection development
Clu	neuron projection development
Cnp	neuron projection development
Cntf	neuron projection development
Cntn1	neuron projection development
Cntnap2	neuron projection development
Cpne6	neuron projection development
Cyfip2	neuron projection development
Dixdc1	neuron projection development
Dnm3	neuron projection development
Dpysl3	neuron projection development
Efemp1	neuron projection development
Efhd1	neuron projection development
Ephb2	neuron projection development
Epor	neuron projection development
Fry	neuron projection development
Gbx2	neuron projection development
Gdpd5	neuron projection development
Gfap	neuron projection development
Gja1	neuron projection development
Gli2	neuron projection development
Gnao1	neuron projection development
Hspb1	neuron projection development
Islr2	neuron projection development
Jade2	neuron projection development
Jun	neuron projection development
Kif5a	neuron projection development
Lpar1	neuron projection development
Lrp4	neuron projection development
Mag	neuron projection development
Map1b	neuron projection development
Mapt	neuron projection development
Mgll	neuron projection development
Micall2	neuron projection development
Mt3	neuron projection development
Nbl1	neuron projection development
Ndnf	neuron projection development
Nfasc	neuron projection development
Ngef	neuron projection development
Nptx2	neuron projection development
Ntrk2	neuron projection development
Nyap1	neuron projection development
Pld2	neuron projection development
Plp1	neuron projection development
Plxnb3	neuron projection development
Rab3a	neuron projection development
Rac3	neuron projection development
Rgma	neuron projection development
Rnd2	neuron projection development
Sema3d	neuron projection development
Sema4d	neuron projection development
Sema4g	neuron projection development
Sema7a	neuron projection development
Sgk1	neuron projection development
Snap91	neuron projection development
Srcin1	neuron projection development
Stmn4	neuron projection development
Stx3	neuron projection development
Syt1	neuron projection development
Tbx6	neuron projection development
Tmem108	neuron projection development
Tprn	neuron projection development
Tshr	neuron projection development
Ugt8a	neuron projection development
Ulk4	neuron projection development
Ust	neuron projection development
Wnt3	neuron projection development
Xlr3b	neuron projection development
Zswim5	neuron projection development
Aatk	regulation of neuron projection development
Acsl6	regulation of neuron projection development
Adamts1	regulation of neuron projection development
Apoe	regulation of neuron projection development
Bmp4	regulation of neuron projection development
Cntf	regulation of neuron projection development
Cntn1	regulation of neuron projection development
Cpne6	regulation of neuron projection development
Dixdc1	regulation of neuron projection development
Dnm3	regulation of neuron projection development
Dpysl3	regulation of neuron projection development
Efemp1	regulation of neuron projection development
Ephb2	regulation of neuron projection development
Epor	regulation of neuron projection development
Gfap	regulation of neuron projection development
Hspb1	regulation of neuron projection development
Islr2	regulation of neuron projection development
Lpar1	regulation of neuron projection development
Lrp4	regulation of neuron projection development
Mag	regulation of neuron projection development
Map1b	regulation of neuron projection development
Mapt	regulation of neuron projection development
Mgll	regulation of neuron projection development
Mt3	regulation of neuron projection development
Ndnf	regulation of neuron projection development
Ngef	regulation of neuron projection development
Ntrk2	regulation of neuron projection development
Plxnb3	regulation of neuron projection development
Rgma	regulation of neuron projection development
Rnd2	regulation of neuron projection development
Sema3d	regulation of neuron projection development
Sema4d	regulation of neuron projection development
Sema4g	regulation of neuron projection development
Sema7a	regulation of neuron projection development
Sgk1	regulation of neuron projection development
Snap91	regulation of neuron projection development
Srcin1	regulation of neuron projection development
Syt1	regulation of neuron projection development
Tbx6	regulation of neuron projection development
Ulk4	regulation of neuron projection development
Ust	regulation of neuron projection development
Wnt3	regulation of neuron projection development
Xlr3b	regulation of neuron projection development
Zswim5	regulation of neuron projection development
Abat	Chemical synaptic transmission/ trans-synaptic signaling
Adcy8	Chemical synaptic transmission/ trans-synaptic signaling
Adora2a	Chemical synaptic transmission/ trans-synaptic signaling
Apba1	Chemical synaptic transmission/ trans-synaptic signaling
Apoe	Chemical synaptic transmission/ trans-synaptic signaling
Cacna2d2	Chemical synaptic transmission/ trans-synaptic signaling
Cacng5	Chemical synaptic transmission/ trans-synaptic signaling
Calb2	Chemical synaptic transmission/ trans-synaptic signaling
Cav2	Chemical synaptic transmission/ trans-synaptic signaling
Ccl2	Chemical synaptic transmission/ trans-synaptic signaling
Chrm4	Chemical synaptic transmission/ trans-synaptic signaling
Clstn2	Chemical synaptic transmission/ trans-synaptic signaling
Cntnap4	Chemical synaptic transmission/ trans-synaptic signaling
Egr1	Chemical synaptic transmission/ trans-synaptic signaling
Ephb2	Chemical synaptic transmission/ trans-synaptic signaling
Erc1	Chemical synaptic transmission/ trans-synaptic signaling
Fam107a	Chemical synaptic transmission/ trans-synaptic signaling
Gabbr1	Chemical synaptic transmission/ trans-synaptic signaling
Gfap	Chemical synaptic transmission/ trans-synaptic signaling
Glul	Chemical synaptic transmission/ trans-synaptic signaling
Gria1	Chemical synaptic transmission/ trans-synaptic signaling
Grik3	Chemical synaptic transmission/ trans-synaptic signaling
Jph3	Chemical synaptic transmission/ trans-synaptic signaling
Lrfn2	Chemical synaptic transmission/ trans-synaptic signaling
Lynx1	Chemical synaptic transmission/ trans-synaptic signaling
Mapt	Chemical synaptic transmission/ trans-synaptic signaling
Mgll	Chemical synaptic transmission/ trans-synaptic signaling
Nptx2	Chemical synaptic transmission/ trans-synaptic signaling
Ntrk2	Chemical synaptic transmission/ trans-synaptic signaling
P2rx6	Chemical synaptic transmission/ trans-synaptic signaling
Pdlim4	Chemical synaptic transmission/ trans-synaptic signaling
Pink1	Chemical synaptic transmission/ trans-synaptic signaling
Prkar1b	Chemical synaptic transmission/ trans-synaptic signaling
Prnp	Chemical synaptic transmission/ trans-synaptic signaling
Rab3a	Chemical synaptic transmission/ trans-synaptic signaling
Rab3b	Chemical synaptic transmission/ trans-synaptic signaling
Rac3	Chemical synaptic transmission/ trans-synaptic signaling
Rin1	Chemical synaptic transmission/ trans-synaptic signaling
Shisa7	Chemical synaptic transmission/ trans-synaptic signaling
Shisa9	Chemical synaptic transmission/ trans-synaptic signaling
Slc24a2	Chemical synaptic transmission/ trans-synaptic signaling
Snap91	Chemical synaptic transmission/ trans-synaptic signaling
Sncb	Chemical synaptic transmission/ trans-synaptic signaling
Sptbn2	Chemical synaptic transmission/ trans-synaptic signaling
Ston2	Chemical synaptic transmission/ trans-synaptic signaling
Stx3	Chemical synaptic transmission/ trans-synaptic signaling
Sv2a	Chemical synaptic transmission/ trans-synaptic signaling
Sv2c	Chemical synaptic transmission/ trans-synaptic signaling
Syn3	Chemical synaptic transmission/ trans-synaptic signaling
Syt1	Chemical synaptic transmission/ trans-synaptic signaling
Tmem108	Chemical synaptic transmission/ trans-synaptic signaling
Trim9	Chemical synaptic transmission/ trans-synaptic signaling
Tshz3	Chemical synaptic transmission/ trans-synaptic signaling
2900011O08Rik	central nervous system development
Aatk	central nervous system development
Abat	central nervous system development
Adora2a	central nervous system development
Aldh1a3	central nervous system development
Anxa3	central nervous system development
Arhgef28	central nervous system development
Arsa	central nervous system development
Bcl11b	central nervous system development
Bmp4	central nervous system development
Btg2	central nervous system development
Cbs	central nervous system development
Cend1	central nervous system development
Clcf1	central nervous system development
Clu	central nervous system development
Cnp	central nervous system development
Cntf	central nervous system development
Cntn1	central nervous system development
Cntnap2	central nervous system development
Daam2	central nervous system development
Dixdc1	central nervous system development
Dlx1	central nervous system development
Dlx2	central nervous system development
Drp2	central nervous system development
Dusp15	central nervous system development
Efhc1	central nervous system development
Eml1	central nervous system development
En2	central nervous system development
Ephb2	central nervous system development
Epor	central nervous system development
Fa2h	central nervous system development
Gbx2	central nervous system development
Gdpd5	central nervous system development
Gfap	central nervous system development
Gli2	central nervous system development
Glud1	central nervous system development
Gnao1	central nervous system development
Gpr17	central nervous system development
Gsn	central nervous system development
Gsx1	central nervous system development
Id4	central nervous system development
Jakmip1	central nervous system development
Lpar1	central nervous system development
Mag	central nervous system development
Mdga1	central nervous system development
Mt3	central nervous system development
Myrf	central nervous system development
Nkx2-2	central nervous system development
Nme5	central nervous system development
Ntrk2	central nervous system development
Pfkfb3	central nervous system development
Plp1	central nervous system development
Rac3	central nervous system development
Rarb	central nervous system development
S1pr1	central nervous system development
Sema7a	central nervous system development
Sez6l2	central nervous system development
Sirt2	central nervous system development
Slc6a11	central nervous system development
Slc6a17	central nervous system development
Sox10	central nervous system development
Sox2	central nervous system development
Sptbn2	central nervous system development
Syt1	central nervous system development
Tenm4	central nervous system development
Tmem108	central nervous system development
Trnp1	central nervous system development
Ulk4	central nervous system development
Wnt3	central nervous system development
Aatk	Neuron development
Acsl6	Neuron development
Adamts1	Neuron development
Adora2a	Neuron development
Apoe	Neuron development
Arhgef28	Neuron development
Atcay	Neuron development
Bcl11b	Neuron development
Bmp4	Neuron development
Bmp6	Neuron development
Btg2	Neuron development
C1ql1	Neuron development
Camsap3	Neuron development
Cav1	Neuron development
Cend1	Neuron development
Clu	Neuron development
Cnp	Neuron development
Cntf	Neuron development
Cntn1	Neuron development
Cntnap2	Neuron development
Cpne6	Neuron development
Cyfip2	Neuron development
Dixdc1	Neuron development
Dlx1	Neuron development
Dlx2	Neuron development
Dnm3	Neuron development
Dok5	Neuron development
Dpysl3	Neuron development
Efemp1	Neuron development
Efhd1	Neuron development
En2	Neuron development
Ephb2	Neuron development
Epor	Neuron development
Fry	Neuron development
Gbx2	Neuron development
Gdpd5	Neuron development
Gfap	Neuron development
Gja1	Neuron development
Gli2	Neuron development
Gnao1	Neuron development
Gsx1	Neuron development
Hspb1	Neuron development
Id4	Neuron development
Ier2	Neuron development
Islr2	Neuron development
Jade2	Neuron development
Jun	Neuron development
Kcnip2	Neuron development
Kif5a	Neuron development
Lgi4	Neuron development
Lpar1	Neuron development
Lrp4	Neuron development
Mag	Neuron development
Map1b	Neuron development
Mapt	Neuron development
Mgll	Neuron development
Micall2	Neuron development
Mt3	Neuron development
Nbl1	Neuron development
Ndnf	Neuron development
Nfasc	Neuron development
Ngef	Neuron development
Nkx2-2	Neuron development
Nptx2	Neuron development
Nrbp2	Neuron development
Ntrk2	Neuron development
Nyap1	Neuron development
Pld2	Neuron development
Plp1	Neuron development
Plxnb3	Neuron development
Rab3a	Neuron development
Rac3	Neuron development
Rarb	Neuron development
Rgma	Neuron development
Rgs6	Neuron development
Rnd2	Neuron development
Rnf112	Neuron development
Rom1	Neuron development
S1pr1	Neuron development
Sema3d	Neuron development
Sema4d	Neuron development
Sema4g	Neuron development
Sema7a	Neuron development
Sgk1	Neuron development
Sh3gl3	Neuron development
Snap91	Neuron development
Sox2	Neuron development
Srcin1	Neuron development
Stmn4	Neuron development
Stx3	Neuron development
Syt1	Neuron development
Tbx6	Neuron development
Tenm4	Neuron development
Tmem108	Neuron development
Tprn	Neuron development
Tshr	Neuron development
Ugt8a	Neuron development
Ulk4	Neuron development
Ust	Neuron development
Wnt3	Neuron development
Wnt5b	Neuron development
Xlr3b	Neuron development
Zswim5	Neuron development
Aatk	neuron differentiation
Acsl6	neuron differentiation
Adamts1	neuron differentiation
Adora2a	neuron differentiation
Apoe	neuron differentiation
Arhgef28	neuron differentiation
Atcay	neuron differentiation
Bcl11b	neuron differentiation
Bmp4	neuron differentiation
Bmp6	neuron differentiation
Btg2	neuron differentiation
C1ql1	neuron differentiation
Camsap3	neuron differentiation
Cav1	neuron differentiation
Cend1	neuron differentiation
Clu	neuron differentiation
Cnp	neuron differentiation
Cntf	neuron differentiation
Cntn1	neuron differentiation
Cntnap2	neuron differentiation
Cpne6	neuron differentiation
Cyfip2	neuron differentiation
Dixdc1	neuron differentiation
Dlx1	neuron differentiation
Dlx2	neuron differentiation
Dnm3	neuron differentiation
Dok5	neuron differentiation
Dpysl3	neuron differentiation
Efemp1	neuron differentiation
Efhd1	neuron differentiation
En2	neuron differentiation
Ephb2	neuron differentiation
Epor	neuron differentiation
Fry	neuron differentiation
Gbx2	neuron differentiation
Gdpd5	neuron differentiation
Gfap	neuron differentiation
Gja1	neuron differentiation
Gli2	neuron differentiation
Gnao1	neuron differentiation
Gsx1	neuron differentiation
Hspb1	neuron differentiation
Id4	neuron differentiation
Ier2	neuron differentiation
Islr2	neuron differentiation
Jade2	neuron differentiation
Jun	neuron differentiation
Kcnip2	neuron differentiation
Kif5a	neuron differentiation
Lgi4	neuron differentiation
Lpar1	neuron differentiation
Lrp4	neuron differentiation
Mag	neuron differentiation
Map1b	neuron differentiation
Mapt	neuron differentiation
Mgll	neuron differentiation
Micall2	neuron differentiation
Mt3	neuron differentiation
Nbl1	neuron differentiation
Ndnf	neuron differentiation
Nfasc	neuron differentiation
Ngef	neuron differentiation
Nkx2-2	neuron differentiation
Nptx2	neuron differentiation
Nrbp2	neuron differentiation
Ntrk2	neuron differentiation
Nyap1	neuron differentiation
Pld2	neuron differentiation
Plp1	neuron differentiation
Plxnb3	neuron differentiation
Rab3a	neuron differentiation
Rac3	neuron differentiation
Rarb	neuron differentiation
Rgma	neuron differentiation
Rgs6	neuron differentiation
Rnd2	neuron differentiation
Rnf112	neuron differentiation
Rom1	neuron differentiation
S1pr1	neuron differentiation
Sema3d	neuron differentiation
Sema4d	neuron differentiation
Sema4g	neuron differentiation
Sema7a	neuron differentiation
Sgk1	neuron differentiation
Sh3gl3	neuron differentiation
Snap91	neuron differentiation
Sox2	neuron differentiation
Srcin1	neuron differentiation
Stmn4	neuron differentiation
Stx3	neuron differentiation
Syt1	neuron differentiation
Tbx6	neuron differentiation
Tenm4	neuron differentiation
Tmem108	neuron differentiation
Tprn	neuron differentiation
Tshr	neuron differentiation
Ugt8a	neuron differentiation
Ulk4	neuron differentiation
Ust	neuron differentiation
Wnt3	neuron differentiation
Wnt5b	neuron differentiation
Xlr3b	neuron differentiation
Zswim5	neuron differentiation
2900011O08Rik	generation of neurons
Aatk	generation of neurons
Acsl6	generation of neurons
Adamts1	generation of neurons
Adora2a	generation of neurons
Apoe	generation of neurons
Arhgef28	generation of neurons
Atcay	generation of neurons
Bcl11b	generation of neurons
Bmp4	generation of neurons
Bmp6	generation of neurons
Btg2	generation of neurons
C1ql1	generation of neurons
Camsap3	generation of neurons
Cav1	generation of neurons
Cend1	generation of neurons
Clcf1	generation of neurons
Clu	generation of neurons
Cnp	generation of neurons
Cntf	generation of neurons
Cntn1	generation of neurons
Cntnap2	generation of neurons
Cpne6	generation of neurons
Csf1	generation of neurons
Cyfip2	generation of neurons
Daam2	generation of neurons
Dixdc1	generation of neurons
Dlx1	generation of neurons
Dlx2	generation of neurons
Dnm3	generation of neurons
Dok5	generation of neurons
Dpysl3	generation of neurons
Dusp15	generation of neurons
Efemp1	generation of neurons
Efhd1	generation of neurons
Eml1	generation of neurons
En2	generation of neurons
Ephb2	generation of neurons
Epor	generation of neurons
Fry	generation of neurons
Gbx2	generation of neurons
Gdpd5	generation of neurons
Gfap	generation of neurons
Gja1	generation of neurons
Gli2	generation of neurons
Gnao1	generation of neurons
Gsx1	generation of neurons
Hspb1	generation of neurons
Id4	generation of neurons
Ier2	generation of neurons
Islr2	generation of neurons
Jade2	generation of neurons
Jun	generation of neurons
Kcnip2	generation of neurons
Kif5a	generation of neurons
Lgi4	generation of neurons
Lpar1	generation of neurons
Lrp4	generation of neurons
Mag	generation of neurons
Map1b	generation of neurons
Mapt	generation of neurons
Mdga1	generation of neurons
Mgll	generation of neurons
Micall2	generation of neurons
Mt3	generation of neurons
Nbl1	generation of neurons
Ndnf	generation of neurons
Nfasc	generation of neurons
Ngef	generation of neurons
Nkx2-2	generation of neurons
Nptx2	generation of neurons
Nrbp2	generation of neurons
Ntrk2	generation of neurons
Nyap1	generation of neurons
Pld2	generation of neurons
Plp1	generation of neurons
Plxnb3	generation of neurons
Rab3a	generation of neurons
Rac3	generation of neurons
Rarb	generation of neurons
Rassf10	generation of neurons
Rgma	generation of neurons
Rgs6	generation of neurons
Rnd2	generation of neurons
Rnf112	generation of neurons
Rom1	generation of neurons
S1pr1	generation of neurons
Sema3d	generation of neurons
Sema4d	generation of neurons
Sema4g	generation of neurons
Sema7a	generation of neurons
Sgk1	generation of neurons
Sh3gl3	generation of neurons
Sirt2	generation of neurons
Snap91	generation of neurons
Sorl1	generation of neurons
Sox10	generation of neurons
Sox2	generation of neurons
Srcin1	generation of neurons
Stmn4	generation of neurons
Stx3	generation of neurons
Syt1	generation of neurons
Tbx6	generation of neurons
Tenm4	generation of neurons
Tmem108	generation of neurons
Tprn	generation of neurons
Tshr	generation of neurons
Ugt8a	generation of neurons
Ulk4	generation of neurons
Ust	generation of neurons
Wnt3	generation of neurons
Wnt5b	generation of neurons
Xlr3b	generation of neurons
Zswim5	generation of neurons
Aatk	neuron projection morhpgenesis
Adora2a	neuron projection morhpgenesis
Apoe	neuron projection morhpgenesis
Arhgef28	neuron projection morhpgenesis
Bcl11b	neuron projection morhpgenesis
Clu	neuron projection morhpgenesis
Cnp	neuron projection morhpgenesis
Cntf	neuron projection morhpgenesis
Cntnap2	neuron projection morhpgenesis
Cpne6	neuron projection morhpgenesis
Cyfip2	neuron projection morhpgenesis
Dixdc1	neuron projection morhpgenesis
Dnm3	neuron projection morhpgenesis
Ephb2	neuron projection morhpgenesis
Gbx2	neuron projection morhpgenesis
Gja1	neuron projection morhpgenesis
Gli2	neuron projection morhpgenesis
Islr2	neuron projection morhpgenesis
Jade2	neuron projection morhpgenesis
Kif5a	neuron projection morhpgenesis
Lrp4	neuron projection morhpgenesis
Mag	neuron projection morhpgenesis
Map1b	neuron projection morhpgenesis
Mapt	neuron projection morhpgenesis
Mgll	neuron projection morhpgenesis
Mt3	neuron projection morhpgenesis
Nbl1	neuron projection morhpgenesis
Nfasc	neuron projection morhpgenesis
Ngef	neuron projection morhpgenesis
Ntrk2	neuron projection morhpgenesis
Nyap1	neuron projection morhpgenesis
Plxnb3	neuron projection morhpgenesis
Rab3a	neuron projection morhpgenesis
Rgma	neuron projection morhpgenesis
Rnd2	neuron projection morhpgenesis
Sema3d	neuron projection morhpgenesis
Sema4d	neuron projection morhpgenesis
Sema4g	neuron projection morhpgenesis
Sema7a	neuron projection morhpgenesis
Sgk1	neuron projection morhpgenesis
Snap91	neuron projection morhpgenesis
Srcin1	neuron projection morhpgenesis
Syt1	neuron projection morhpgenesis
Tmem108	neuron projection morhpgenesis
Ugt8a	neuron projection morhpgenesis
Ust	neuron projection morhpgenesis
Wnt3	neuron projection morhpgenesis
Xlr3b	neuron projection morhpgenesis
Zswim5	neuron projection morhpgenesis
