# Supplementary material for: FOS Rescues Neuronal Differentiation of Sox2-Deleted Neural Stem Cells by Genome-Wide Regulation of Common SOX2 and AP1(FOS-JUN) Target Genes
Source: Cells. 2021 Jul 12;10(7):1757. doi: 10.3390/cells10071757 (PMC8303191; doi:10.3390/cells10071757)
Supplement: Supplementary file 1 [file cells-10-01757-s001.zip › Table_S3_GREATannotationofpeakswithcoordinates.xlsx]

## Sheet: 20210703-public-4.0.4-FIyktY-mm
GREAT annotation of subnucleosomally enriched peaks shared between SOX2 and AP1
# GREAT version 4.0.4	Species assembly: mm10	Association rule: Basal+extension: 5000 bp upstream, 1000 bp downstream, 1000000 bp max extension, curated regulatory domains included
chr1:5022721-5023376	Rgs20 (+47236), Tcea1 (+165011)
chr1:5232716-5233257	Oprk1 (-355506), Atp6v1h (+149907)
chr1:7088529-7089175	Pcmtd1 (-68)
chr1:7397396-7397688	Pcmtd1 (+308622)
chr1:7397840-7398298	Pcmtd1 (+309149)
chr1:9564420-9564883	3110035E14Rik (-36547), Adhfe1 (+16704)
chr1:9627369-9628105	3110035E14Rik (+26538), Mybl1 (+72472)
chr1:9700178-9700427	Mybl1 (-94)
chr1:9748389-9748755	Vcpip1 (-190)
chr1:13935655-13936484	Xkr9 (+267299), Eya1 (+374130)
chr1:14181406-14181875	Eya1 (+128559), Xkr9 (+512870)
chr1:14218643-14219217	Eya1 (+91270), Xkr9 (+550159)
chr1:16656878-16657312	Eloc (-57)
chr1:20117092-20117724	Pkhd1 (+500656), Tfap2b (+908494)
chr1:20867445-20867903	Mcm3 (-47362), Paqr8 (-22932)
chr1:20905504-20906388	Efhc1 (-45742), Paqr8 (+15340)
chr1:21804898-21805376	Kcnq5 (+156805), Khdc1b (+421581)
chr1:21829922-21830412	Kcnq5 (+131775), Khdc1b (+446611)
chr1:23762836-23763056	B3gat2 (+1020), Smap1 (+159371)
chr1:25832322-25832929	Adgrb3 (-2919)
chr1:34150666-34151113	Dst (+242665), Ccdc115 (+288782)
chr1:34167226-34167729	Dst (+259253), Ccdc115 (+272194)
chr1:34439684-34439908	Ccdc115 (-124), Imp4 (-55)
chr1:34583750-34584249	Arhgef4 (-217704), Amer3 (+4343)
chr1:34664989-34665692	Arhgef4 (-136363), Amer3 (+85684)
chr1:34666262-34666896	Arhgef4 (-135125), Amer3 (+86922)
chr1:34690362-34690872	Arhgef4 (-111087), Amer3 (+110960)
chr1:36307524-36307872	Arid5a (-56)
chr1:36513263-36513788	Cnnm3 (+1659), Ankrd23 (+22213)
chr1:36589374-36589798	Sema4c (-32060), Fam178b (+93597)
chr1:36603409-36603857	Sema4c (-46107), Fam178b (+79550)
chr1:36607134-36607499	Sema4c (-49791), Fam178b (+75866)
chr1:36709843-36710210	4933424G06Rik (-4511), Actr1b (-19)
chr1:36920150-36920438	Tmem131 (+19528), Zap70 (+158496)
chr1:37332884-37333176	Inpp4a (-24889), Cnga3 (+114651)
chr1:37864864-37865405	Tsga10 (-56)
chr1:37997199-37997529	Eif5b (-646), Txndc9 (-49)
chr1:38198433-38198837	Rev1 (-68973), Aff3 (+428550)
chr1:38307886-38308414	Rev1 (-178488), Aff3 (+319035)
chr1:38450645-38451079	Rev1 (-321200), Aff3 (+176323)
chr1:38847982-38848409	Lonrf2 (-11485), Chst10 (+49814)
chr1:39746285-39746711	Rfx8 (-25501), Gm3646 (+58834)
chr1:39761373-39761696	Rfx8 (-40538), Gm3646 (+43797)
chr1:39762007-39762450	Rfx8 (-41232), Gm3646 (+43103)
chr1:39774074-39774427	Rfx8 (-53254), Gm3646 (+31081)
chr1:39838703-39839188	Map4k4 (-62233), Gm3646 (-33614)
chr1:39941732-39942139	Il1r2 (-142762), Map4k4 (+40757)
chr1:39947499-39948293	Il1r2 (-136802), Map4k4 (+46717)
chr1:39977178-39977772	Il1r2 (-107223), Map4k4 (+76296)
chr1:41390064-41390851	Tmem182 (+584857)
chr1:42538838-42539444	Pou3f3 (-156627)
chr1:42691287-42691896	Pou3f3 (-4176)
chr1:42695488-42695907	Pou3f3 (-70)
chr1:43317016-43317757	Fhl2 (-153426), Nck2 (-128364)
chr1:43694733-43695235	1500015O10Rik (-35618), Nck2 (+249233)
chr1:43698417-43699297	1500015O10Rik (-31745), Nck2 (+253106)
chr1:43730464-43730949	1500015O10Rik (+105)
chr1:44118781-44119050	Bivm (-1052), Kdelc1 (-108)
chr1:44147710-44148404	Ercc5 (+210)
chr1:44591668-44592070	Col3a1 (-719669), Gulp1 (+40358)
chr1:46853342-46853820	Slc39a10 (+465)
chr1:50926988-50927512	Tmeff2 (-269)
chr1:52233084-52233456	Gls (-47)
chr1:52844734-52845088	Hibch (-135)
chr1:53823765-53824199	Stk17b (-38758), Hecw2 (+370066)
chr1:55027282-55027689	Sf3b1 (-5)
chr1:55052561-55052916	Coq10b (-31)
chr1:55087779-55088365	Hspe1 (-60), Hspd1 (-48)
chr1:55221308-55221831	Rftn2 (+5212), Mob4 (+90339)
chr1:55405683-55405966	Plcl1 (-96)
chr1:56972974-56973255	Satb2 (-1257)
chr1:57387882-57388354	Maip1 (-18210), 1700066M21Rik (+10498)
chr1:57789889-57790349	Spats2l (+15258), Kctd18 (+180009)
chr1:57861909-57862525	Spats2l (+87356), Kctd18 (+107911)
chr1:57890271-57890691	Kctd18 (+79647), Spats2l (+115620)
chr1:59237155-59237564	Als2 (-129)
chr1:59481874-59482244	Fzd7 (-365)
chr1:59516020-59516623	Gm973 (+58)
chr1:59788853-59789290	Fam117b (-123934), Bmpr2 (+25672)
chr1:59912763-59913097	Fam117b (-76)
chr1:60180224-60180704	Cyp20a1 (-162859), Carf (+75120)
chr1:61302428-61303065	Pard3b (-336077), Icos (+324820)
chr1:61912793-61913416	Nrp2 (-790597), Pard3b (+274281)
chr1:62934003-62934489	Ino80d (+180021), Nrp2 (+230544)
chr1:63763190-63763888	4933402D24Rik (+5728), Fastkd2 (+32925)
chr1:63763986-63764359	4933402D24Rik (+5094), Fastkd2 (+33559)
chr1:64121544-64122420	Klf7 (-491)
chr1:64278012-64278441	Creb1 (-254582), Klf7 (-156736)
chr1:64305356-64306003	Creb1 (-227129), Klf7 (-184189)
chr1:64446057-64446472	Klf7 (-324774), Creb1 (-86544)
chr1:64617117-64617384	Mettl21a (-83)
chr1:64690525-64690988	Ccnyl1 (-588)
chr1:64853646-64854250	Fzd5 (-116197), Plekhm3 (+102876)
chr1:64916866-64917210	Fzd5 (-179287), Plekhm3 (+39786)
chr1:65178186-65178599	Idh1 (+788)
chr1:65179038-65179449	Idh1 (-63)
chr1:66175012-66175362	Map2 (-146532), Crygf (+248667)
chr1:66176074-66176324	Map2 (-145520), Crygf (+249679)
chr1:66228361-66228739	Map2 (-93169), Crygf (+302030)
chr1:66321651-66322126	Map2 (+170)
chr1:66386806-66387101	Unc80 (-81413), Map2 (+65235)
chr1:66692683-66693252	Rpe (-7863), Unc80 (+224601)
chr1:67365992-67366447	Cps1 (+243194)
chr1:67366489-67366892	Cps1 (+243665)
chr1:67397732-67398488	Cps1 (+275084)
chr1:68955395-68955876	Erbb4 (+152423)
chr1:69105687-69106187	Erbb4 (+2122)
chr1:71653189-71653463	Fn1 (-151)
chr1:72226349-72227476	Mreg (-14606), Pecr (+57401)
chr1:72244333-72245209	Mreg (-32464), Pecr (+39543)
chr1:72255117-72256233	Mreg (-43368), Pecr (+28639)
chr1:72739587-72740093	Igfbp2 (-84663), Rpl37a (+28550)
chr1:73169434-73169815	Tnp1 (-153716), Tns1 (+954822)
chr1:73270594-73271348	Tnp1 (-255062), Tns1 (+853476)
chr1:73642687-73643009	Tnp1 (-626939), Tns1 (+481599)
chr1:73744015-73744447	Tnp1 (-728322), Tns1 (+380216)
chr1:73850487-73851212	Tnp1 (-834941), Tns1 (+273597)
chr1:73944494-73944939	Tnp1 (-928808), Tns1 (+179730)
chr1:74111272-74111815	Tns1 (+12903)
chr1:74284668-74285188	Aamp (-248), Pnkd (-117)
chr1:74295371-74296083	Tmbim1 (+8634), Pnkd (+10682)
chr1:74332336-74332794	Catip (-29543), Tmbim1 (-28204)
chr1:74505668-74506139	Cnot9 (-154)
chr1:74544013-74544543	Plcd4 (-86), Usp37 (+6)
chr1:74587985-74588403	Zfp142 (-169), Bcs1l (-106)
chr1:75124869-75125178	Nhej1 (-78385), Slc23a3 (+8866)
chr1:75191866-75192224	Atg9a (-119), Ankzf1 (-115)
chr1:75317179-75318194	Dnpep (-28)
chr1:77496706-77497219	Epha4 (+18125)
chr1:77514990-77515340	Epha4 (-77)
chr1:78488704-78489335	Farsb (-161)
chr1:78657605-78657942	Utp14b (-264), Acsl3 (-51)
chr1:78761216-78761691	Kcne4 (-55304), Utp14b (+103416)
chr1:78852219-78852800	Kcne4 (+35752), Scg2 (+587610)
chr1:79581135-79581644	Scg2 (-141270), Ap1s3 (+90582)
chr1:79803048-79803436	Mrpl44 (+27224), Serpine2 (+55454)
chr1:79823241-79823739	Serpine2 (+35206), Mrpl44 (+47472)
chr1:79832633-79833180	Serpine2 (+25789), Mrpl44 (+56889)
chr1:79861168-79861679	Serpine2 (-2728)
chr1:80236967-80237922	Fam124b (-23501), Cul3 (+103035)
chr1:82150807-82151192	Gm9747 (-82112)
chr1:82282937-82283674	Irs1 (+8110), Gm9747 (+50194)
chr1:82316460-82316723	Irs1 (-25176), Rhbdd1 (-22457)
chr1:82476632-82477284	Col4a4 (+109891), Rhbdd1 (+137909)
chr1:83906590-83907394	Sphkap (-498792), Pid1 (+377653)
chr1:84155126-84155912	Sphkap (-747319), Pid1 (+129126)
chr1:85916853-85917464	4933407L21Rik (-11324), Itm2c (+22878)
chr1:85933652-85934112	4933407L21Rik (+5399), Gpr55 (+27125)
chr1:86032154-86032790	2810459M11Rik (-13391), Spata3 (+10530)
chr1:86053255-86053846	Psmd1 (-11068), 2810459M11Rik (+7688)
chr1:86359250-86359701	Ncl (-76)
chr1:86434441-86435142	Ptma (-91934), Tex44 (+8463)
chr1:86487302-86487836	Ptma (-39157), Tex44 (+61240)
chr1:86504000-86504576	Ptma (-22438), Tex44 (+77959)
chr1:86526348-86526873	Ptma (-115)
chr1:87273488-87273884	Gigyf2 (-53317), Efhd1 (+9323)
chr1:87786192-87786668	Sag (-17250), Atg16l1 (+30344)
chr1:88478157-88478651	Glrp1 (+31662), Spp2 (+71443)
chr1:88658092-88658792	Glrp1 (-148376), Arl4c (+43779)
chr1:88668386-88668735	Glrp1 (-158495), Arl4c (+33660)
chr1:88668812-88669195	Glrp1 (-158938), Arl4c (+33217)
chr1:88702034-88702436	Arl4c (-14)
chr1:88839821-88840720	Sh3bp4 (-230144), Arl4c (-138050)
chr1:88924145-88924625	Arl4c (-222164), Sh3bp4 (-146030)
chr1:89069909-89070554	Sh3bp4 (-183)
chr1:89136042-89136725	Agap1 (-318422), Sh3bp4 (+65969)
chr1:89137078-89137635	Agap1 (-317449), Sh3bp4 (+66942)
chr1:89400526-89401286	Agap1 (-53900), Sh3bp4 (+330491)
chr1:89454531-89454873	Agap1 (-104)
chr1:89509986-89510544	Agap1 (+55459), Gbx2 (+420914)
chr1:89517813-89518201	Agap1 (+63201), Gbx2 (+413172)
chr1:89860266-89860667	Gbx2 (+70712), Agap1 (+405661)
chr1:89934542-89935289	Gbx2 (-3737)
chr1:90288771-90289181	Cops8 (-314005), Ackr3 (+84996)
chr1:90290695-90291234	Cops8 (-312016), Ackr3 (+86985)
chr1:90504988-90505754	Cops8 (-97610), Ackr3 (+301391)
chr1:90974904-90975444	Lrrfip1 (-78280), Rab17 (-5513)
chr1:91038663-91039041	Rab17 (-69191), Lrrfip1 (-14602)
chr1:91062334-91062896	Rbm44 (-82488), Lrrfip1 (+9161)
chr1:91209325-91210221	Ube2f (-40564), Ramp1 (+29727)
chr1:91249935-91250356	Ube2f (-191)
chr1:91412966-91413526	Hes6 (-24)
chr1:91459101-91459567	Per2 (-10)
chr1:91540297-91540799	Asb1 (+4)
chr1:92099410-92099899	Hdac4 (+80686), Twist2 (+298185)
chr1:92180223-92180981	Hdac4 (-261)
chr1:92195836-92196112	Hdac4 (-15633), Ndufa10 (+277886)
chr1:92212033-92212514	Hdac4 (-31933), Ndufa10 (+261586)
chr1:92832696-92832945	Gpc1 (+1176), Ankmy1 (+70085)
chr1:93343467-93343796	Pask (-843), Ppp1r7 (+778)
chr1:93478259-93478589	Sept2 (-637), Sept2 (-540), Hdlbp (+377)
chr1:97553780-97554317	Slco6c1 (-425843), D1Ertd622e (+108025)
chr1:104746751-104747325	Cdh20 (-21491)
chr1:104838074-104839219	Cdh20 (+70118), Rnf152 (+518023)
chr1:104848323-104848655	Cdh20 (+79960), Rnf152 (+508181)
chr1:106061795-106062120	Phlpp1 (-109794), Zcchc2 (+71552)
chr1:106171187-106171778	Phlpp1 (-269)
chr1:106199631-106200083	Phlpp1 (+28105), Bcl2 (+514417)
chr1:106402992-106403579	Phlpp1 (+231534), Bcl2 (+310988)
chr1:106759568-106760120	Kdsr (-117)
chr1:111864714-111865212	Dsel (-45)
chr1:118389178-118389523	Clasp1 (-105)
chr1:119033772-119034270	Gli2 (+19598), Tfcp2l1 (+406075)
chr1:119049892-119050562	Gli2 (+3392), Tfcp2l1 (+422281)
chr1:119053577-119053758	Gli2 (-49)
chr1:119256679-119257166	Gli2 (-203304), Inhbb (+165325)
chr1:119328929-119329310	Gli2 (-275501), Inhbb (+93128)
chr1:119504528-119505072	Ralb (-6)
chr1:120115383-120116200	Tmem37 (-41718), Dbi (+5145)
chr1:121047319-121047946	Insig2 (+280391), En1 (+445215)
chr1:121087100-121087569	Insig2 (+240689), En1 (+484917)
chr1:125435439-125435938	Actr3 (-142)
chr1:125560753-125561081	Slc35f5 (-99)
chr1:126660512-126661023	Lypd1 (-748554), Nckap5 (+169864)
chr1:126683679-126684624	Lypd1 (-771938), Nckap5 (+146480)
chr1:126830302-126830560	Nckap5 (+201)
chr1:126830623-126830942	Nckap5 (-151)
chr1:126925249-126925812	Mgat5 (-279487), Nckap5 (-94899)
chr1:127239756-127240288	Mgat5 (+35004), Tmem163 (+439526)
chr1:127773819-127774266	Ccnt2 (-121)
chr1:128102664-128102851	R3hdm1 (-566), Zranb3 (+243)
chr1:128103022-128103486	Zranb3 (-253), R3hdm1 (-70)
chr1:128404988-128405506	Mcm6 (-45583), Dars (+12112)
chr1:128659776-128660279	Thsd7b (-613316), Cxcr4 (-67738)
chr1:131062802-131063390	Mapkapk2 (+34730), Il10 (+43251)
chr1:131078723-131079169	Mapkapk2 (+18880), Il10 (+59101)
chr1:131378501-131379442	Ikbke (-99366), Srgap2 (+148375)
chr1:131473403-131474018	Ikbke (-194105), Srgap2 (+53636)
chr1:131483381-131484012	Ikbke (-204091), Srgap2 (+43650)
chr1:131526932-131527982	Fam72a (-446), Srgap2 (-110)
chr1:132317375-132317763	Nuak2 (+1443), Tmcc2 (+73712)
chr1:132322640-132323243	Nuak2 (+6816), Tmcc2 (+68339)
chr1:132333680-132334132	Nuak2 (+17780), Tmcc2 (+57375)
chr1:133131033-133131597	Ppp1r15b (+172)
chr1:133393157-133393599	Etnk2 (+29806), Sox13 (+30999)
chr1:133610229-133610471	Snrpe (-59)
chr1:133961624-133962216	Fmod (-75334), Prelp (-40506)
chr1:134079028-134079305	Btg2 (-47)
chr1:134210228-134210577	Mybph (+16946), Adora1 (+25028)
chr1:134955819-134956234	Ppp1r12b (-176)
chr1:135158526-135159421	Gpr37l1 (+8707), Arl8a (+12150)
chr1:135375014-135375774	Shisa4 (-157)
chr1:135411007-135411363	Shisa4 (-35948), Ipo9 (+19314)
chr1:135686668-135687135	Nav1 (-101197), Csrp1 (-33159)
chr1:135734637-135734917	Phlda3 (-31342), Csrp1 (+14716)
chr1:136140212-136140817	Kif21b (+9126), Mroh3 (+72313)
chr1:136142414-136142785	Kif21b (+11211), Mroh3 (+70228)
chr1:136143536-136143818	Kif21b (+12288), Mroh3 (+69151)
chr1:136455804-136456803	Kif14 (-11631), Ddx59 (+41033)
chr1:136613165-136613911	Zfp281 (-11363), Kif14 (+145603)
chr1:137898359-137898837	Nr5a2 (-938150), Ptprc (+276669)
chr1:138596150-138596567	Nek7 (+23390), Atp6v1g3 (+322621)
chr1:139346573-139347263	Crb1 (+30159), Dennd1b (+383209)
chr1:143145600-143146054	B3galt2 (-494837)
chr1:144003953-144004388	Rgs2 (-10)
chr1:146843984-146844535	Brinp3 (+349500)
chr1:150393015-150393453	BC003331 (-154), Tpr (+396)
chr1:151428359-151428696	Swt1 (-73), Trmt1l (-14)
chr1:151755006-151755427	Edem3 (-157)
chr1:152556174-152556953	Rgl1 (+68653), Colgalt2 (+156734)
chr1:152766294-152766675	Arpc5 (-57)
chr1:152792713-152793248	Ncf2 (-7213), Arpc5 (+26439)
chr1:152903072-152903529	Nmnat2 (-51697), Smg7 (-25133)
chr1:152904536-152904871	Nmnat2 (-50294), Smg7 (-26536)
chr1:153011440-153012155	Nmnat2 (+56800), Lamc2 (+174649)
chr1:153014359-153015145	Nmnat2 (+59754), Lamc2 (+171695)
chr1:153037730-153038034	Nmnat2 (+82884), Lamc2 (+148565)
chr1:153040075-153040483	Nmnat2 (+85281), Lamc2 (+146168)
chr1:153202217-153202530	Lamc2 (-15927), Lamc1 (+130412)
chr1:153308236-153308545	Lamc2 (-121944), Lamc1 (+24395)
chr1:153506094-153506579	Dhx9 (-18729), Npl (+43708)
chr1:153535576-153536141	Dhx9 (-48251), Npl (+14186)
chr1:153587813-153588464	Rgs8 (-64886), Npl (-38094)
chr1:153703444-153703743	Rgs16 (-36755), Rgs8 (+50569)
chr1:153899760-153899955	Glul (-86)
chr1:154102790-154103482	Zfp648 (-98051), Glul (+203192)
chr1:155099626-155099869	Ier5 (-112)
chr1:155158516-155158766	Stx6 (-74)
chr1:155212545-155212971	BC034090 (+19982), Stx6 (+54043)
chr1:155417274-155417606	Xpr1 (-111)
chr1:156754581-156755003	Angptl1 (-83770), Fam20b (-35720)
chr1:156997919-156998409	Ralgps2 (-58777), Tex35 (+110486)
chr1:157518060-157518435	Sec16b (+11520), Brinp2 (+838078)
chr1:158356291-158356575	Brinp2 (-107)
chr1:158489524-158490130	Astn1 (+127554), Pappa2 (+468540)
chr1:159670749-159671288	4930523C07Rik (-404143), Tnr (+147250)
chr1:159760898-159761253	4930523C07Rik (-314086), Tnr (+237307)
chr1:160212820-160213174	Cacybp (-122)
chr1:160531455-160531741	Cacybp (-318723), Rabgap1l (+261348)
chr1:161034775-161035208	Zbtb37 (-143)
chr1:161269494-161269761	Tnfsf4 (-125781), Prdx6 (-18409)
chr1:161876696-161877161	Suco (-247)
chr1:161969067-161969303	Pigc (-43)
chr1:161999948-162000534	4930558K02Rik (-20605), Dnm3 (+477793)
chr1:162081802-162082206	4930558K02Rik (-102368), Dnm3 (+396030)
chr1:162108136-162108654	4930558K02Rik (-128759), Dnm3 (+369639)
chr1:162832152-162832790	Fmo4 (-18799), Fmo1 (+34139)
chr1:163257294-163257685	Mroh9 (-171820), Prrx1 (+56220)
chr1:164248592-164249158	Slc19a2 (-171)
chr1:164307445-164307741	Blzf1 (-109), Nme7 (-79)
chr1:165460368-165460773	Mpc2 (-466), Dcaf6 (-106)
chr1:165460878-165461391	Dcaf6 (-670), Mpc2 (+98)
chr1:165634449-165634810	Mpzl1 (-101)
chr1:165934920-165935413	Pou2f1 (+67511), Cd247 (+146486)
chr1:165966536-165967032	Pou2f1 (+35894), Cd247 (+178103)
chr1:166002694-166003103	Pou2f1 (-221)
chr1:166280517-166280912	Tada1 (-98382), Ildr2 (+26576)
chr1:166304427-166304784	Tada1 (-74491), Ildr2 (+50467)
chr1:167239925-167240470	Uck2 (+45122), Fam78b (+238781)
chr1:168216139-168216699	Pbx1 (+215478), Lmx1a (+526862)
chr1:168286709-168287180	Pbx1 (+144952), Lmx1a (+597388)
chr1:168291242-168291634	Pbx1 (+140459), Lmx1a (+601881)
chr1:168432287-168432656	Pbx1 (-575)
chr1:168550093-168550467	Pbx1 (-118383), Nuf2 (+981184)
chr1:169051537-169051784	Pbx1 (-619764), Nuf2 (+479803)
chr1:169093572-169093850	Pbx1 (-661814), Nuf2 (+437753)
chr1:169467687-169468332	Nuf2 (+63454)
chr1:169484744-169485049	Nuf2 (+46567)
chr1:169485116-169485983	Nuf2 (+45914)
chr1:169969085-169969562	Hsd17b7 (-83)
chr1:170424557-170425159	Spata46 (+116055), Nos1ap (+165003)
chr1:170644276-170644571	Olfml2b (-108)
chr1:170704937-170705602	Olfml2b (+60738), Atf6 (+162501)
chr1:171222378-171222935	Apoa2 (-2397), Tomm40l (-143)
chr1:171247108-171247439	Adamts4 (-3149), Ndufs2 (-152)
chr1:171263158-171263329	B4galt3 (-7099), Adamts4 (+12821)
chr1:171329036-171329399	Dedd (+73)
chr1:171501487-171503176	Alyref2 (-1146)
chr1:172220320-172220722	Casq1 (-653)
chr1:172242353-172242738	Casq1 (-22678), Atp1a4 (+15868)
chr1:172340938-172341233	Kcnj10 (-124)
chr1:172349790-172350595	Pigm (-26353), Kcnj10 (+8983)
chr1:172376316-172376666	Pigm (-55)
chr1:175128396-175129030	Grem2 (-206894), Rgs7 (+363563)
chr1:175385561-175386082	Grem2 (-464003), Rgs7 (+106454)
chr1:175692629-175693137	Chml (-253), Opn3 (-107)
chr1:176814047-176814495	Sdccag8 (-389), Cep170 (-204)
chr1:176814627-176814929	Cep170 (-711), Sdccag8 (+118)
chr1:176987047-176987463	Sdccag8 (+172595), Akt3 (+270948)
chr1:176994141-176994547	Sdccag8 (+179684), Akt3 (+263859)
chr1:177175312-177175803	Akt3 (+82645), Sdccag8 (+360898)
chr1:177441661-177442341	Zbtb18 (-2294)
chr1:177555601-177556086	1700016C15Rik (-173970), Zbtb18 (+111549)
chr1:177623305-177623782	1700016C15Rik (-106270), Zbtb18 (+179249)
chr1:177640451-177640855	1700016C15Rik (-89161), Zbtb18 (+196358)
chr1:178318305-178319173	Cox20 (-391)
chr1:178337687-178337942	Hnrnpu (-18)
chr1:178357813-178358318	Efcab2 (-48037), Hnrnpu (-20269)
chr1:179803575-179804101	Ahctf1 (-158), Gm10518 (+462)
chr1:180312311-180313355	Psen2 (-59695), Itpkb (-17652)
chr1:180387425-180387873	Itpkb (+57164), Stum (+95818)
chr1:180390417-180391088	Itpkb (+60268), Stum (+92714)
chr1:180813398-180813872	H3f3a (-3)
chr1:180850852-180851224	Sde2 (-89)
chr1:181016504-181017004	Ephx1 (+815)
chr1:181393863-181394064	Cnih3 (+41336), Ccdc121 (+117487)
chr1:182408865-182409350	Trp53bp2 (-64)
chr1:182918830-182919257	Tlr5 (-35744), Susd4 (+154149)
chr1:183047663-183047872	Tlr5 (+92980), Disp1 (+173717)
chr1:183048075-183048455	Tlr5 (+93477), Disp1 (+173220)
chr1:184033956-184034597	1700056E22Rik (-279), Dusp10 (-104)
chr1:184066011-184066960	Dusp10 (+32105), Hlx (+666133)
chr1:184440932-184441656	Hlx (+291325), Dusp10 (+406913)
chr1:184453657-184454188	Hlx (+278696), Dusp10 (+419542)
chr1:185200966-185201405	Rab3gap2 (-2931)
chr1:185203723-185204110	Rab3gap2 (-200)
chr1:185493478-185494105	Slc30a10 (+38944), Lyplal1 (+623518)
chr1:186655061-186655582	Lyplal1 (-538012), Tgfb2 (+50378)
chr1:189187614-189188241	Kctd3 (-180088), Kcnk2 (+155427)
chr1:189644914-189645631	Kcnk2 (-301918), Cenpf (+42813)
chr1:189688107-189688466	Cenpf (-201)
chr1:189731695-189732037	Ptpn14 (+3598), Smyd2 (+190497)
chr1:190190197-190190611	Prox1 (-19690), Rps6kc1 (+721366)
chr1:190682218-190682833	Prox1 (-511812), Rps6kc1 (+229244)
chr1:191026014-191026450	Mfsd7b (-74)
chr1:191397099-191397970	Ppp2r5a (-494)
chr1:191469245-191469468	Ppp2r5a (-72316), Dtl (+106187)
chr1:191470709-191471039	Ppp2r5a (-73833), Dtl (+104670)
chr1:191495199-191495588	Ppp2r5a (-98353), Dtl (+80150)
chr1:191575426-191575809	Dtl (-74), Ints7 (-18)
chr1:193751786-193752353	Plxna2 (-867755), Camk1g (-381772)
chr1:194281922-194282442	Camk1g (-911884), Plxna2 (-337643)
chr1:194619599-194619914	Plxna2 (-68)
chr1:194629161-194629696	Cd34 (-309390), Plxna2 (+9604)
chr1:194721404-194721617	Cd34 (-217308), Plxna2 (+101686)
chr1:194746714-194747275	Cd34 (-191824), Plxna2 (+127170)
chr10:3394210-3394671	Iyd (-145799), Ppp1r14c (+28384)
chr10:3696917-3697399	Plekhg1 (-43206), Iyd (+156918)
chr10:3819360-3819693	Mthfd1l (-153604), Plekhg1 (+79163)
chr10:3973666-3974017	Mthfd1l (+711)
chr10:3978363-3978714	Akap12 (-287841), Mthfd1l (+5408)
chr10:4105579-4106423	Akap12 (-160379), Mthfd1l (+132870)
chr10:4107673-4108264	Akap12 (-158411), Mthfd1l (+134838)
chr10:4386578-4387238	Zbtb2 (+1200), Akap12 (+120528)
chr10:5805271-5805694	Fbxo5 (+117)
chr10:5805910-5806209	Fbxo5 (-460)
chr10:5823783-5824509	Mtrf1l (-236)
chr10:7605209-7605648	Lrp11 (+15612), Pcmt1 (+58179)
chr10:8760646-8761001	Ust (-241999), Sash1 (+125246)
chr10:8762118-8762670	Ust (-243569), Sash1 (+123676)
chr10:8801201-8801416	Ust (-282484), Sash1 (+84761)
chr10:8886156-8886637	Sash1 (-327)
chr10:9901977-9902253	Stxbp5 (-1036)
chr10:11025792-11026257	Grm1 (+56331), Gm10944 (+344677)
chr10:11280809-11281051	Fbxo30 (-400)
chr10:13967510-13967751	Hivep2 (+1252), Adgrg6 (+577405)
chr10:18469247-18469746	Nhsl1 (+61822), Hebp2 (+76579)
chr10:18508572-18509019	Hebp2 (+37280), Nhsl1 (+101121)
chr10:19310029-19310348	Tnfaip3 (-294779), Olig3 (-46344)
chr10:19591627-19592065	Ifngr1 (-103)
chr10:20170532-20170842	Bclaf1 (-141797), Map7 (+21703)
chr10:20311865-20312293	Bclaf1 (-405)
chr10:20673816-20674250	Ahi1 (-278514), Pde7b (-125705)
chr10:21679152-21679598	Sgk1 (-202809), 1700020N01Rik (+86230)
chr10:21994441-21994692	4930444G20Rik (+73512), Sgk1 (+112383)
chr10:22731124-22731581	Tbpl1 (+94)
chr10:22746328-22746730	Tbpl1 (-15082), Tcf21 (+73645)
chr10:25023542-25024383	Arg1 (-96479), Akap7 (+275201)
chr10:29143894-29144453	Soga3 (+335)
chr10:31295775-31296200	Hey2 (-453187), Hddc2 (-17395)
chr10:31504019-31504560	Tpd52l1 (-58332), Rnf217 (+104894)
chr10:32869598-32870035	Nkain2 (+20644)
chr10:32880180-32880578	Nkain2 (+10082)
chr10:32881949-32882513	Nkain2 (+8230)
chr10:37078514-37078830	Marcks (+60248), Hdac2 (+104128)
chr10:37138722-37139162	Marcks (-22)
chr10:37140475-37141527	Marcks (-2081)
chr10:37250855-37251642	Marcks (-112329)
chr10:37314892-37315331	Marcks (-176192)
chr10:37377899-37378353	Marcks (-239206)
chr10:37692001-37692338	Marcks (-553250)
chr10:38308847-38309500	Rfpl4b (+512605)
chr10:38553436-38554146	Rfpl4b (+267988)
chr10:39171748-39172105	Fyn (-197871), Wisp3 (-8133)
chr10:39209268-39209534	Fyn (-160397), Wisp3 (-45607)
chr10:39291086-39291607	Wisp3 (-127553), Fyn (-78451)
chr10:39369564-39369805	Fyn (-113)
chr10:39452028-39452612	Traf3ip2 (-160614), Fyn (+82522)
chr10:39471670-39472216	Traf3ip2 (-140991), Fyn (+102145)
chr10:39540969-39541406	Traf3ip2 (-71746), Fyn (+171390)
chr10:39659423-39660477	Rev3l (-72168), Traf3ip2 (+47016)
chr10:39672371-39673157	Rev3l (-59354), Traf3ip2 (+59830)
chr10:39674876-39675256	Rev3l (-57052), Traf3ip2 (+62132)
chr10:40258014-40259170	Gtf3c6 (-921)
chr10:40259207-40259489	Gtf3c6 (-1677)
chr10:40300716-40300958	Gtf3c6 (-43166), Amd1 (+1349)
chr10:40302160-40302470	Amd1 (-129)
chr10:40349080-40349458	Cdk19 (-39)
chr10:40372203-40372712	Slc22a16 (-197878), Cdk19 (+23150)
chr10:40499830-40500260	Slc22a16 (-70291), Cdk19 (+150737)
chr10:40883339-40883606	Wasf1 (-354), Cdc40 (-162)
chr10:40942792-40943043	Wasf1 (+59091), Gpr6 (+129367)
chr10:41518545-41518728	Cd164 (-777)
chr10:41809912-41810357	Cep57l1 (-522), Sesn1 (+200)
chr10:41934456-41935068	Armc2 (+83618), Sesn1 (+124827)
chr10:42277489-42277978	Foxo3 (-982)
chr10:43155113-43155582	Sobp (+19182), Scml4 (+294978)
chr10:43221294-43221510	Pdss2 (-84)
chr10:43276327-43276644	Bend3 (-202345), Pdss2 (+55000)
chr10:43578381-43578667	Cd24a (-645)
chr10:43580738-43581098	Cd24a (+1749), Qrsl1 (+320827)
chr10:43751888-43752395	Qrsl1 (+149603), Cd24a (+172973)
chr10:44997425-44997818	Prdm1 (-538935), Prep (-69581)
chr10:46697885-46698461	NONE
chr10:47102656-47103027	NONE
chr10:52417264-52417578	Nus1 (-126)
chr10:52742693-52743213	Pln (-594740), Slc35f1 (+52420)
chr10:53379757-53379990	Cep85l (+73)
chr10:53679751-53680181	Mcm9 (-49527), Fam184a (+71157)
chr10:56893154-56893711	Hsf2 (-592963), Gja1 (+514345)
chr10:56899461-56900008	Hsf2 (-586661), Gja1 (+520647)
chr10:56935134-56935440	Hsf2 (-551109), Gja1 (+556199)
chr10:57486087-57486391	Hsf2 (-157)
chr10:57744149-57744556	Fabp7 (-40528), Pkib (+112372)
chr10:57784102-57784337	Fabp7 (-661)
chr10:57784402-57785033	Fabp7 (-163)
chr10:57828498-57829179	Smpdl3a (+34465), AW822073 (+396091)
chr10:58322928-58323630	Lims1 (-71094), Gcc2 (+67782)
chr10:58338340-58338597	Lims1 (-55904), Gcc2 (+82972)
chr10:58600913-58601924	Edar (+74235), Ccdc138 (+103471)
chr10:59090367-59090812	Sept10 (+131257), Sh3rf3 (+277132)
chr10:59323076-59323368	P4ha1 (-74)
chr10:59786184-59786656	Dnajb12 (-93155), Micu1 (+83821)
chr10:59897184-59897467	Dnajb12 (+17751), Ddit4 (+54508)
chr10:59899467-59900032	Dnajb12 (+20175), Ddit4 (+52084)
chr10:59951715-59952159	Ddit4 (-103)
chr10:60193615-60193968	Chst3 (+25468), Spock2 (+87573)
chr10:60202805-60203312	Chst3 (+16201), Spock2 (+96840)
chr10:60210372-60210727	Chst3 (+8710), Spock2 (+104331)
chr10:60351736-60352089	Gm17455 (-47813), Vsir (+5062)
chr10:61277910-61278396	Adamts14 (-4715)
chr10:61452785-61453084	Eif4ebp2 (-274)
chr10:61475592-61475874	Lrrc20 (-68)
chr10:62320472-62320968	Hk1 (+59188), Tacr2 (+68282)
chr10:62486639-62487086	Vps26a (-265)
chr10:62651159-62651508	Ddx50 (-116)
chr10:62739953-62740431	Stox1 (-14064), Ccar1 (+52039)
chr10:62792200-62792641	Ccar1 (-190)
chr10:62865247-62865631	Ccar1 (-73208), Tet1 (+33679)
chr10:63023050-63023419	Pbld2 (-1277), Hnrnph3 (+659)
chr10:63023981-63024456	Hnrnph3 (-325), Pbld2 (-293)
chr10:66921140-66921697	Reep3 (+175526)
chr10:66994489-66995539	Reep3 (+101931)
chr10:67018804-67019243	Reep3 (+77921)
chr10:67143733-67143996	Jmjd1c (+16607), Nrbf2 (+141440)
chr10:67185492-67185844	Jmjd1c (+58410), Nrbf2 (+99637)
chr10:67226120-67226496	Nrbf2 (+58997), Jmjd1c (+99050)
chr10:67287935-67288378	Nrbf2 (-2852)
chr10:67966009-67966575	Zfp365 (-53630), Rtkn2 (-13306)
chr10:67979396-67979764	Rtkn2 (-18)
chr10:69352893-69353237	Cdk1 (-127)
chr10:69872330-69872681	Ccdc6 (-224615), Ank3 (+338734)
chr10:70379914-70380614	Fam13c (-60662), Slc16a9 (+135164)
chr10:70419609-70419958	Fam13c (-21142), Slc16a9 (+174684)
chr10:70648804-70649534	Phyhipl (-49878), Bicc1 (+510531)
chr10:70686406-70687112	Phyhipl (-87468), Bicc1 (+472941)
chr10:70806793-70807233	Phyhipl (-207722), Bicc1 (+352687)
chr10:70828092-70828747	Phyhipl (-229129), Bicc1 (+331280)
chr10:70901280-70901552	Phyhipl (-302125), Bicc1 (+258284)
chr10:72654550-72654896	Zwint (-172)
chr10:73491580-73492042	Pcdh15 (-330072), Zwint (+836916)
chr10:73826300-73826793	Pcdh15 (+4664)
chr10:74113976-74114416	Gnaz (-852981), Pcdh15 (+292313)
chr10:75121090-75121507	Specc1l (-91091), Bcr (+60707)
chr10:75211896-75212478	Specc1l (-203)
chr10:75450836-75451273	Upb1 (+44144), Gucd1 (+66326)
chr10:75451554-75451760	Upb1 (+44746), Gucd1 (+65724)
chr10:75517241-75517645	Snrpd3 (-108), Gucd1 (-62)
chr10:75517739-75518079	Gucd1 (-528), Snrpd3 (+358)
chr10:75556079-75556514	Lrrc75b (+4033), Snrpd3 (+38746)
chr10:75704154-75704919	Susd2 (-60546), Cabin1 (+59779)
chr10:75828304-75828946	Gstt4 (-6082), Gstt2 (+8742)
chr10:75872836-75873177	Derl3 (-20406), Mif (-12767)
chr10:76442687-76443016	Pcnt (-126)
chr10:77581469-77581833	Pttg1ip (-69)
chr10:77583857-77584421	Sumo3 (-22086), Pttg1ip (+2419)
chr10:77623148-77623599	Tspear (-63195), Ube2g2 (+1099)
chr10:77634549-77634942	Tspear (-51823), Ube2g2 (+12471)
chr10:77978431-77978655	1810043G02Rik (+19)
chr10:78222748-78223351	Pwp2 (-37901), Trappc10 (+21591)
chr10:79097459-79097800	2610008E11Rik (-30)
chr10:79681688-79682301	Cdc34 (-200)
chr10:79766955-79767299	Rnf126 (-175)
chr10:79767474-79767755	Rnf126 (-663)
chr10:79803971-79804240	Misp (-18452), Palm (+10534)
chr10:79854176-79854673	Ptbp1 (-2)
chr10:79900828-79901390	Med16 (+7789), Cfd (+10256)
chr10:79984224-79984415	Cnn2 (-4264), Tmem259 (+10)
chr10:79984835-79985400	Cnn2 (-3466), Tmem259 (-788)
chr10:80048423-80048851	Polr2e (-8842), Gpx4 (-5400)
chr10:80053332-80053713	Gpx4 (-514)
chr10:80115379-80115940	Stk11 (-143)
chr10:80118611-80118841	Stk11 (+2923), Cbarp (+20639)
chr10:80142134-80142440	Cbarp (-2922), Atp5d (+830)
chr10:80148787-80149778	Cirbp (-18495), Midn (+1011)
chr10:80159668-80160232	Cirbp (-7828), Midn (+11678)
chr10:80167349-80168008	Cirbp (-99)
chr10:80226252-80226778	Mum1 (+81)
chr10:80256206-80256516	Gamt (+4607), Ndufs7 (+7240)
chr10:80259830-80260275	Gamt (+915)
chr10:80260905-80261263	Dazap1 (-3990), Gamt (-116)
chr10:80302440-80302954	Apc2 (+877)
chr10:80329736-80330110	Pcsk4 (-425), Reep6 (-30)
chr10:80398815-80399116	Mbd3 (+584)
chr10:80399434-80399955	Mbd3 (-145)
chr10:80433867-80434306	Tcf3 (-444)
chr10:80577262-80577807	Klf16 (-214)
chr10:80622075-80622746	Csnk1g2 (-427)
chr10:80676263-80676783	Mknk2 (-230)
chr10:80701706-80702419	Izumo4 (-363), Mob3a (-208)
chr10:80742201-80742776	Ap3d1 (-225)
chr10:80754752-80755245	Dot1l (-207)
chr10:80757701-80757983	Sf3a2 (-40356), Dot1l (+2636)
chr10:80826137-80826727	Oaz1 (-254)
chr10:80900692-80901168	Timm13 (+39)
chr10:80929750-80930045	Gadd45b (-175)
chr10:80963484-80963864	Gadd45b (+33601), Gng7 (+37691)
chr10:81037094-81037501	Slc39a3 (+128)
chr10:81137237-81137687	Zbtb7a (+1191), Pias4 (+30461)
chr10:81167681-81168038	Pias4 (+63)
chr10:81182552-81183218	Dapk3 (-120), 4930442H23Rik (+964)
chr10:81292538-81293018	Tjp3 (-1511), Pip5k1c (-227)
chr10:81320202-81321283	Cactin (-360)
chr10:81350309-81350909	Hmg20b (-185)
chr10:81378408-81378901	Fzr1 (-139)
chr10:81496285-81496674	Ncln (-88)
chr10:81545000-81545405	Gna11 (-13)
chr10:81570829-81571129	Tle2 (-4553)
chr10:81606003-81606379	BC025920 (-834)
chr10:82047930-82048152	Zfp873 (-82)
chr10:82858920-82859302	Txnrd1 (-1190)
chr10:83140237-83140780	Chst11 (+155011), Slc41a2 (+197373)
chr10:83143058-83143497	Chst11 (+157780), Slc41a2 (+194604)
chr10:83211014-83211627	Slc41a2 (+126561), Chst11 (+225823)
chr10:83261151-83261857	Slc41a2 (+76378), Chst11 (+276006)
chr10:83639923-83640395	Appl2 (+8579), Washc4 (+96218)
chr10:84646522-84647131	Rfx4 (-109235), Polr3b (+24535)
chr10:84658241-84658901	Rfx4 (-97491), Polr3b (+36279)
chr10:84685499-84686631	Rfx4 (-69997), Polr3b (+63773)
chr10:84686926-84687290	Rfx4 (-68954), Polr3b (+64816)
chr10:84755650-84756294	Rfx4 (-90)
chr10:84810552-84810948	Ric8b (-106866), Rfx4 (+54688)
chr10:84852495-84852966	Ric8b (-64885), Rfx4 (+96669)
chr10:84917046-84917359	Ric8b (-413)
chr10:85043911-85044504	Fhl4 (+58287), Ric8b (+126592)
chr10:85539505-85540000	Pwp1 (-332078), Btbd11 (+152939)
chr10:86339625-86339942	Timp3 (+39412), Syn3 (+159072)
chr10:86375867-86376368	Timp3 (+75746), Syn3 (+122738)
chr10:86498795-86499130	Syn3 (-107)
chr10:86705244-86706188	Hsp90b1 (-207), Ttc41 (-95)
chr10:86778476-86779101	Nt5dc3 (-216)
chr10:86819671-86820263	Nt5dc3 (+40962), Stab2 (+188058)
chr10:87447445-87448208	Ascl1 (+45833), 1700113H08Rik (+389781)
chr10:87489623-87490118	Ascl1 (+3789), 1700113H08Rik (+431825)
chr10:87927130-87927642	Pmch (-163686), Igf1 (+68128)
chr10:90494881-90495367	Anks1b (-81393), Uhrf1bp1l (+750133)
chr10:91181411-91182155	Tmpo (-10205)
chr10:91719487-91720619	Tmpo (-548475)
chr10:93160589-93160978	Cdk17 (-106)
chr10:93255280-93255704	Elk3 (+55643), Cdk17 (+94602)
chr10:93263425-93263721	Elk3 (+47562), Cdk17 (+102683)
chr10:93275242-93275816	Elk3 (+35606), Cdk17 (+114639)
chr10:93275849-93276224	Elk3 (+35098), Cdk17 (+115147)
chr10:93276285-93276771	Elk3 (+34607), Cdk17 (+115638)
chr10:93432519-93432896	Elk3 (-121573), Lta4h (-20703)
chr10:93453126-93453580	Lta4h (-58)
chr10:93771757-93772457	Usp44 (-59448), Ntn4 (+131058)
chr10:94035668-94036225	Vezt (-130), Fgd6 (-54)
chr10:94087276-94087769	Nr2c1 (-60500), Fgd6 (+51522)
chr10:94413587-94414262	Tmcc3 (-100932), Ndufa12 (+214921)
chr10:94561633-94561842	Cep83 (-126916), Tmcc3 (+46881)
chr10:95199333-95199946	Plxnc1 (-254805), Cradd (+124468)
chr10:95514631-95515205	Ube2n (-227)
chr10:95671227-95671749	Nudt4 (-107342), Anapc15-ps (+1963)
chr10:95817736-95818136	Anapc15-ps (-144485), Eea1 (-122814)
chr10:96308924-96309537	Btg1 (-307775), Gm5426 (+172628)
chr10:98914163-98914768	Atp2b1 (-686)
chr10:98943073-98943379	Poc1b (-163810), Atp2b1 (+28074)
chr10:99172071-99172439	Dusp6 (-90976), Phxr2 (-45930)
chr10:99261354-99262065	Dusp6 (-1521)
chr10:99262333-99263488	Dusp6 (-320)
chr10:99941731-99942321	Csl (-182368), Kitl (-73604)
chr10:100021989-100022680	Gm4301 (-313341), Kitl (+6705)
chr10:100111110-100111479	Gm4301 (-224381), Kitl (+95665)
chr10:100661968-100662422	1700017N19Rik (+69810)
chr10:105575212-105575556	Tmtc2 (-949)
chr10:105638901-105639600	Ccdc59 (-201816), Tmtc2 (-64816)
chr10:108133484-108134177	Otogl (-221697), Ppp1r12a (-28569)
chr10:110953062-110953524	Csrp2 (+33504), Zdhhc17 (+56773)
chr10:111418497-111419052	Nap1l1 (-61842), Bbs10 (+120096)
chr10:111506282-111506640	Phlda1 (+175)
chr10:111600575-111600990	Krr1 (-371881), Phlda1 (+94497)
chr10:111665785-111666430	Krr1 (-306556), Phlda1 (+159822)
chr10:115384424-115385027	Thap2 (-291), Zfc3h1 (-233)
chr10:115468778-115469491	A930009A15Rik (-100851), Zfc3h1 (+84176)
chr10:115571317-115571725	A930009A15Rik (+1535), Lgr5 (+16259)
chr10:116362150-116362706	Ptprb (+61056), Kcnmb4 (+111450)
chr10:116416123-116416691	Kcnmb4 (+57471), Ptprb (+115035)
chr10:117063572-117064061	Cct2 (-3)
chr10:117094980-117095539	Cct2 (-31446), Frs2 (+53250)
chr10:118141493-118141903	Mdm1 (-161)
chr10:119239967-119240334	Cand1 (-96)
chr10:119615299-119615623	Cand1 (-375406), Grip1 (-204051)
chr10:120377286-120377890	Hmga2 (+98881), Llph (+150518)
chr10:120401694-120402307	Hmga2 (+74468), Llph (+174931)
chr10:120421991-120422457	Hmga2 (+54245), Llph (+195154)
chr10:120422888-120423330	Hmga2 (+53360), Llph (+196039)
chr10:120428441-120428724	Hmga2 (+47886), Llph (+201513)
chr10:121055445-121055885	Wif1 (+21705), Tbc1d30 (+255524)
chr10:121205997-121206711	Tbc1d30 (+104835), Wif1 (+172394)
chr10:121471548-121472016	Rassf3 (+4565), Gns (+106692)
chr10:121501088-121501540	Rassf3 (-24967), Tbk1 (+85473)
chr10:121505130-121505616	Rassf3 (-29026), Tbk1 (+81414)
chr10:121626357-121626649	Xpot (-187)
chr10:122097027-122097478	Tmem5 (+118)
chr10:122845539-122846209	Ppm1h (+167092), Mon2 (+230631)
chr10:122884085-122884748	Mon2 (+192088), Ppm1h (+205635)
chr10:122887581-122888136	Mon2 (+188646), Ppm1h (+209077)
chr10:122894581-122894940	Mon2 (+181744), Ppm1h (+215979)
chr10:124249399-124249758	Fam19a2 (+985503)
chr10:125996961-125997481	Lrig3 (+30968), Atp23 (+904127)
chr10:126828017-126828639	Atp23 (+73020), Lrig3 (+862075)
chr10:126978407-126978713	Ctdsp2 (-157)
chr10:127063188-127063689	March9 (-3255), Cdk4 (-95)
chr10:127121093-127121390	Os9 (-111)
chr10:127290507-127290790	Mbd6 (-1759), Ddit3 (-125)
chr10:127666678-127667116	Nab2 (-187)
chr10:127667640-127668033	Nab2 (-1127)
chr10:127676733-127677098	Nemp1 (-150)
chr10:128082970-128083306	Atp5b (-135)
chr10:128270368-128270608	Stat2 (-88)
chr10:128337501-128337942	Cs (-12)
chr10:128343453-128343796	Cs (+5891), Coq10a (+25329)
chr10:128344896-128345240	Cs (+7334), Coq10a (+23886)
chr10:128368761-128369335	Coq10a (-94)
chr10:128409753-128410111	Rnf41 (-1725), Nabp2 (-204)
chr10:128498668-128499027	Myl6 (-4973), Myl6b (-163)
chr10:128547673-128547941	Zc3h10 (-33)
chr10:128548935-128549424	Zc3h10 (-1406), Rpl41 (+125)
chr10:128565839-128566483	Pa2g4 (-174)
chr10:128626745-128627038	Rps26 (-145)
chr10:128696000-128696632	Rab5b (-52)
chr10:128821539-128821961	Ormdl2 (-156), Sarnp (-144)
chr10:128923002-128923288	Rdh5 (-3848), Bloc1s1 (+379)
chr11:3123775-3124038	Sfi1 (+69500)
chr11:3124048-3124279	Sfi1 (+69243)
chr11:3266213-3266755	Drg1 (-91)
chr11:3292049-3292414	Pik3ip1 (-38169), Patz1 (+1793)
chr11:3292768-3293030	Pik3ip1 (-37502), Patz1 (+2460)
chr11:3332252-3332610	Pik3ip1 (+2030), Limk2 (+76743)
chr11:3337424-3338046	Pik3ip1 (+7334), Limk2 (+71439)
chr11:3396098-3397156	Limk2 (+12547), Pik3ip1 (+66226)
chr11:3452194-3452587	Rnf185 (-28)
chr11:4182060-4182391	Tbc1d10a (-4596)
chr11:4802971-4803441	Cabp7 (-56428), Nf2 (+46330)
chr11:4849364-4849890	Nf2 (-91)
chr11:5189407-5190033	Emid1 (-37463), Kremen1 (+71838)
chr11:5277549-5278095	Kremen1 (-16264), Znrf3 (+167025)
chr11:5314826-5315232	Kremen1 (-53471), Znrf3 (+129818)
chr11:5317938-5318483	Kremen1 (-56653), Znrf3 (+126636)
chr11:5391210-5391638	Kremen1 (-129866), Znrf3 (+53423)
chr11:6119268-6119731	Camk2b (-53752), Nudcd3 (+80915)
chr11:6120624-6120923	Camk2b (-55026), Nudcd3 (+79641)
chr11:6154499-6154796	Camk2b (-88900), Nudcd3 (+45767)
chr11:6169171-6169626	Camk2b (-103651), Nudcd3 (+31016)
chr11:6274736-6275125	Tmed4 (-61)
chr11:6415553-6415875	Ppia (+271)
chr11:6444334-6444932	H2afv (-190)
chr11:6472100-6472450	H2afv (-27832), Purb (+3642)
chr11:6546350-6546561	Ccm2 (-431)
chr11:6546670-6547000	Ccm2 (-52)
chr11:7160664-7161171	Igfbp1 (-36864), Adcy1 (+97429)
chr11:7975834-7976359	Igfbp3 (-762200), Tns3 (+688438)
chr11:8147712-8148288	Igfbp3 (-934103), Tns3 (+516535)
chr11:8215600-8216001	Tns3 (+448734)
chr11:8424370-8424890	Tns3 (+239905)
chr11:8445908-8446476	Tns3 (+218343)
chr11:8586981-8587663	Tns3 (+77213)
chr11:12231472-12232043	Grb10 (-194357), Cobl (+233199)
chr11:16591407-16591969	Egfr (-160523), Sec61g (-83204)
chr11:16627671-16628234	Egfr (-124258), Sec61g (-119469)
chr11:16669827-16670539	Sec61g (-161699), Egfr (-82028)
chr11:16831811-16832500	Fbxo48 (-119254), Egfr (+79945)
chr11:16941122-16942140	Fbxo48 (-9779), Egfr (+189420)
chr11:16951098-16951477	Fbxo48 (-122)
chr11:17306067-17306698	C1d (+48789), Etaa1 (+647492)
chr11:17460710-17461283	C1d (+203403), Etaa1 (+492878)
chr11:18115618-18116048	Etaa1 (-161958), Meis1 (+903136)
chr11:18580850-18581363	Etaa1 (-627232), Meis1 (+437862)
chr11:18581551-18581885	Etaa1 (-627843), Meis1 (+437251)
chr11:18913308-18913635	Etaa1 (-959597), Meis1 (+105497)
chr11:19018791-19019126	Meis1 (+10)
chr11:19524125-19524948	Meis1 (-505568), Spred2 (-399905)
chr11:19554590-19554973	Meis1 (-535813), Spred2 (-369660)
chr11:20200897-20201480	Rab1a (-413)
chr11:20249343-20249577	Cep68 (-42)
chr11:20332433-20333512	Slc1a4 (-260)
chr11:20347430-20347987	Sertad2 (-195625), Slc1a4 (-14996)
chr11:20396169-20396530	Sertad2 (-146984), Slc1a4 (-63637)
chr11:20400742-20401158	Sertad2 (-142384), Slc1a4 (-68237)
chr11:20477093-20477788	Slc1a4 (-144728), Sertad2 (-65893)
chr11:20542618-20543419	Sertad2 (-315)
chr11:20631738-20632105	Sertad2 (+88588), Aftph (+95685)
chr11:20741589-20741888	Aftph (-14132), Lgalsl (+89317)
chr11:20858756-20859327	Peli1 (-276427), Lgalsl (-27986)
chr11:20915054-20915654	Peli1 (-220115), Lgalsl (-84298)
chr11:20923181-20923632	Peli1 (-212062), Lgalsl (-92351)
chr11:20941477-20941951	Peli1 (-193755), Lgalsl (-110658)
chr11:21090924-21091435	Lgalsl (-260124), Peli1 (-44289)
chr11:21571777-21572329	Wdpcp (-182), Mdh1 (+140)
chr11:22017319-22017789	Otx1 (-15939), Ehbp1 (+269241)
chr11:22286937-22287468	Ehbp1 (-408)
chr11:22348631-22349031	Tmem17 (-163257), Ehbp1 (-62036)
chr11:22458914-22459652	Ehbp1 (-172488), Tmem17 (-52805)
chr11:22584384-22584966	Tmem17 (+72587), B3gnt2 (+275426)
chr11:22587572-22588233	Tmem17 (+75815), B3gnt2 (+272198)
chr11:23140803-23141020	Xpo1 (-115166), Fam161a (+132447)
chr11:23255389-23255972	Xpo1 (-397)
chr11:23498028-23498493	Ahsa2 (-231)
chr11:23665890-23666387	Pex13 (-180), Pus10 (+132)
chr11:29692602-29693140	Rtn4 (-76)
chr11:30025885-30026345	Eml6 (-82)
chr11:30243552-30244053	Eml6 (-217770), Sptbn1 (+24366)
chr11:31713140-31714074	Cpeb4 (-158604), Bod1 (-41722)
chr11:31767947-31768486	Cpeb4 (-103994), Bod1 (-96332)
chr11:31807377-31808036	Bod1 (-135822), Cpeb4 (-64504)
chr11:31808177-31808462	Bod1 (-136435), Cpeb4 (-63891)
chr11:31838327-31838948	Bod1 (-166753), Cpeb4 (-33573)
chr11:31846681-31847457	Bod1 (-175184), Cpeb4 (-25142)
chr11:31870644-31871069	Cpeb4 (-1354)
chr11:32087430-32087944	Nsg2 (+87224), Il9r (+112549)
chr11:32112981-32113472	Il9r (+87009), Nsg2 (+112764)
chr11:32135895-32136402	Il9r (+64087), Nsg2 (+135686)
chr11:32235697-32236164	Mpg (+9420), Nprl3 (+31776)
chr11:32363648-32363929	Ubtd2 (-91581), Sh3pxd2b (+15969)
chr11:32383696-32384229	Ubtd2 (-71407), Sh3pxd2b (+36143)
chr11:32642304-32642777	Fbxw11 (-334)
chr11:32781669-32782034	Smim23 (+42753), Fbxw11 (+138977)
chr11:32801151-32801421	Smim23 (+23319), Fbxw11 (+158411)
chr11:33866706-33867255	Kcnmb1 (-96032), Kcnip1 (-23396)
chr11:35769255-35769648	Pank3 (-32)
chr11:35856592-35857175	Rars (-22378), Wwc1 (+123643)
chr11:35927153-35927744	Rars (-92943), Wwc1 (+53078)
chr11:35933563-35933916	Rars (-99234), Wwc1 (+46787)
chr11:35976537-35976997	Rars (-142261), Wwc1 (+3760)
chr11:40755098-40755594	Ccng1 (-35)
chr11:43569556-43570062	4933415A04Rik (-17231), Ccnjl (+41025)
chr11:43681489-43682066	Pwwp2a (-220)
chr11:44617109-44617372	Ebf1 (-76)
chr11:45881557-45882128	Clint1 (+29792), Lsm11 (+63092)
chr11:48853796-48854144	Trim7 (+16505), Irgm1 (+17404)
chr11:48856649-48857034	Irgm1 (+14532), Trim7 (+19377)
chr11:49203355-49203798	Zfp62 (+79)
chr11:49243721-49244154	Mgat1 (-253)
chr11:49846403-49846893	Mapk9 (-103)
chr11:50292277-50292662	Maml1 (-159)
chr11:50325557-50325965	Canx (-88)
chr11:50377448-50378071	Hnrnph1 (-9)
chr11:51606748-51607113	Hnrnpab (-84)
chr11:51688565-51689108	0610009B22Rik (+37)
chr11:52086196-52086872	Ppp2ca (-12147), Cdkl3 (+82244)
chr11:53495620-53495869	Sept8 (-24025), Sowaha (-15471)
chr11:53891677-53892102	Slc22a5 (-230)
chr11:54062062-54062693	Slc22a4 (-34288), Pdlim4 (+6636)
chr11:54107136-54107637	P4ha2 (+6424), Csf2 (+142280)
chr11:54214625-54215012	Csf2 (+34848), P4ha2 (+113856)
chr11:54522583-54523029	Rapgef6 (-140)
chr11:54754254-54755019	Cdc42se2 (+33038), Rapgef6 (+231691)
chr11:54787506-54787953	Cdc42se2 (-55)
chr11:54812675-54813146	Cdc42se2 (-25236), Lyrm7 (+47697)
chr11:54860467-54860908	Lyrm7 (-80)
chr11:55015274-55015743	Tnip1 (-52592), Anxa6 (+17936)
chr11:55097719-55098278	Gm2a (-116)
chr11:55469090-55469745	G3bp1 (-267)
chr11:56753595-56754152	Nmur2 (-712864), Gria1 (-257936)
chr11:57051801-57052379	Gria1 (+40280), Fam114a2 (+466513)
chr11:57103703-57104157	Gria1 (+92120), Fam114a2 (+414673)
chr11:57553044-57553410	Galnt10 (-92215), Mfap3 (+34540)
chr11:57600632-57601130	Galnt10 (-44561), Mfap3 (+82194)
chr11:57696468-57697256	Sap30l (-104775), Galnt10 (+51420)
chr11:57701512-57701854	Sap30l (-99954), Galnt10 (+56241)
chr11:57727627-57727964	Sap30l (-73841), Galnt10 (+82354)
chr11:57773977-57774200	Sap30l (-27548), Galnt10 (+128647)
chr11:58103844-58104144	Cnot8 (-235)
chr11:58117069-58117512	Cnot8 (+13062), Gemin5 (+51248)
chr11:58301804-58302235	Zfp692 (-5049), 4930438A08Rik (+27221)
chr11:58954380-58954818	Hist3h2a (-86)
chr11:59163298-59163821	Iba57 (+179)
chr11:59458600-59458902	Jmjd4 (+8706), Zfp867 (+13723)
chr11:59458921-59459367	Jmjd4 (+9099), Zfp867 (+13330)
chr11:59629880-59630382	Olfr223 (-36842), Mprip (-32364)
chr11:59759056-59759716	Pld6 (+28256), Mprip (+96891)
chr11:59839143-59839487	Cops3 (+523)
chr11:60046349-60046784	Pemt (-86)
chr11:60209303-60209613	Srebf1 (+11146), Rai1 (+104445)
chr11:60210315-60210747	Srebf1 (+10073), Rai1 (+105518)
chr11:60248455-60249254	Srebf1 (-28251), Tom1l2 (+104050)
chr11:60273263-60273705	Srebf1 (-52880), Tom1l2 (+79421)
chr11:60292762-60293091	Srebf1 (-72323), Tom1l2 (+59978)
chr11:60294304-60294763	Srebf1 (-73930), Tom1l2 (+58371)
chr11:60311141-60312038	Srebf1 (-90986), Tom1l2 (+41315)
chr11:60352753-60353410	Drc3 (-247), Tom1l2 (-177)
chr11:60537437-60537694	Alkbh5 (-412)
chr11:60777194-60777591	Smcr8 (-132), Top3a (-28)
chr11:60878767-60879143	Tmem11 (+317)
chr11:61174893-61175724	Usp22 (-254)
chr11:61494176-61494803	Mapk7 (-194)
chr11:61529092-61529788	B9d1 (+24296), Epn2 (+50247)
chr11:62024402-62024737	Specc1 (-4683)
chr11:62076614-62077153	Adora2b (-172100), Specc1 (+47631)
chr11:62106332-62107042	Adora2b (-142297), Specc1 (+77434)
chr11:62263656-62264041	Adora2b (+14865), Zswim7 (+17526)
chr11:62551049-62551239	Ubb (-27)
chr11:62613699-62614104	Lrrc75a (+34621), Trpv2 (+39364)
chr11:62820069-62820483	Trim16 (+45)
chr11:62966688-62967155	Tekt3 (-94732), Cdrt4 (+15729)
chr11:63135742-63136166	Pmp22 (+6972), Hs3st3b1 (+786336)
chr11:63922229-63922748	Hs3st3b1 (-199)
chr11:64051066-64051549	Hs3st3b1 (-129018), Cox10 (+28158)
chr11:64627128-64627613	Elac2 (-351667), Hs3st3a1 (+192039)
chr11:64978732-64979112	Elac2 (-116)
chr11:66168390-66168707	Dnah9 (-16)
chr11:67000519-67001063	Tmem220 (-24363), 9130409J20Rik (+44153)
chr11:67518974-67519417	Gas7 (-67340), Myh13 (+197538)
chr11:67586019-67586715	Gas7 (-169)
chr11:67588758-67589410	Rcvrn (-106242), Gas7 (+2548)
chr11:67988992-67989380	Stx8 (+22993), Ntn1 (+411637)
chr11:68049602-68050298	Stx8 (+83757), Ntn1 (+350873)
chr11:68145921-68146411	Stx8 (+179973), Ntn1 (+254657)
chr11:68150840-68151530	Stx8 (+184992), Ntn1 (+249638)
chr11:68205913-68206269	Ntn1 (+194732), Stx8 (+239898)
chr11:68215213-68215631	Ntn1 (+185401), Stx8 (+249229)
chr11:68226521-68227146	Ntn1 (+173989), Stx8 (+260641)
chr11:68691733-68692008	Myh10 (-44)
chr11:68987406-68987771	Rangrf (-13746), Pfas (+20871)
chr11:69040082-69040500	Aurkb (-5361), Ctc1 (+24194)
chr11:69059427-69059911	Borcs6 (-48)
chr11:69073406-69074040	Vamp2 (-14767), Tmem107 (+2912)
chr11:69094635-69095322	Per1 (-3969)
chr11:69096894-69097355	Per1 (-1823)
chr11:69098653-69099031	Per1 (-106)
chr11:69122489-69123155	Aloxe3 (-3074), 9130213A22Rik (-233)
chr11:69124235-69124605	9130213A22Rik (-1831), Aloxe3 (-1476)
chr11:69124816-69125228	9130213A22Rik (-2433), Aloxe3 (-874)
chr11:69364866-69365437	Chd3 (+4254), Chd3os (+24691)
chr11:69408610-69408904	Tmem88 (-10523), Kdm6b (+4918)
chr11:69409539-69410080	Tmem88 (-11576), Kdm6b (+3865)
chr11:69417907-69418230	Kdm6b (-4394)
chr11:69418878-69419163	Kdm6b (-5346), Dnah2 (+130087)
chr11:69579062-69579495	Trp53 (-1080), Wrap53 (+45)
chr11:69581403-69581661	Wrap53 (-2208), Trp53 (+1173)
chr11:69632329-69633021	Fxr2 (-315)
chr11:69662182-69662913	Mpdu1 (+94)
chr11:69672224-69672719	Eif4a1 (-155)
chr11:69758103-69758811	Polr2a (+180)
chr11:69758995-69759128	Polr2a (-425)
chr11:69837745-69838717	Nlgn2 (-447), Tmem256 (-293)
chr11:69846425-69846704	Plscr3 (-52)
chr11:69901416-69901888	2810408A11Rik (-695), Neurl4 (-239)
chr11:69921230-69921863	Eif5a (-161)
chr11:69980501-69980884	Ctdnep1 (-463), Elp5 (+559)
chr11:69995344-69995882	Phf23 (-164)
chr11:70021234-70021847	Asgr1 (-33157), Dlg4 (+2813)
chr11:70029130-70029428	Asgr1 (-25419), Dlg4 (+10551)
chr11:70432094-70432616	Arrb2 (-282)
chr11:70562331-70562892	Mink1 (-269)
chr11:70646849-70647319	Rnf167 (-203), Slc25a11 (-26)
chr11:70668695-70669168	Spag7 (+484)
chr11:70969928-70970367	Nup88 (-186), Rpain (-65)
chr11:71004348-71004859	Dhx33 (-167)
chr11:71019032-71019842	Mis12 (-174), Derl2 (-134)
chr11:71680315-71681057	Nlrp1b (-479230), Wscd1 (-70690)
chr11:71758261-71759033	Wscd1 (+7271), Aipl1 (+278842)
chr11:71763067-71763554	Wscd1 (+11935), Aipl1 (+274178)
chr11:72155151-72155635	Txndc17 (-52154), Pitpnm3 (-19615)
chr11:72226180-72226769	Med31 (-10883), Slc13a5 (+40184)
chr11:72234017-72234491	Med31 (-18662), Slc13a5 (+32405)
chr11:72522563-72522933	Spns2 (-32844), Spns3 (+27758)
chr11:72952212-72952713	Atp2a3 (-8706), Zzef1 (+156237)
chr11:73047632-73047899	Ncbp3 (-17)
chr11:73084743-73085254	Itgae (-5584), Ncbp3 (+37216)
chr11:73176973-73177372	Emc6 (-136), Tax1bp3 (+90)
chr11:74408965-74409345	Olfr412 (+47086), Rap1gap2 (+181031)
chr11:74649168-74649567	Cluh (-147)
chr11:74652682-74652941	Cluh (+3297), Pafah1b1 (+71858)
chr11:74829868-74830596	Mnt (-688)
chr11:74830692-74831105	Mnt (-21)
chr11:74831902-74832572	Mnt (+1317), Sgsm2 (+64823)
chr11:75132274-75132604	Hic1 (+37080), Smg6 (+206616)
chr11:75156997-75157421	Hic1 (+12310), Smg6 (+231386)
chr11:75178745-75178892	Ovca2 (+16)
chr11:75461090-75461702	Tlcd2 (-6683), Wdr81 (-6679)
chr11:75531482-75531840	Slc43a2 (-451)
chr11:75531904-75532148	Slc43a2 (-86)
chr11:75630759-75631076	Inpp5k (-70)
chr11:75647859-75648270	Myo1c (-7808), Inpp5k (+17077)
chr11:76147851-76148649	Rflnb (-120468), Vps53 (+31397)
chr11:76217459-76217755	Dbil5 (-1), Gemin4 (+57)
chr11:76267970-76268568	Glod4 (-24544), Nxn (+130871)
chr11:76290235-76290782	Glod4 (-46784), Nxn (+108631)
chr11:76406741-76407017	Timm22 (-264)
chr11:76494508-76494925	Abr (+14702), Timm22 (+87574)
chr11:76647071-76647856	Abr (-138045), Bhlha9 (-25006)
chr11:76846872-76847314	Cpd (-75)
chr11:76849640-76850108	Cpd (-2856)
chr11:77486711-77487210	Ankrd13b (+2717), Coro6 (+24550)
chr11:77624393-77624746	Nufip2 (-61585), Taok1 (-16755)
chr11:77625024-77625823	Nufip2 (-60731), Taok1 (-17609)
chr11:77685756-77686227	Nufip2 (-163)
chr11:77786172-77786805	Gm10277 (+1258), Myo18a (+9196)
chr11:77850409-77851195	Gm10277 (-63055), Pipox (+43294)
chr11:77893719-77894767	Pipox (-147)
chr11:77901773-77902324	Sez6 (-28751), Pipox (-7953)
chr11:77933966-77934700	Phf12 (-48469), Sez6 (+3533)
chr11:77981618-77982009	Phf12 (-988)
chr11:77982330-77982750	Phf12 (-262)
chr11:78115292-78115815	Fam222b (-52)
chr11:78152246-78153178	Traf4 (+12877), Fam222b (+37106)
chr11:78162467-78162846	Traf4 (+2932), Fam222b (+47051)
chr11:78163941-78164314	Traf4 (+1461), Fam222b (+48522)
chr11:78183425-78183913	Rpl23a (-85)
chr11:78215690-78216185	Sdf2 (-29808), Proca1 (+22546)
chr11:78279535-78280005	BC030499 (-11071), 2610507B11Rik (+18018)
chr11:78301339-78301750	Spag5 (+16)
chr11:78536113-78536499	Ift20 (-55), Tnfaip1 (+26)
chr11:78550714-78550977	Tmem97 (-69)
chr11:78697410-78698166	Nlk (-415)
chr11:79503806-79504246	Omg (+58)
chr11:79729528-79730189	Rab11fip4 (+138647), Utp6 (+232531)
chr11:79792686-79793088	Utp6 (+169503), Rab11fip4 (+201675)
chr11:80315850-80316349	Rhbdl3 (+15188), 5730455P16Rik (+61934)
chr11:80476513-80477158	Cdk5r1 (-187)
chr11:80503909-80504321	Cdk5r1 (+27092), Myo1d (+275910)
chr11:83271585-83273003	Slfn14 (+14432), Slfn3 (+80964)
chr11:84179411-84179925	Acaca (+6546), Aatf (+333854)
chr11:85352794-85353237	Bcas3 (-196)
chr11:86484240-86484763	Rnft1 (-155)
chr11:86544651-86545040	Tubd1 (-145), Rps6kb1 (-41)
chr11:86586695-86587322	Tubd1 (+42018), Vmp1 (+96827)
chr11:86757790-86758259	Cltc (-460)
chr11:87108562-87109340	Ska2 (-283), Prr11 (-243)
chr11:87276393-87276798	Ppm1e (+82427), Trim37 (+149519)
chr11:87422962-87423849	Gm11492 (-143247), Tex14 (+18341)
chr11:87426775-87427907	Gm11492 (-139312), Tex14 (+22276)
chr11:87443358-87444042	Gm11492 (-122953), Tex14 (+38635)
chr11:87448748-87449591	Gm11492 (-117483), Tex14 (+44105)
chr11:87462441-87463288	Gm11492 (-103788), Tex14 (+57800)
chr11:87472069-87472521	Gm11492 (-94358), Tex14 (+67230)
chr11:87591662-87592327	Mtmr4 (-167)
chr11:87828223-87828912	Lpo (-2455)
chr11:88086907-88087330	Cuedc1 (-12027), Vezf1 (+18840)
chr11:88118759-88119239	Mrps23 (-85389), Cuedc1 (+19853)
chr11:88119271-88119752	Mrps23 (-84876), Cuedc1 (+20366)
chr11:88126451-88126799	Mrps23 (-77763), Cuedc1 (+27479)
chr11:88139193-88139685	Mrps23 (-64949), Cuedc1 (+40293)
chr11:88168745-88168936	Mrps23 (-35547), Cuedc1 (+69695)
chr11:88172962-88173416	Mrps23 (-31199), Cuedc1 (+74043)
chr11:88180638-88181067	Mrps23 (-23535), Cuedc1 (+81707)
chr11:88356701-88357343	Ccdc182 (+62964), Msi2 (+361079)
chr11:88467934-88468235	Ccdc182 (+174027), Msi2 (+250016)
chr11:88471846-88472419	Ccdc182 (+178075), Msi2 (+245968)
chr11:88481630-88482049	Ccdc182 (+187782), Msi2 (+236261)
chr11:88524488-88525475	Msi2 (+193119), Ccdc182 (+230924)
chr11:88540168-88540492	Msi2 (+177771), Ccdc182 (+246272)
chr11:88542836-88543299	Msi2 (+175033), Ccdc182 (+249010)
chr11:88582839-88583751	Msi2 (+134806), Ccdc182 (+289237)
chr11:88585122-88585701	Msi2 (+132689), Ccdc182 (+291354)
chr11:88588645-88589450	Msi2 (+129053), Ccdc182 (+294990)
chr11:88604988-88605568	Msi2 (+112823), Ccdc182 (+311220)
chr11:88607905-88608354	Msi2 (+109971), Ccdc182 (+314072)
chr11:90129533-90130437	Gm45716 (-57699), Tmem100 (+99637)
chr11:90130672-90131011	Gm45716 (-56842), Tmem100 (+100494)
chr11:90249066-90249462	Mmd (-212)
chr11:90548418-90548988	Hlf (-157808), Stxbp4 (+89381)
chr11:93829092-93829649	Utp18 (+56395), Car10 (+730081)
chr11:93968351-93968681	Gm20390 (-223), Nme1 (+5)
chr11:94043863-94044438	Tob1 (-167303), Spag9 (+48048)
chr11:94160359-94160891	Tob1 (-50829), Spag9 (+164522)
chr11:94233334-94233841	Wfikkn2 (+9119), Tob1 (+22134)
chr11:94990802-94991124	Ppp1r9b (-72)
chr11:95041343-95041652	Pdk2 (-144)
chr11:95309507-95309897	Kat7 (+544)
chr11:95310168-95310574	Kat7 (-125)
chr11:95365528-95365965	Slc35b1 (-18945), Fam117a (+28729)
chr11:95384364-95384936	Slc35b1 (-42)
chr11:95392182-95392616	Spop (-21699), Slc35b1 (+7707)
chr11:95414576-95415079	Spop (+730)
chr11:95858640-95859141	Gngt2 (+16221), B4galnt2 (+56000)
chr11:96075637-96076139	Atp5g1 (-218)
chr11:96777506-96777876	Snx11 (-160)
chr11:96829851-96830412	Nfe2l1 (-164)
chr11:96916409-96916852	Cdk5rap3 (-135)
chr11:96946515-96947054	Pnpo (-2799)
chr11:96969756-96970283	Pnpo (-26034), Sp2 (+7691)
chr11:96977671-96978129	Sp2 (-189)
chr11:97187891-97188667	Kpnb1 (-398)
chr11:97694783-97695186	Pcgf2 (+4399), Cisd3 (+9032)
chr11:97703133-97703443	Pcgf2 (-3904), Psmb3 (-111)
chr11:97744996-97745496	Pip4k2b (-542)
chr11:97818588-97818869	B230217C12Rik (-22051), Lasp1 (+19164)
chr11:97825006-97825247	B230217C12Rik (-15653), Lasp1 (+25562)
chr11:97884009-97884623	Fbxo47 (-162)
chr11:97987605-97987889	Plxdc1 (-1348)
chr11:98729346-98729546	Med24 (-11)
chr11:98773802-98774283	Nr1d1 (+1290), Thra (+32232)
chr11:98775186-98775625	Nr1d1 (-73)
chr11:98785804-98786170	Nr1d1 (-10654), Msl1 (-9529)
chr11:98786422-98786809	Nr1d1 (-11283), Msl1 (-8900)
chr11:98786893-98787202	Nr1d1 (-11715), Msl1 (-8468)
chr11:98788714-98789158	Nr1d1 (-13603), Msl1 (-6580)
chr11:98809462-98809895	Rapgefl1 (-27106), Casc3 (+4774)
chr11:98867189-98867750	Cdc6 (-40681), Wipf2 (+3832)
chr11:99024120-99024448	Top2a (-95)
chr11:100319632-100319971	Eif1 (-83)
chr11:100391060-100391467	Hap1 (-35136), Jup (+6485)
chr11:100397636-100398100	Jup (-119)
chr11:100527633-100528166	Acly (+100)
chr11:100619605-100619877	Nkiras2 (-3135), Dnajc7 (+427)
chr11:100738159-100738571	Rab5c (-150)
chr11:100897856-100898225	Stat5a (+37557), Stat3 (+41499)
chr11:100898382-100898667	Stat5a (+38041), Stat3 (+41015)
chr11:100939342-100940021	Stat3 (-142)
chr11:100946685-100947186	Stat3 (-7396), Cavin1 (+23951)
chr11:100979777-100980285	Atp6v0a1 (-29421), Cavin1 (-9144)
chr11:101082210-101082699	Mlx (-4845), Coasy (-170)
chr11:101119786-101120281	Retreg3 (-141), Tubg1 (+96)
chr11:101171257-101171630	Cntnap1 (-4597), Plekhh3 (-93)
chr11:101551799-101552134	Nbr1 (-182), Brca1 (-88)
chr11:101552398-101553022	Brca1 (-831), Nbr1 (+561)
chr11:101604940-101605511	Rdm1 (-22716), Tmem106a (+22984)
chr11:101627475-101628596	Rdm1 (+94)
chr11:101642332-101642797	Arl4d (-22976), Rdm1 (+14623)
chr11:101645130-101645460	Arl4d (-20246), Rdm1 (+17353)
chr11:101658359-101659910	Arl4d (-6406), Rdm1 (+31193)
chr11:101732652-101733127	Dhx8 (-60)
chr11:101758437-101758804	Dhx8 (+25671), Etv4 (+26750)
chr11:101785161-101785672	Etv4 (-46)
chr11:102040108-102040501	Cd300lg (-1204)
chr11:102230096-102230420	Hdac5 (-134)
chr11:102244880-102245452	BC030867 (-3716)
chr11:102248579-102248970	BC030867 (-107)
chr11:102284570-102285001	Tmub2 (-410)
chr11:102319333-102319664	Ubtf (-403)
chr11:102334975-102335716	Ubtf (-16250), Slc4a1 (+29934)
chr11:102338598-102338925	Ubtf (-19666), Slc4a1 (+26518)
chr11:102408429-102408910	Slc25a39 (-1126)
chr11:102430194-102430574	Grn (+69)
chr11:102466187-102466589	Fam171a2 (-18706), Itga2b (+3495)
chr11:102466930-102467434	Fam171a2 (-19500), Itga2b (+2701)
chr11:102556099-102556449	Gpatch8 (-75)
chr11:102604106-102604579	Fzd2 (-53)
chr11:102898370-102898950	Gfap (-1529)
chr11:102925055-102925362	Kif18b (-85)
chr11:103003220-103003688	C1ql1 (-56766), Dcakd (+13714)
chr11:103028218-103028582	Nmt1 (+54)
chr11:103115770-103116477	Hexim1 (-107)
chr11:103132901-103133229	Hexim2 (-280)
chr11:103142553-103142988	Fmnl1 (-28336), Hexim2 (+9426)
chr11:103267307-103267943	Map3k14 (-153)
chr11:103840848-103841434	Wnt3 (+66991), Nsf (+112915)
chr11:103966225-103966791	Arf2 (-363)
chr11:105759430-105759853	Tanc2 (+169651), Cyb561 (+184770)
chr11:106036617-106036944	Dcaf7 (-91)
chr11:106084062-106084720	Map3k3 (-222)
chr11:106193472-106193806	Strada (-103)
chr11:106216303-106216786	Ddx42 (-381), Ccdc47 (-201)
chr11:106272696-106273204	Tcam1 (-3798), Smarcd2 (+22)
chr11:106674695-106675107	Tex2 (-61971), Pecam1 (+40493)
chr11:106788998-106789394	Ddx5 (-664), Cep95 (-79)
chr11:107341204-107341729	Nol11 (-152086), Pitpnc1 (+129232)
chr11:107413195-107413793	Nol11 (-224113), Pitpnc1 (+57205)
chr11:107416537-107416870	Nol11 (-227323), Pitpnc1 (+53995)
chr11:107470719-107470874	Pitpnc1 (-98)
chr11:107875714-107876528	Cacng4 (-81564), Cacng5 (+38934)
chr11:108917359-108917965	Axin2 (-2687)
chr11:108920152-108920550	Axin2 (+2)
chr11:109032530-109033169	E030025P04Rik (+111519), Axin2 (+112501)
chr11:109343952-109344441	Rgs9 (-46068), Gna13 (-18634)
chr11:109358457-109359107	Gna13 (-4049)
chr11:109425516-109426250	Amz2 (-63)
chr11:109476187-109476625	Slc16a6 (-2808)
chr11:109611330-109612108	Wipi1 (-287)
chr11:109648533-109648846	Prkar1a (-715)
chr11:109753999-109754731	Fam20a (-32109), 1700012B07Rik (+73681)
chr11:110781633-110782036	Kcnj16 (-186198), Map2k6 (+382713)
chr11:110997079-110997652	Kcnj2 (-68798), Kcnj16 (+29333)
chr11:111766450-111767067	Kcnj2 (+700595)
chr11:111818043-111818564	Sox9 (-963920), Kcnj2 (+752140)
chr11:112501694-112502355	Sox9 (-280199)
chr11:112781929-112782275	Sox9 (-122)
chr11:112811129-112811511	Sox9 (+29096), Slc39a11 (+754439)
chr11:112811660-112811930	Sox9 (+29571), Slc39a11 (+753964)
chr11:112839752-112840046	Sox9 (+57675), Slc39a11 (+725860)
chr11:112844319-112844896	Sox9 (+62384), Slc39a11 (+721151)
chr11:113188255-113188843	Slc39a11 (+377210), Sox9 (+406325)
chr11:113611664-113612576	Slc39a11 (-46361), Sstr2 (-7222)
chr11:113709932-113710310	Cpsf4l (-595)
chr11:113785773-113786215	Cdc42ep4 (-34676), Sdk2 (+280224)
chr11:114467793-114468691	Sdk2 (-402024), Rpl38 (-200367)
chr11:114673073-114673452	Ttyh2 (-2168)
chr11:114704049-114704696	Dnaic2 (-23039), Ttyh2 (+28942)
chr11:114795122-114795730	Gpr142 (-3498), Btbd17 (+471)
chr11:114795802-114796414	Gpr142 (-2816), Btbd17 (-211)
chr11:115276908-115277427	Fdxr (-118)
chr11:115765279-115765454	Tmem94 (-66)
chr11:115779213-115779591	Tmem94 (+13969), Caskin2 (+34228)
chr11:115956484-115956954	Recql5 (-23242), Itgb4 (-18006)
chr11:116024101-116024436	Galk1 (-11550), H3f3b (+3693)
chr11:116024446-116024949	Galk1 (-11979), H3f3b (+3264)
chr11:116030023-116030388	H3f3b (-2244), Unk (-116)
chr11:116086903-116087360	Wbp2 (-137)
chr11:116168013-116168351	Fbf1 (-29)
chr11:116218738-116219302	Acox1 (-19975), Evpl (+19057)
chr11:116332499-116332982	Exoc7 (-26007), Foxj1 (+2658)
chr11:116335381-116335586	Foxj1 (-85)
chr11:116433559-116434316	Ubald2 (-156)
chr11:116469963-116470489	Qrich2 (-15879), Prpsap1 (+20122)
chr11:116592497-116592983	Aanat (-947)
chr11:116843298-116843691	Jmjd6 (-46), Mettl23 (+217)
chr11:116853578-116853847	Srsf2 (-619), Mfsd11 (-107)
chr11:117018393-117018804	Sec14l1 (-96573), Mgat5b (+99736)
chr11:117047589-117048004	Sec14l1 (-67375), Mgat5b (+128934)
chr11:117267377-117267720	Gm11733 (-216819), Sept9 (+67888)
chr11:117276006-117276454	Gm11733 (-208138), Sept9 (+76569)
chr11:117296643-117297114	Gm11733 (-187489), Sept9 (+97218)
chr11:117316683-117317382	Gm11733 (-167335), Sept9 (+117372)
chr11:117341198-117341647	Gm11733 (-142945), Sept9 (+141762)
chr11:117345435-117345734	Gm11733 (-138783), Sept9 (+145924)
chr11:117409991-117410364	Gm11733 (-74190), Sept9 (+210517)
chr11:117515726-117516327	Tnrc6c (-138786), Gm11733 (+31659)
chr11:117628281-117628701	Tnrc6c (-26322), Gm11733 (+144123)
chr11:117654456-117654825	Tnrc6c (-172)
chr11:117779625-117780098	Tmc8 (-2796), Tmc6 (+777)
chr11:117849110-117849391	Birc5 (0)
chr11:117939607-117940272	Tha1 (-66481), Socs3 (+29246)
chr11:117969072-117969736	Socs3 (-218)
chr11:117975449-117975896	Pgs1 (-10619), Socs3 (-6487)
chr11:118198007-118198608	Dnah17 (-69089), Cyth1 (+14434)
chr11:118211623-118212218	Cyth1 (+821)
chr11:118248521-118249043	Cyth1 (-36040), Usp36 (+41449)
chr11:118290138-118290480	Usp36 (-78)
chr11:118327352-118327964	Usp36 (-37427), Cep295nl (+14842)
chr11:118438749-118439289	Engase (-37810), C1qtnf1 (+10520)
chr11:119040901-119041267	Cbx8 (-115)
chr11:119053265-119053601	Cbx8 (-12464), Cbx4 (+32788)
chr11:119086159-119086391	Cbx4 (-54)
chr11:119517043-119517250	Endov (+25800), Nptx1 (+30606)
chr11:119522857-119523518	Nptx1 (+24565), Endov (+31841)
chr11:119709206-119709749	Chmp6 (-204332), Rptor (+106329)
chr11:119766731-119767359	Chmp6 (-146765), Rptor (+163896)
chr11:119969939-119970387	Baiap2 (+27400), Aatk (+76907)
chr11:119989103-119989493	Baiap2 (+46535), Aatk (+57772)
chr11:120039496-120040020	Aatk (+7312), Baiap2 (+96995)
chr11:120098636-120098989	Ndufaf8 (-115), Tepsin (-82)
chr11:120151235-120151477	Slc38a10 (-10)
chr11:120223682-120224356	Slc38a10 (-72673), Bahcc1 (-8928)
chr11:120231395-120231901	Bahcc1 (-1299)
chr11:120232634-120233379	Bahcc1 (+60)
chr11:120240130-120240589	Bahcc1 (+7413), Actg1 (+108182)
chr11:120243494-120243884	Bahcc1 (+10742), Actg1 (+104853)
chr11:120257050-120257353	Bahcc1 (+24255), Actg1 (+91340)
chr11:120262076-120262679	Bahcc1 (+29431), Actg1 (+86164)
chr11:120263959-120264457	Bahcc1 (+31261), Actg1 (+84334)
chr11:120305118-120305563	Actg1 (+43201), Bahcc1 (+72394)
chr11:120316027-120316438	Actg1 (+32309), Bahcc1 (+83286)
chr11:120344005-120344290	Actg1 (+4394), Bahcc1 (+111201)
chr11:120350140-120350509	Actg1 (-1783)
chr11:120467412-120467689	Hgs (-84), Arl16 (+49)
chr11:120491279-120491538	Slc25a10 (-431)
chr11:120491620-120491906	Slc25a10 (-77)
chr11:120572761-120573501	P4hb (+122)
chr11:120713742-120713957	Cenpx (-118), Lrrc45 (-75)
chr11:120833651-120834265	Fasn (-9411), Ccdc57 (+98914)
chr11:121236661-121237334	Narf (-255)
chr11:121388277-121388630	Rab40b (-203)
chr11:121672982-121673540	B3gntl1 (-108)
chr11:121702232-121702516	Metrnl (-37)
chr12:3309874-3310413	Rab10 (-175)
chr12:3386013-3386616	Asxl2 (-40586), Kif3c (+21125)
chr12:3426561-3426859	Asxl2 (-191)
chr12:4507453-4507905	Itsn2 (-85329), Ncoa1 (-30497)
chr12:5213442-5214062	Klhl29 (+161930), Atad2b (+296348)
chr12:8357436-8357821	Hs1bp3 (+44197), Rhob (+142380)
chr12:8364136-8364867	Hs1bp3 (+51070), Rhob (+135507)
chr12:8386404-8387093	Hs1bp3 (+73317), Rhob (+113260)
chr12:8499861-8500390	Rhob (-117)
chr12:8921828-8922093	Laptm4a (+297)
chr12:9029884-9030168	Ttc32 (+29)
chr12:9132511-9133050	Osr1 (-441660), Ttc32 (+102784)
chr12:12225699-12226049	Fam49a (-36265), Rad51ap2 (+769795)
chr12:12314980-12315451	Fam49a (+53077), Mycn (+626698)
chr12:12676545-12677027	Mycn (+265128), Fam49a (+414647)
chr12:12685013-12685414	Mycn (+256700), Fam49a (+423075)
chr12:12877474-12877971	Mycn (+64191), Fam49a (+615584)
chr12:12904536-12904953	Mycn (+37169), Fam49a (+642606)
chr12:13159547-13159992	Mycn (-217856), Ddx1 (+89443)
chr12:13167137-13167496	Mycn (-225403), Ddx1 (+81896)
chr12:14088918-14089459	Fam84a (+62865), Nbas (+820056)
chr12:14151956-14152367	Fam84a (-108)
chr12:15565998-15566447	Trib2 (+250562)
chr12:15566536-15566920	Trib2 (+250057)
chr12:15803575-15804579	Trib2 (+12708)
chr12:15815898-15816321	Trib2 (+675)
chr12:15816718-15817226	Trib2 (-187)
chr12:16155802-16156569	Trib2 (-339401), Lpin1 (+433584)
chr12:16532382-16532803	Trib2 (-715808), Lpin1 (+57177)
chr12:16533235-16533689	Trib2 (-716677), Lpin1 (+56308)
chr12:16568892-16569865	Trib2 (-752594), Lpin1 (+20391)
chr12:16577636-16578169	Trib2 (-761118), Lpin1 (+11867)
chr12:16643949-16644433	Lpin1 (-54421), Ntsr2 (-9293)
chr12:16656990-16657480	Ntsr2 (+3751), Greb1 (+143449)
chr12:16663127-16663546	Ntsr2 (+9853), Greb1 (+137347)
chr12:17544543-17544756	Odc1 (-144)
chr12:17626047-17626542	Hpcal1 (-64561), Odc1 (+81501)
chr12:21204535-21204932	Itgb1bp1 (+81503), Asap2 (+92986)
chr12:21417429-21418050	Ywhaq (-304)
chr12:24642277-24642836	Klf11 (-8717), Grhl1 (+70274)
chr12:24651052-24651328	Klf11 (-84)
chr12:24710182-24710438	Mboat2 (-121313), Rrm2 (+2069)
chr12:24831100-24831675	Mboat2 (-235)
chr12:24894123-24894505	Kidins220 (-80611), Mboat2 (+62691)
chr12:25096092-25096459	Id2 (+864)
chr12:26331083-26331692	Rnf144a (+83866)
chr12:26351278-26351714	Rnf144a (+63758)
chr12:26370002-26370269	Rnf144a (+45118)
chr12:27064961-27065564	Sox11 (+277311), Cmpk2 (+596059)
chr12:27575532-27576182	Sox11 (-233283), Dcdc2c (+972480)
chr12:28817376-28817892	Myt1l (-710750), Tssc1 (+65831)
chr12:28974377-28975007	Myt1l (-553692), Tssc1 (+222889)
chr12:29141229-29141628	Myt1l (-386955), Tssc1 (+389626)
chr12:29290938-29291375	Myt1l (-237227), Tssc1 (+539354)
chr12:29698023-29698477	Pxdn (-239786), Myt1l (+169866)
chr12:29872472-29872810	Pxdn (-65395), Myt1l (+344257)
chr12:29882868-29883224	Pxdn (-54990), Myt1l (+354662)
chr12:30036644-30037236	Tpo (+95684), Pxdn (+98904)
chr12:31950192-31950741	Hbp1 (+68)
chr12:32877988-32878471	Sypl (-75661), Nampt (+57895)
chr12:32953786-32954211	Sypl (+108)
chr12:33035284-33036121	Cdhr3 (+57172), Sypl (+81812)
chr12:33072162-33072693	Cdhr3 (+20447), Sypl (+118537)
chr12:33110857-33111713	Atxn7l1 (-191230), Cdhr3 (-18410)
chr12:33220419-33220951	Cdhr3 (-127810), Atxn7l1 (-81830)
chr12:33225042-33225570	Cdhr3 (-132431), Atxn7l1 (-77209)
chr12:36258617-36259098	Sostdc1 (-55281), Lrrc72 (-40656)
chr12:38327665-38328260	Etv1 (-452119), Dgkb (+447258)
chr12:38450267-38450692	Etv1 (-329602), Dgkb (+569775)
chr12:38778546-38778917	Etv1 (-1350)
chr12:38779280-38779714	Etv1 (-585)
chr12:38780106-38780338	Etv1 (+140)
chr12:38788586-38789004	Etv1 (+8713)
chr12:39920466-39920989	Arl4a (+116701)
chr12:39956302-39957115	Arl4a (+80720)
chr12:39957939-39958362	Arl4a (+79278)
chr12:40222599-40222879	Ifrd1 (+450)
chr12:40223209-40223552	Ifrd1 (-192)
chr12:40445750-40446184	Zfp277 (-193), Dock4 (+15)
chr12:41485890-41486130	Lrrn3 (+421)
chr12:41727067-41727673	Lrrn3 (-240939)
chr12:43310117-43310635	Dnajb9 (+899950)
chr12:43843924-43844411	Dnajb9 (+366158)
chr12:44210065-44210523	Dnajb9 (+32)
chr12:45013265-45013659	Stxbp6 (+61247), Nrcam (+684479)
chr12:46197471-46197970	Nova1 (+621208)
chr12:46819384-46819912	Nova1 (-719)
chr12:47164104-47164599	Nova1 (-345423)
chr12:47275659-47276585	Nova1 (-457193)
chr12:51347933-51348403	G2e3 (-120)
chr12:52346436-52347153	Arhgap5 (-157221), Nubpl (+249058)
chr12:52389433-52390111	Arhgap5 (-114244), Nubpl (+292035)
chr12:52412925-52413445	Arhgap5 (-90831), Nubpl (+315448)
chr12:52503419-52504084	Arhgap5 (-264)
chr12:52772776-52773116	Npas3 (-475731), Akap6 (+73563)
chr12:52774453-52774964	Npas3 (-473968), Akap6 (+75326)
chr12:52835246-52835727	Npas3 (-413190), Akap6 (+136104)
chr12:53032653-53033216	Npas3 (-215742), Akap6 (+333552)
chr12:53033298-53034011	Npas3 (-215022), Akap6 (+334272)
chr12:53248106-53248324	Npas3 (-462)
chr12:53292612-53292842	Npas3 (+44050), Egln3 (+911133)
chr12:53292928-53293246	Npas3 (+44410), Egln3 (+910773)
chr12:53405793-53406254	Npas3 (+157347), Egln3 (+797836)
chr12:53448058-53448381	Npas3 (+199543), Egln3 (+755640)
chr12:53587557-53588273	Npas3 (+339238), Egln3 (+615945)
chr12:53632195-53632546	Npas3 (+383694), Egln3 (+571489)
chr12:53888611-53889014	Egln3 (+315047), Npas3 (+640136)
chr12:53981392-53982536	Egln3 (+221896), Npas3 (+733287)
chr12:54034552-54035255	Egln3 (+168956), Npas3 (+786227)
chr12:54286975-54287532	Egln3 (-83394), Sptssa (+369319)
chr12:54697108-54697802	Eapp (-1574)
chr12:55302604-55302988	1110008L16Rik (+159), Ppp2r3c (+202)
chr12:55446683-55447204	Nfkbia (+45703), Psma6 (+48169)
chr12:55463838-55464302	Nfkbia (+28577), Psma6 (+65295)
chr12:56415275-56415864	Mbip (-69676), Nkx2-1 (+121338)
chr12:57466479-57467024	Foxa1 (+79369), Mipol1 (+236306)
chr12:59011855-59012232	Gemin2 (-1349), Sec23a (-27)
chr12:59066664-59066927	Pnn (-88)
chr12:65073808-65074199	Fancm (-1602), Fkbp3 (+3)
chr12:65172608-65172951	Mis18bp1 (-200)
chr12:65414518-65414894	Wdr20rt (+189189), Rpl10l (+869695)
chr12:69372021-69372171	Arf6 (-54), Gm9887 (+362)
chr12:69813949-69814685	Atl1 (-78788), Cdkl1 (-23610)
chr12:70347244-70347908	Trim9 (-226)
chr12:71015600-71016114	Arid4a (-133)
chr12:71048158-71048654	Tomm20l (-63039), Arid4a (+32416)
chr12:71830914-71831174	Daam1 (-119)
chr12:71834013-71834408	Daam1 (+3048), Gpr135 (+236914)
chr12:71934132-71934698	Daam1 (+103252), Gpr135 (+136710)
chr12:72085345-72085886	Jkamp (-241), L3hypdh (-177)
chr12:72239144-72239704	Ccdc175 (-54395), Rtn1 (+169630)
chr12:72273930-72274420	Ccdc175 (-89146), Rtn1 (+134879)
chr12:72366152-72366815	Ccdc175 (-181455), Rtn1 (+42570)
chr12:72433192-72433936	Rtn1 (-24510), Lrrc9 (-8302)
chr12:72761030-72761281	Ppm1a (-55)
chr12:73241894-73242267	Trmt5 (+44628), Mnat1 (+118364)
chr12:75596112-75596518	Ppp2r5e (-115)
chr12:75669250-75669867	Wdr89 (-22)
chr12:75873606-75874277	Syne2 (+55624), Esr2 (+303317)
chr12:76255002-76255452	Mthfd1 (-71)
chr12:76287951-76288602	Akap5 (-36614), Mthfd1 (+32979)
chr12:76403890-76404504	Hspa2 (-212)
chr12:76955073-76955414	Max (+6941), Fntb (+117830)
chr12:76962159-76962648	Max (-219)
chr12:77647147-77647615	Gm6657 (-546861), Fut8 (+408316)
chr12:77749300-77750038	Gm6657 (-444573), Fut8 (+510604)
chr12:78099883-78100135	Gm6657 (-94233), Fut8 (+860944)
chr12:78861531-78861795	Eif2s1 (-156), Atp6v1d (-25)
chr12:79504067-79504488	Rad51b (+206927), Zfp36l1 (+608735)
chr12:79506900-79507619	Rad51b (+209909), Zfp36l1 (+605753)
chr12:79625722-79626174	Rad51b (+328597), Zfp36l1 (+487065)
chr12:79679407-79680040	Rad51b (+382373), Zfp36l1 (+433289)
chr12:79680197-79681118	Rad51b (+383307), Zfp36l1 (+432355)
chr12:79719098-79719619	Zfp36l1 (+393654), Rad51b (+422008)
chr12:79911262-79911780	Zfp36l1 (+201492), Rad51b (+614170)
chr12:79969778-79970641	Zfp36l1 (+142803), Rad51b (+672859)
chr12:80062432-80063113	Zfp36l1 (+50240), Rad51b (+765422)
chr12:80113004-80113492	Zfp36l1 (-235)
chr12:80123365-80123610	Zfp36l1 (-10475), Actn1 (+136883)
chr12:80227898-80228222	Zfp36l1 (-115047), Actn1 (+32311)
chr12:80344787-80345181	Actn1 (-84613), Dcaf5 (+91617)
chr12:80528000-80528315	Galnt16 (+9881), Erh (+115674)
chr12:80598654-80599335	Erh (+44837), Galnt16 (+80718)
chr12:80844041-80844488	Srsf5 (-101267), Susd6 (+53706)
chr12:81055085-81055751	Smoc1 (+28610), Slc8a3 (+277762)
chr12:81146295-81146768	Smoc1 (+119724), Slc8a3 (+186648)
chr12:82072715-82073039	Sipa1l1 (-96543), Pcnx (+212847)
chr12:82286005-82286703	Rgs6 (-330591), Sipa1l1 (+116934)
chr12:82412561-82413043	Rgs6 (-204143), Sipa1l1 (+243382)
chr12:82415672-82416178	Rgs6 (-201020), Sipa1l1 (+246505)
chr12:83194582-83195185	Dpf3 (+292832), Rgs6 (+577939)
chr12:83240533-83240874	Dpf3 (+247012), Rgs6 (+623759)
chr12:83248702-83248938	Dpf3 (+238896), Rgs6 (+631875)
chr12:83268524-83268920	Dpf3 (+218994), Rgs6 (+651777)
chr12:83487572-83487978	Dpf3 (-59)
chr12:83520208-83520582	Dcaf4 (-71)
chr12:83597064-83597524	Zfyve1 (-180)
chr12:83631924-83632409	Rbm25 (-85)
chr12:83921813-83922295	Numb (-79711), Riox1 (-28554)
chr12:84009041-84009565	Acot1 (-187)
chr12:84181114-84181496	Pnma1 (-32816), Elmsan1 (+12710)
chr12:84186593-84187555	Pnma1 (-38585), Elmsan1 (+6941)
chr12:84217461-84217991	Ptgr2 (-67506), Elmsan1 (-23711)
chr12:84361755-84362012	Fam161b (-63), Coq6 (+227)
chr12:84450937-84451563	Aldh6a1 (-247), Lin52 (-172)
chr12:84772884-84773313	Isca2 (-152), Npc2 (+53)
chr12:85194423-85194979	Eif2b2 (-24780), Pgf (-17405)
chr12:85350610-85351420	Nek9 (-11653), Tmed10 (+23832)
chr12:85365894-85366708	Nek9 (-26939), Tmed10 (+8546)
chr12:85374656-85375171	Tmed10 (-67)
chr12:85454975-85455609	Tmed10 (-80445), Fos (-18598)
chr12:85472018-85472352	Fos (-1705)
chr12:85473402-85474167	Fos (-105)
chr12:85522659-85522901	Jdp2 (-76247), Fos (+48890)
chr12:85524303-85524877	Jdp2 (-74437), Fos (+50700)
chr12:85800052-85800577	Erg28 (+24207), Mfsd7c (+53776)
chr12:85824514-85824942	Erg28 (-206), Ttll5 (+18)
chr12:86000735-86001062	Tgfb3 (+78142), Ttll5 (+176189)
chr12:86644752-86645427	Vash1 (-33610), Esrrb (+223446)
chr12:86652396-86653035	Vash1 (-25984), Esrrb (+231072)
chr12:86770176-86770670	Lrrc74a (+36040), Irf2bpl (+114375)
chr12:86781593-86782046	Lrrc74a (+47437), Irf2bpl (+102978)
chr12:86786792-86787540	Lrrc74a (+52783), Irf2bpl (+97632)
chr12:86793875-86794270	Lrrc74a (+59690), Irf2bpl (+90725)
chr12:86800757-86801728	Lrrc74a (+66860), Irf2bpl (+83555)
chr12:86823903-86824633	Irf2bpl (+60530), Lrrc74a (+89885)
chr12:86884568-86884751	Irf2bpl (+138)
chr12:86894466-86894836	Cipc (-52692), Irf2bpl (-9853)
chr12:86941112-86941606	Irf2bpl (-56561), Cipc (-5984)
chr12:86947000-86947497	Cipc (-94)
chr12:87147353-87147842	Gstz1 (-120), Pomt2 (+304)
chr12:87266113-87266516	Ahsa1 (-383), Vipas39 (-59)
chr12:87388265-87388850	Sptlc2 (-203)
chr12:88800906-88801242	Nrxn3 (+6570)
chr12:90915780-90916459	Dio2 (-177682), Cep128 (+468289)
chr12:91384326-91384589	Cep128 (-49)
chr12:91589860-91590253	Gtf2a1 (-48)
chr12:91607677-91608054	Gtf2a1 (-17857), Ston2 (+178570)
chr12:99011047-99011585	Ttc8 (+90704), Foxn3 (+382481)
chr12:99340045-99340515	Foxn3 (+53517), Ttc8 (+419668)
chr12:99883387-99883676	Tdp1 (-1005), Efcab11 (-90)
chr12:99884394-99884683	Efcab11 (-1097), Tdp1 (+2)
chr12:100187385-100187714	Nrde2 (-27902), Calm1 (-12594)
chr12:100201884-100202318	Calm1 (+1957), Ttc7b (+318725)
chr12:100239321-100239692	Calm1 (+39363), Ttc7b (+281319)
chr12:100275869-100276329	Calm1 (+75955), Ttc7b (+244727)
chr12:100282350-100282782	Calm1 (+82422), Ttc7b (+238260)
chr12:100325677-100326089	Calm1 (+125739), Ttc7b (+194943)
chr12:100725063-100725666	Rps6ka5 (-337)
chr12:100772245-100772839	Rps6ka5 (-47514), 9030617O03Rik (-6515)
chr12:100957350-100957630	Gpr68 (-49292), Ccdc88c (+71566)
chr12:102419541-102419975	Lgmn (+20055), Rin3 (+136710)
chr12:102439686-102440096	Lgmn (-78)
chr12:102757478-102758018	Ubr7 (-219), Gm28051 (+17), Gon7 (+52), Gm20604 (+924)
chr12:103425767-103426171	Ddx24 (-189)
chr12:103513177-103513965	Ifi27l2b (-56348), Ppp4r4 (-18712)
chr12:105032250-105032750	Glrx5 (-190)
chr12:105551576-105552133	Bdkrb2 (-11371), D430019H16Rik (+97999)
chr12:105973648-105974078	Vrk1 (-56854), Papola (+189169)
chr12:106009961-106010489	Vrk1 (-20492), Papola (+225531)
chr12:108179063-108179885	Setd3 (-160), Ccnk (-105)
chr12:108265745-108266474	Ccdc85c (+9315), Ccnk (+86531)
chr12:108275389-108275658	Ccdc85c (-99)
chr12:108333883-108334373	Cyp46a1 (-253)
chr12:108396113-108396514	Eml1 (-26502), Cyp46a1 (+61933)
chr12:111038999-111039367	Rcor1 (-615)
chr12:111142838-111143431	Traf3 (-23328), Rcor1 (+103337)
chr12:111474700-111475506	Gm266 (+10720), Tnfaip2 (+32634)
chr12:111500785-111501138	Eif5 (-37054), Gm266 (-15139)
chr12:111513571-111514130	Gm266 (-28028), Eif5 (-24165)
chr12:111537786-111538232	Eif5 (-7)
chr12:111687344-111688053	Trmt61a (+9594), Bag5 (+25558)
chr12:111691362-111692024	Trmt61a (+13588), Bag5 (+21564)
chr12:111693520-111694700	Trmt61a (+16005), Bag5 (+19147)
chr12:111813817-111814240	Xrcc3 (-188), Zfyve21 (-141)
chr12:112664232-112664546	Akt1 (+9887), Siva1 (+19710)
chr12:112797680-112798096	Ahnak2 (+4769), Pld4 (+37233)
chr12:112829361-112829856	Cdca4 (-220)
chr12:113000666-113001062	Brf1 (-160)
chr12:113012969-113013467	Pacs2 (-1290)
chr12:113142495-113142788	Crip1 (-9411), Crip2 (+2406)
chr12:113146786-113147169	Crip1 (-5075), Crip2 (+6742)
chr12:113155953-113156484	4930427A07Rik (-202)
chr12:113163732-113164118	Tmem121 (-22005), 4930427A07Rik (+7504)
chr12:116047493-116047873	Zfp386 (-93)
chr12:116280719-116281251	Esyt2 (-211)
chr12:117107051-117107474	Rapgef5 (-409216), Ptprn2 (+621430)
chr12:117153489-117153983	Rapgef5 (-362743), Ptprn2 (+667903)
chr12:117169640-117170128	Rapgef5 (-346595), Ptprn2 (+684051)
chr12:117196594-117197095	Rapgef5 (-319634), Ptprn2 (+711012)
chr12:117200158-117200491	Rapgef5 (-316154), Ptprn2 (+714492)
chr12:117257515-117257977	Rapgef5 (-258733), Ptprn2 (+771913)
chr12:118301864-118302345	Sp4 (-737)
chr12:119075126-119075531	Abcb5 (-108908), Itgb8 (+163473)
chr12:119164019-119165102	Abcb5 (-198140), Itgb8 (+74241)
chr12:119237966-119238516	Itgb8 (+561)
chr12:119238570-119239083	Itgb8 (-25)
chr13:3782456-3783000	Calml3 (+21588), Asb13 (+148696)
chr13:4771263-4771769	Akr1e1 (-162342)
chr13:5301824-5302578	Akr1e1 (-693027), Klf6 (-559281)
chr13:5728699-5729359	Klf6 (-132453)
chr13:5861124-5861438	Klf6 (-201)
chr13:5863444-5863986	Pitrm1 (-684436), Klf6 (+2233)
chr13:5980022-5980428	Pitrm1 (-567926), Klf6 (+118743)
chr13:6473795-6474200	Pitrm1 (-74153), Klf6 (+612516)
chr13:8584194-8584943	Wdr37 (+287161), Adarb2 (+381703)
chr13:12257956-12258409	Mtr (-88)
chr13:12395054-12395384	Heatr1 (-152)
chr13:13954325-13954674	B3galnt2 (+31)
chr13:14063328-14063900	Arid4b (-178), Ggps1 (-126)
chr13:15624552-15625108	Inhba (-387021), Gli3 (+160850)
chr13:18856164-18856701	Amph (-91918), Vps41 (+139143)
chr13:18858237-18858838	Amph (-89813), Vps41 (+141248)
chr13:18867808-18868411	Amph (-80241), Vps41 (+150820)
chr13:19395736-19395988	Stard3nl (-128)
chr13:19683239-19683616	Nme8 (+14366), Sfrp4 (+60253)
chr13:20041064-20041764	Gpr141 (-217157), Elmo1 (-49205)
chr13:20090476-20090734	Elmo1 (-14)
chr13:21167631-21168127	Olfr1368 (-22012), Trim27 (-11566)
chr13:21717461-21717740	Hist1h2bl (-1458), Hist1h3h (-58)
chr13:21721761-21722200	Hist1h4j (-13083), Hist1h3h (+4322)
chr13:21753756-21754190	Hist1h4k (-3468), Hist1h2bn (-150), Hist1h2ak (-146)
chr13:21779356-21779596	Hist1h1b (+1149), Hist1h2bn (+25353)
chr13:21780286-21780601	Hist1h1b (+181)
chr13:21787116-21787605	Hist1h3i (-3991), Hist1h2an (-143), Hist1h2bp (-100)
chr13:22035478-22035977	Hist1h2ah (-160), Hist1h2bk (-142)
chr13:22042845-22043320	Hist1h4i (-1721), Hist1h2ag (-139), Hist1h2bj (-131)
chr13:22050822-22051213	Vmn1r188 (-36860), Hist1h2bj (+7804)
chr13:23401618-23402051	Zfp322a (-32627), Abt1 (+22031)
chr13:23430660-23431256	Abt1 (-7092), Btn1a1 (+34917)
chr13:23431401-23431742	Abt1 (-7706), Btn1a1 (+34303)
chr13:23432595-23432926	Abt1 (-8895), Btn1a1 (+33114)
chr13:23446231-23446476	Abt1 (-22488), Btn1a1 (+19521)
chr13:23453493-23453820	Abt1 (-29791), Btn1a1 (+12218)
chr13:23530378-23531175	Hist1h3g (-4645), Hist1h2af (-3129), Hist1h4h (-273)
chr13:23531612-23531928	Hist1h3g (-3652), Hist1h2af (-2136), Hist1h4h (+720)
chr13:23533456-23533965	Hist1h3g (-1711), Hist1h2af (-195)
chr13:23535125-23535527	Hist1h3g (-96)
chr13:23543306-23543793	Hist1h3f (-502)
chr13:23543800-23544554	Hist1h3f (+125)
chr13:23556087-23556446	Hist1h4f (-4619), Hist1h1d (+3005)
chr13:23562295-23562661	Hist1h3e (-109)
chr13:23571122-23571545	Hist1h3d (-4429), Hist1h2ad (-3047), Hist1h2ae (-114), Hist1h2bg (-62)
chr13:23574122-23574553	Hist1h2ae (-3118), Hist1h3d (-1425), Hist1h2bf (-142), Hist1h2ad (-43)
chr13:23575416-23575856	Hist1h2ae (-4416), Hist1h2bf (-1440), Hist1h3d (-127)
chr13:23585874-23586295	Hist1h4d (+4487), Hist1h2be (+35039)
chr13:23683889-23684301	Hist1h2ac (-147), Hist1h2bc (-104)
chr13:23745414-23745843	Hist1h2bb (-1105), Hist1h3c (-27)
chr13:23746385-23746898	Hist1h2ab (-4484), Hist1h3c (-1040), Hist1h2bb (-92)
chr13:23751469-23752488	Hist1h3b (-288), Hist1h2ab (+853)
chr13:23761108-23761783	Hist1h1a (-2220), Hist1h4a (-216), Hist1h3a (+940)
chr13:23763533-23764111	Hist1h4a (-2592), Hist1h3a (-1436), Hist1h1a (+156)
chr13:24152588-24153198	Scgn (-161679), Carmil1 (+127902)
chr13:24223779-24224170	Scgn (-232761), Carmil1 (+56820)
chr13:24625087-24625646	Ripor2 (-13281), Cmah (+249284)
chr13:24800735-24800986	BC005537 (-796)
chr13:24945567-24945951	Gpld1 (+2607), Mrs2 (+74620)
chr13:25737161-25737564	Nrsn1 (-467281)
chr13:25738528-25739056	Nrsn1 (-468710)
chr13:25750369-25751710	Nrsn1 (-480958)
chr13:26154938-26155594	Nrsn1 (-885184), Hdgfl1 (+614899)
chr13:26575661-26576872	Hdgfl1 (+193898)
chr13:26656838-26657723	Hdgfl1 (+112884)
chr13:26659502-26660358	Hdgfl1 (+110235)
chr13:26698692-26699705	Hdgfl1 (+70966)
chr13:28416005-28416739	Prl5a1 (+273888), Sox4 (+537341)
chr13:28859976-28860369	Sox4 (+93540), Prl5a1 (+717689)
chr13:28953672-28953990	Sox4 (-118)
chr13:29370747-29371334	Sox4 (-417328), Cdkal1 (+484633)
chr13:29581976-29582379	Sox4 (-628465), Cdkal1 (+273496)
chr13:29610325-29610958	Sox4 (-656929), Cdkal1 (+245032)
chr13:29759595-29760105	Sox4 (-806137), Cdkal1 (+95824)
chr13:29769695-29770153	Sox4 (-816211), Cdkal1 (+85750)
chr13:29986012-29986423	E2f3 (-155)
chr13:31806487-31806818	Foxc1 (+20)
chr13:32018912-32019243	Foxc1 (+212445), Gmds (+319662)
chr13:34016952-34017517	Bphl (-20362), Ripk1 (+14361)
chr13:34066327-34066762	Tubb2a (+11462), Bphl (+28948)
chr13:34084018-34084703	Tubb2a (-6354), Tubb2b (+45993)
chr13:34096002-34096822	Tubb2a (-18405), Tubb2b (+33942)
chr13:34096968-34097550	Tubb2a (-19252), Tubb2b (+33095)
chr13:34130317-34130652	Tubb2b (-131)
chr13:34148550-34149413	Tubb2b (-18628), Psmg4 (-13982)
chr13:34218769-34219309	Psmg4 (+56075), Slc22a23 (+126143)
chr13:34244079-34244663	Psmg4 (+81407), Slc22a23 (+100811)
chr13:34248819-34249935	Psmg4 (+86413), Slc22a23 (+95805)
chr13:34278274-34279286	Slc22a23 (+66402), Psmg4 (+115816)
chr13:34994061-34994471	Eci2 (-122)
chr13:35345557-35346003	Eci2 (-351636), Cdyl (-314053)
chr13:35453333-35453842	Eci2 (-459444), Cdyl (-206245)
chr13:35503559-35503833	Eci2 (-509552), Cdyl (-156137)
chr13:36282762-36283207	Lyrm4 (-165459), Nrn1 (+451492)
chr13:37149117-37149548	Ly86 (-195875), F13a1 (-100045)
chr13:37457130-37457542	Rreb1 (-368979), Ly86 (+112128)
chr13:37934865-37935265	Ssr1 (+59152), Rreb1 (+108750)
chr13:39631663-39632188	Slc35b3 (-671051), Ofcc1 (+656085)
chr13:39904192-39904726	Slc35b3 (-943584), Ofcc1 (+383552)
chr13:41339754-41340112	Smim13 (+90089), Nedd9 (+147360)
chr13:41605526-41605975	Tmem170b (-465)
chr13:42051547-42051896	Hivep1 (-299)
chr13:43303983-43304462	Gfod1 (-51)
chr13:43531011-43531804	Ranbp9 (-50126), Mcur1 (+28753)
chr13:43684382-43685116	Cd83 (-100026), Rnf182 (+69039)
chr13:43716433-43716932	Cd83 (-68092), Rnf182 (+100973)
chr13:43991739-43992260	Jarid2 (-739271), Cd83 (+207225)
chr13:44100679-44101050	Jarid2 (-630406), Cd83 (+316090)
chr13:44228523-44229049	Jarid2 (-502485), Cd83 (+444011)
chr13:44730496-44730864	Jarid2 (-591)
chr13:44751749-44752202	Jarid2 (+20705), Dtnbp1 (+250171)
chr13:44869489-44870087	Dtnbp1 (+132359), Jarid2 (+138517)
chr13:44907510-44908162	Dtnbp1 (+94311), Jarid2 (+176565)
chr13:44960771-44961165	Dtnbp1 (+41179), Jarid2 (+229697)
chr13:46038664-46039334	Stmnd1 (-234722), Atxn1 (-74022)
chr13:46153205-46153661	Atxn1 (-188456), Stmnd1 (-120288)
chr13:46619541-46620125	Fam8a1 (-49689), Cap2 (+117985)
chr13:46633831-46634153	Fam8a1 (-35530), Cap2 (+132144)
chr13:46871992-46872526	Nup153 (-144319), Kif13a (+57459)
chr13:46929766-46930610	Kif13a (-470)
chr13:47043138-47043672	Tpmt (-195), Kdm1b (-94)
chr13:48260588-48261035	Id4 (-416)
chr13:48323925-48324746	Id4 (+63108), Zfp169 (+189058)
chr13:48546364-48546838	A830005F24Rik (+33031), Ptpdc1 (+79063)
chr13:48593238-48593509	Ptpdc1 (+32290), A830005F24Rik (+79804)
chr13:48594444-48594903	Ptpdc1 (+30990), A830005F24Rik (+81104)
chr13:48625544-48625858	Ptpdc1 (-37)
chr13:48965581-48965941	Phf2 (-94642), Fam120a (+2256)
chr13:48967931-48968488	Fam120a (-193)
chr13:48994836-48995325	Fam120a (-27064), Wnk2 (+152933)
chr13:49013064-49013792	Fam120a (-45411), Wnk2 (+134586)
chr13:49016264-49016697	Fam120a (-48464), Wnk2 (+131533)
chr13:49178805-49179156	Wnk2 (-30967), Ninj1 (-8504)
chr13:49213510-49214100	Card19 (+2221), Ninj1 (+26320)
chr13:49320108-49320427	Bicd2 (-21317), Fgd3 (-11028)
chr13:49341215-49341628	Bicd2 (-163)
chr13:49362901-49363269	Ippk (-58164), Bicd2 (+21500)
chr13:49371315-49371723	Ippk (-49730), Bicd2 (+29934)
chr13:51228943-51229741	S1pr3 (-179297), Nxnl2 (+58320)
chr13:51569093-51570043	Shc3 (-2484)
chr13:51644958-51645357	Cks2 (-74)
chr13:51845885-51846720	Gadd45g (-375)
chr13:51902904-51903228	Gadd45g (+56388), Diras2 (+628213)
chr13:51920765-51921443	Gadd45g (+74426), Diras2 (+610175)
chr13:51929756-51930114	Gadd45g (+83257), Diras2 (+601344)
chr13:51946183-51946508	Gadd45g (+99668), Diras2 (+584933)
chr13:52048040-52048254	Gadd45g (+201469), Diras2 (+483132)
chr13:52234020-52234637	Diras2 (+296950), Gadd45g (+387651)
chr13:52457810-52458310	Diras2 (+73219), Gadd45g (+611382)
chr13:52942803-52943235	Auh (-13358), Nfil3 (+38054)
chr13:54067599-54068108	Sfxn1 (-4015)
chr13:54094430-54094819	Hrh2 (-97504), Sfxn1 (+22756)
chr13:54095401-54095866	Hrh2 (-96495), Sfxn1 (+23765)
chr13:54285954-54286390	Cplx2 (-85177), Hrh2 (+94043)
chr13:54309250-54309869	Cplx2 (-61789), Hrh2 (+117431)
chr13:54323858-54324540	Cplx2 (-47150), Hrh2 (+132070)
chr13:54332238-54332671	Cplx2 (-38894), Hrh2 (+140326)
chr13:54345848-54346352	Cplx2 (-25249), Hrh2 (+153971)
chr13:54687551-54687903	Rnf44 (+367)
chr13:54693848-54694352	Cdhr2 (-7361), Rnf44 (-6006)
chr13:54789030-54789395	Tspan17 (-164)
chr13:55362561-55363093	Lman2 (-44)
chr13:55371196-55371665	Slc34a1 (-26756), Rgs14 (+1699)
chr13:55444806-55445418	Grk6 (-226)
chr13:55470266-55470760	Prr7 (+6246), Dbn1 (+17598)
chr13:55474511-55474796	Prr7 (+10387), Dbn1 (+13457)
chr13:56463181-56463598	Il9 (+18856), Slc25a48 (+25035)
chr13:56678466-56678961	Smad5 (-24296), Tgfbi (+69128)
chr13:58128534-58129193	Hnrnpa0 (-308)
chr13:58544033-58544355	Slc28a3 (+66683), Rmi1 (+139128)
chr13:58809703-58810032	Ntrk2 (+2171), Agtpbp1 (+747443)
chr13:59091119-59091932	Ntrk2 (+283829), Agtpbp1 (+465785)
chr13:59092641-59093076	Ntrk2 (+285162), Agtpbp1 (+464452)
chr13:59143306-59143779	Ntrk2 (+335846), Agtpbp1 (+413768)
chr13:59144173-59144604	Ntrk2 (+336692), Agtpbp1 (+412922)
chr13:59769691-59770066	Isca1 (-69)
chr13:59889657-59890080	Zcchc6 (-66722), Gas1 (+287072)
chr13:59925639-59926556	Zcchc6 (-102951), Gas1 (+250843)
chr13:59927478-59928037	Zcchc6 (-104611), Gas1 (+249183)
chr13:59943633-59944001	Zcchc6 (-120670), Gas1 (+233124)
chr13:60177114-60177899	Gas1 (-566)
chr13:60178407-60178731	Gas1 (-1628)
chr13:60488187-60488590	Gas1 (-311448), Dapk1 (-113568)
chr13:60488662-60488952	Gas1 (-311866), Dapk1 (-113150)
chr13:60614101-60614759	Dapk1 (+12473), BC051665 (+171934)
chr13:62866726-62867323	Fbp2 (-8603), Fbp1 (+21257)
chr13:63032857-63033357	Fbp1 (-144825), Fancc (+398618)
chr13:63094766-63095415	Fbp1 (-206809), Fancc (+336634)
chr13:63260507-63261245	Fbp1 (-372594), Fancc (+170849)
chr13:63336298-63336835	Fbp1 (-448285), Fancc (+95158)
chr13:63554537-63555003	Fancc (-123045), Ptch1 (+10965)
chr13:63563030-63563582	Fancc (-131581), Ptch1 (+2429)
chr13:63567694-63568209	Ptch1 (-2217)
chr13:63815150-63815451	Ercc6l2 (-2)
chr13:63901180-63901539	Ercc6l2 (+86057), Hsd17b3 (+187841)
chr13:64153127-64153617	Zfp367 (-170)
chr13:64432083-64432644	Cdk20 (+50)
chr13:67108519-67108897	Gm28557 (-159)
chr13:69534413-69534800	Papd7 (-743)
chr13:69611443-69612094	Srd5a1 (-327), Nsun2 (-247)
chr13:69933454-69934056	Med10 (+123914), Ice1 (+703879)
chr13:70637866-70638404	Ice1 (-501)
chr13:70862107-70862586	8030423J24Rik (-20601), Adamts16 (-20536)
chr13:71376422-71376704	8030423J24Rik (+493615), Irx1 (+587160)
chr13:71507371-71508467	Irx1 (+455804), 8030423J24Rik (+624971)
chr13:71804161-71804745	Irx1 (+159270), 8030423J24Rik (+921505)
chr13:73446583-73447364	Lpcat1 (-20223), Mrpl36 (+115986)
chr13:78162106-78162445	Nr2f1 (+37481), Pou5f2 (+137374)
chr13:78200321-78200541	Nr2f1 (-674)
chr13:78937643-78938476	Nr2f1 (-738303)
chr13:80883254-80883587	Arrdc3 (+11)
chr13:80885462-80885725	Arrdc3 (+2184), Adgrv1 (+747560)
chr13:80885894-80886626	Arrdc3 (+2850), Adgrv1 (+746894)
chr13:81782996-81783327	Cetn3 (+85)
chr13:81783520-81783961	Cetn3 (+664)
chr13:82059676-82059912	Cetn3 (+276717)
chr13:83565637-83566081	Tmem161b (-656441), Mef2c (+41324)
chr13:83603931-83604308	Tmem161b (-618180), Mef2c (+79585)
chr13:83604812-83605252	Tmem161b (-617268), Mef2c (+80497)
chr13:83721041-83721430	Tmem161b (-501064), Mef2c (+196701)
chr13:83729463-83729983	Tmem161b (-492577), Mef2c (+205188)
chr13:83730864-83731451	Tmem161b (-491142), Mef2c (+206623)
chr13:83732033-83732487	Tmem161b (-490040), Mef2c (+207725)
chr13:83739365-83740026	Tmem161b (-482604), Mef2c (+215161)
chr13:83741581-83742190	Tmem161b (-480414), Mef2c (+217351)
chr13:83744859-83745267	Tmem161b (-477237), Mef2c (+220528)
chr13:84347898-84348425	Ccnh (-841246), Tmem161b (+125862)
chr13:84448715-84449715	Ccnh (-740193), Tmem161b (+226915)
chr13:84571017-84571823	Ccnh (-617988), Tmem161b (+349120)
chr13:84612980-84613475	Ccnh (-576180), Tmem161b (+390928)
chr13:84783560-84783997	Ccnh (-405629), Tmem161b (+561479)
chr13:85289030-85289658	Rasa1 (-315)
chr13:89739316-89739657	Vcan (+3022), Hapln1 (+199691)
chr13:90089434-90089891	Xrcc4 (-55), Tmem167 (+540)
chr13:90136214-90136906	Xrcc4 (-46952), Atp6ap1l (+768795)
chr13:90394663-90395236	Xrcc4 (-305342), Atp6ap1l (+510405)
chr13:90643135-90643361	Xrcc4 (-553640), Atp6ap1l (+262107)
chr13:91370946-91371234	Atg10 (-147122), Ssbp2 (-89960)
chr13:91753677-91754161	Acot12 (+12407), Zcchc9 (+53786)
chr13:92354539-92354853	Dhfr (-30), Msh3 (+299)
chr13:92354927-92355159	Msh3 (-48), Dhfr (+317)
chr13:92610845-92611180	Serinc5 (-78)
chr13:92631423-92632083	Serinc5 (+20662), Thbs4 (+163065)
chr13:92703152-92704017	Thbs4 (+91233), Serinc5 (+92494)
chr13:93192254-93192585	Papd4 (-137)
chr13:96928493-96928994	Gcnt4 (+4055), 1700029F12Rik (+105618)
chr13:97051198-97051576	1700029F12Rik (-17025), Fam169a (-15899)
chr13:97241024-97241275	Enc1 (+45)
chr13:97252344-97252952	Enc1 (+11543), Gm10260 (+507984)
chr13:97499493-97499900	Enc1 (+258592), Gm10260 (+260935)
chr13:97756798-97757747	Gm10260 (+3359), Enc1 (+516168)
chr13:97763922-97764404	Gm10260 (-3531)
chr13:97774717-97775426	Gm10260 (-14440), Arhgef28 (+431095)
chr13:97776711-97777081	Gm10260 (-16264), Arhgef28 (+429271)
chr13:98262945-98263321	Ankra2 (-109), Utp15 (-92)
chr13:98815088-98815605	Fcho2 (+102)
chr13:99100041-99101053	1700024P04Rik (-115982), Zfp366 (-84276)
chr13:99284247-99284815	Ptcd2 (+60174), Zfp366 (+99708)
chr13:99444431-99445240	Map1b (+71704), Mrps27 (+100050)
chr13:101768173-101768466	Pik3r1 (-103)
chr13:101801349-101801808	Cd180 (-891979), Pik3r1 (-33362)
chr13:101811970-101812301	Cd180 (-881422), Pik3r1 (-43919)
chr13:102372433-102373125	Pik3r1 (-604562), Cd180 (-320779)
chr13:102573037-102574153	Pik3r1 (-805378), Cd180 (-119963)
chr13:102698472-102699149	Cd180 (+5253), Mast4 (+635649)
chr13:102790518-102790994	Cd180 (+97198), Mast4 (+543704)
chr13:103921021-103921271	Erbin (-851)
chr13:104039867-104040443	Erbin (-119860), Nln (+69459)
chr13:104178508-104178897	Trim23 (-395), Trappc13 (-280)
chr13:104286770-104287398	Adamts6 (-7406), Cenpk (+57696)
chr13:104518284-104519227	Adamts6 (+224266), Cwc27 (+298197)
chr13:107642059-107642725	Kif2a (-620278), Smim15 (-402097)
chr13:107700272-107700958	Kif2a (-678501), Smim15 (-343874)
chr13:107831294-107831656	Kif2a (-809361), Smim15 (-213014)
chr13:107889815-107890789	Kif2a (-868188), Smim15 (-154187)
chr13:108044364-108044541	Smim15 (-36)
chr13:110145074-110145363	Rab3c (+134931)
chr13:110642936-110644065	Actbl2 (-611512), Plk2 (+248455)
chr13:110747579-110747872	Actbl2 (-507287), Plk2 (+352680)
chr13:111291806-111292539	Actbl2 (+37160), Gpbp1 (+197938)
chr13:111489841-111490184	Gpbp1 (+98)
chr13:111724993-111725721	Mier3 (+39179), Map3k1 (+83636)
chr13:111943980-111944445	Ankrd55 (-344607), Map3k1 (-135220)
chr13:111996873-111997420	Ankrd55 (-291673), Map3k1 (-188154)
chr13:112001187-112001487	Ankrd55 (-287483), Map3k1 (-192344)
chr13:112119697-112120189	Map3k1 (-310950), Ankrd55 (-168877)
chr13:112160141-112160607	Map3k1 (-351381), Ankrd55 (-128446)
chr13:112165782-112166601	Map3k1 (-357199), Ankrd55 (-122628)
chr13:113224117-113224521	BC067074 (-68840), Esm1 (+14660)
chr13:113352611-113352954	BC067074 (+59624), Snx18 (+265781)
chr13:113418135-113418434	BC067074 (+125126), Snx18 (+200279)
chr13:114838390-114839315	Mocs2 (+20594), Itga2 (+93247)
chr13:119689971-119690543	Hmgcs1 (-207)
chr13:119755804-119756092	Nim1k (-66)
chr14:7817701-7818102	Flnb (-55)
chr14:7826291-7826870	Flnb (+8624), Dnase1l3 (+167992)
chr14:7889259-7889674	Flnb (+71510), Dnase1l3 (+105106)
chr14:8172860-8173325	Pdhb (-68)
chr14:8213887-8214154	Kctd6 (-481)
chr14:8329471-8329982	Fam107a (-19950), Oit1 (+49027)
chr14:10022262-10022853	NONE
chr14:11553352-11553657	Ptprg (-27)
chr14:11875090-11875679	3830406C13Rik (-408788), Ptprg (+321853)
chr14:12189714-12190036	3830406C13Rik (-94298), Ptprg (+636343)
chr14:12388288-12388708	Fezf2 (-42654), Cadps (+434547)
chr14:12388927-12389524	Fezf2 (-43382), Cadps (+433819)
chr14:13770693-13771087	Sntn (+100014), Gm281 (+143588)
chr14:14070509-14071258	Psmd6 (+50100), Atxn7 (+58393)
chr14:14702660-14703041	Slc4a7 (+572)
chr14:15978251-15978797	Lrrc3b (-539537), Ngly1 (-270756)
chr14:16200964-16201489	Lrrc3b (-762240), Ngly1 (-48053)
chr14:16364868-16365306	Top2b (-92)
chr14:16733538-16733856	Rarb (-158154)
chr14:17659140-17659409	Thrb (-322254)
chr14:18238204-18238665	Nr1d2 (+692)
chr14:18238966-18239521	Nr1d2 (-117)
chr14:19823772-19823993	2700060E02Rik (-59)
chr14:19905635-19905989	2700060E02Rik (-81988), Gng2 (+71437)
chr14:20347943-20348324	Fam149b (-88), Ecd (-13)
chr14:20595694-20596158	Ppp3cb (-49353), Usp54 (+45137)
chr14:20778262-20779080	Ndst2 (-44109), Camk2g (+15417)
chr14:20928980-20929585	Vcl (-115)
chr14:21500190-21501319	Kat6b (+970)
chr14:21822626-21823193	Vdac2 (-8359), Samd8 (+72379)
chr14:21830837-21831301	Vdac2 (-200)
chr14:21987752-21988134	Comtd1 (-138966), Zfp503 (+1658)
chr14:23848541-23849365	Kcnma1 (+155252)
chr14:24232755-24233297	Kcnma1 (-228821), Dlg5 (+12894)
chr14:24234451-24234857	Kcnma1 (-230449), Dlg5 (+11266)
chr14:24550726-24551533	Zmiz1 (-908094), Rps24 (+60412)
chr14:24617233-24617901	Zmiz1 (-841657), Rps24 (+126849)
chr14:24779128-24779617	Zmiz1 (-679851), Rps24 (+288655)
chr14:24826451-24826940	Zmiz1 (-632528), Rps24 (+335978)
chr14:24939473-24940246	Zmiz1 (-519364), Rps24 (+449142)
chr14:25108720-25109229	Zmiz1 (-350249), Rps24 (+618257)
chr14:25226288-25227250	Zmiz1 (-232455), Rps24 (+736051)
chr14:25317883-25318570	Zmiz1 (-140997), Rps24 (+827509)
chr14:25371595-25372031	Zmiz1 (-87411), Rps24 (+881095)
chr14:25377784-25379093	Zmiz1 (-80785), Rps24 (+887721)
chr14:25421566-25421917	Zmiz1 (-37482), Rps24 (+931024)
chr14:25456786-25457010	Zmiz1 (-2326)
chr14:25457508-25457953	Zmiz1 (-1493)
chr14:25461091-25461612	Ppif (-232818), Zmiz1 (+2128)
chr14:25478641-25479102	Ppif (-215298), Zmiz1 (+19648)
chr14:25587454-25587980	Ppif (-106453), Zmiz1 (+128493)
chr14:25734792-25735373	Zcchc24 (+33956), Ppif (+40913)
chr14:25740057-25740695	Zcchc24 (+28663), Ppif (+46206)
chr14:25765818-25766314	Zcchc24 (+2973), Ppif (+71896)
chr14:25768964-25769289	Zcchc24 (-88)
chr14:26637797-26638238	Arf4 (-56)
chr14:27166658-27167554	Arhgef3 (-70933), Il17rd (+128165)
chr14:28057592-28058188	Wnt5a (-446860), Erc2 (+435448)
chr14:28450718-28451373	Wnt5a (-53704), Erc2 (+828604)
chr14:28502637-28503239	Wnt5a (-1812)
chr14:28958448-28959132	Lrtm1 (-59418), Wnt5a (+454040)
chr14:29178903-29179379	Lrtm1 (+160933), Cacna2d3 (+542723)
chr14:29968171-29968496	Selenok (+26)
chr14:30548150-30548461	Tkt (-825)
chr14:30974092-30974725	Glt8d1 (-27024), Nek4 (+22923)
chr14:31018994-31019350	Gnl3 (-83), Pbrm1 (+34)
chr14:31128848-31129224	Smim4 (-143)
chr14:31669466-31670405	Btd (+28879), Ankrd28 (+160479)
chr14:32889308-32889749	Lrrc18 (-101853), Vstm4 (+32773)
chr14:33447035-33447493	Mapk8 (-119)
chr14:34310249-34310898	Glud1 (-153), Fam35a (-71)
chr14:34453761-34454051	Bmpr1a (+48781), Mmrn2 (+78402)
chr14:34454923-34455327	Bmpr1a (+47562), Mmrn2 (+79621)
chr14:34969093-34969771	Grid1 (+149607), 4930596D02Rik (+842546)
chr14:37002855-37003358	Ccser2 (-34420), Rgr (+45857)
chr14:37003408-37003981	Ccser2 (-35008), Rgr (+45269)
chr14:37005698-37006320	Ccser2 (-37322), Rgr (+42955)
chr14:37013614-37014209	Ccser2 (-45225), Rgr (+35052)
chr14:37135073-37135565	Ghitm (-67)
chr14:40955787-40956783	Tspan14 (-21964), Fam213a (+57503)
chr14:40966923-40967416	Tspan14 (-32849), Fam213a (+46618)
chr14:45219284-45219852	Gpr137c (-425), Txndc16 (+760)
chr14:45325495-45325928	Psmc6 (-4112)
chr14:45329566-45329827	Psmc6 (-127)
chr14:46989762-46990248	Samd4 (+107151), Gch1 (+199408)
chr14:47736355-47736853	Peli2 (-384265), Ktn1 (+88156)
chr14:47936748-47937454	Peli2 (-183768), Ktn1 (+288653)
chr14:48012434-48013192	Peli2 (-108056), Ktn1 (+364365)
chr14:48051889-48052247	Peli2 (-68801), Ktn1 (+403620)
chr14:48052450-48052875	Peli2 (-68206), Ktn1 (+404215)
chr14:48513112-48513724	Tmem260 (+67036), Otx2 (+154095)
chr14:49314055-49314480	1700011H14Rik (-68840), Slc35f4 (+211618)
chr14:50930840-50931391	Tmem55b (-267)
chr14:51063325-51063903	Rnase12 (-6372), Olfr750 (+10821)
chr14:51064854-51065576	Rnase12 (-7973), Olfr750 (+9220)
chr14:51089286-51089813	Olfr750 (-15115), Ang (-6450)
chr14:52103954-52104524	Hnrnpc (-211)
chr14:52327482-52327946	Mettl3 (-22586), Sall2 (+1048)
chr14:54253754-54254219	Dad1 (-73)
chr14:54517391-54517712	Prmt5 (-27)
chr14:54893679-54894235	Pabpn1 (-191)
chr14:55014928-55015542	Ngdn (-219)
chr14:55077857-55078219	Zfhx2 (+14286), Ngdn (+62584)
chr14:55092105-55092543	Thtpa (-2460), Zfhx2 (0)
chr14:55223149-55223594	Dhrs4 (-255386), Dhrs2 (+1365)
chr14:55560286-55560974	Dcaf11 (-299), A730061H03Rik (-224)
chr14:55590924-55591279	Rnf31 (-606), Psme2 (-15)
chr14:55591435-55591846	Psme2 (-554), Rnf31 (-67)
chr14:55672086-55672461	Nedd8 (-368), Gmpr2 (+39)
chr14:55852797-55853205	Nynrin (-1114)
chr14:56571792-56572272	Parp4 (-3587), Cenpj (+3350)
chr14:60251312-60251734	Nupl1 (-16)
chr14:60304870-60305250	Amer2 (-72632), Mtmr6 (+39832)
chr14:60398874-60399333	Spata13 (-235625), Amer2 (+21412)
chr14:60528958-60529474	Spata13 (-105513), Amer2 (+151524)
chr14:60554157-60554816	Spata13 (-80242), Amer2 (+176795)
chr14:60642966-60643490	C1qtnf9 (-124906), Spata13 (+8499)
chr14:60682744-60683115	C1qtnf9 (-85204), Spata13 (+48201)
chr14:61012368-61012941	Tnfrsf19 (+33814), Mipep (+228082)
chr14:61172513-61173080	Sacs (+34340), Sgcg (+85693)
chr14:61439840-61440480	Kpna3 (-286)
chr14:61682081-61682557	Kcnrg (+74837), Dleu7 (+610644)
chr14:62226406-62227575	Dleu7 (+65972), Kcnrg (+619509)
chr14:62389409-62390107	Rnaseh2b (+57690), Gucy1b2 (+66531)
chr14:62416700-62417198	Gucy1b2 (+39340), Rnaseh2b (+84881)
chr14:62760945-62761501	Ints6 (-111)
chr14:62837125-62837760	Wdfy2 (-235)
chr14:63177835-63178357	Fdft1 (+1482), Ctsb (+55634)
chr14:63460725-63461144	Fam167a (+24541), Tdh (+48157)
chr14:63807016-63807620	Pinx1 (-53046), Xkr6 (+200815)
chr14:64949807-64950344	Hmbox1 (-205), Ints9 (+31)
chr14:65121881-65122191	Extl3 (-23931), Fzd3 (+140427)
chr14:65135471-65135915	Extl3 (-37588), Fzd3 (+126770)
chr14:65140096-65140673	Extl3 (-42280), Fzd3 (+122078)
chr14:65245250-65245947	Extl3 (-147494), Fzd3 (+16864)
chr14:65343636-65344124	Zfp395 (-14796), Fbxo16 (+77262)
chr14:66294872-66295252	Trim35 (-1969)
chr14:66296836-66297070	Trim35 (-78)
chr14:66494210-66494949	Adra1a (-140761), Stmn4 (+150205)
chr14:66847535-66848013	Dpysl2 (+20914), Adra1a (+212433)
chr14:66868457-66868868	Gm5464 (-187), Dpysl2 (+25)
chr14:67135743-67136312	Ebf2 (-97558), Ppp2r2a (-63584)
chr14:67344622-67345028	Ebf2 (+111239), Cdca2 (+370785)
chr14:67715599-67716213	Kctd9 (-356), Cdca2 (-296)
chr14:69732618-69732848	Chmp7 (-199)
chr14:70074499-70075238	Egr3 (-2445)
chr14:70076644-70077087	Egr3 (-448)
chr14:71046990-71047561	Gfra2 (+157146)
chr14:71299389-71300286	Gfra2 (+409708)
chr14:71330265-71330643	Gfra2 (+440324)
chr14:71603755-71604190	Gfra2 (+713843), Gm9195 (+887865)
chr14:73237607-73238310	Lpar6 (+64)
chr14:73474084-73474373	Itm2b (-88958), Med4 (-35820)
chr14:73732043-73732645	Htr2a (-908496), Sucla2 (+179679)
chr14:74884352-74884862	Lrch1 (+63270), Esd (+152223)
chr14:75844944-75845304	Tpt1 (+31)
chr14:75863654-75863973	Kctd4 (-91189), Tpt1 (+18721)
chr14:76152536-76153239	Nufip1 (+41997), Rps2-ps6 (+84465)
chr14:76169963-76170252	Nufip1 (+59217), Rps2-ps6 (+67245)
chr14:76221005-76221358	Rps2-ps6 (+16171), Nufip1 (+110291)
chr14:76254684-76255563	Tsc22d1 (-160463), Rps2-ps6 (-17771)
chr14:76414524-76415109	Tsc22d1 (-770)
chr14:76504126-76504481	Serp2 (+52383), Tsc22d1 (+88717)
chr14:76504484-76504787	Serp2 (+52051), Tsc22d1 (+89049)
chr14:76505605-76506272	Serp2 (+50748), Tsc22d1 (+90352)
chr14:76610476-76610819	Serp2 (-53961), Lacc1 (+425993)
chr14:76610951-76611277	Serp2 (-54427), Lacc1 (+425527)
chr14:76678685-76679153	Serp2 (-122232), Lacc1 (+357722)
chr14:76791739-76792577	Serp2 (-235471), Lacc1 (+244483)
chr14:76819590-76820157	Serp2 (-263187), Lacc1 (+216767)
chr14:79200675-79201204	Zfp957 (+46356), Vwa8 (+351762)
chr14:79203071-79203902	Zfp957 (+43809), Vwa8 (+354309)
chr14:79206085-79206653	Zfp957 (+40927), Vwa8 (+357191)
chr14:84443175-84443556	Pcdh17 (-197)
chr14:86748876-86749247	Diaph3 (+392052)
chr14:86758028-86758481	Diaph3 (+382859)
chr14:86867015-86867507	Diaph3 (+273853)
chr14:86869654-86869943	Diaph3 (+271315)
chr14:87415905-87416151	Tdrd3 (-611)
chr14:93066792-93068068	Pcdh9 (+823239)
chr14:93543543-93544260	Pcdh9 (+346767)
chr14:93890698-93890978	Pcdh9 (-169)
chr14:99944236-99944672	Klf12 (+205310), Klf5 (+645763)
chr14:100374695-100375332	Klf12 (-225250), Prr30 (+825316)
chr14:100456711-100457289	Klf12 (-307236), Prr30 (+743330)
chr14:100458975-100459519	Klf12 (-309483), Prr30 (+741083)
chr14:100461571-100461859	Klf12 (-311951), Prr30 (+738615)
chr14:100750198-100750559	Klf12 (-600615), Prr30 (+449951)
chr14:101055882-101056316	Klf12 (-906335), Prr30 (+144231)
[truncated: 4,300 more rows]
