# Supplementary material for: FOS Rescues Neuronal Differentiation of Sox2-Deleted Neural Stem Cells by Genome-Wide Regulation of Common SOX2 and AP1(FOS-JUN) Target Genes
Source: Cells. 2021 Jul 12;10(7):1757. doi: 10.3390/cells10071757 (PMC8303191; doi:10.3390/cells10071757)
Supplement: Supplementary file 1 [file cells-10-01757-s001.zip › Table_S4_all_DAVID_GeneOntologies_20210703.xlsx]

## Sheet: Table_S3_all_DAVID_GeneOntologi
DAVID Gene Ontology analysis of genes bound by SOX2 and AP1 that are expressed in NSC
Category	Term	Count	%	PValue	Genes	List Total	Pop Hits	Pop Total	Fold Enrichment	Bonferroni	Benjamini	FDR
GOTERM_BP_DIRECT	GO:0006351~transcription, DNA-templated	669	14.231014677728144	8.18150573819502E-39	ATF1, MAML1, RBPJ, ELK1, SOX21, RRP8, BACH2, ELK3, ZFP281, ZMIZ1, MYC, CREB3L1, GPBP1, CREB3L2, ADNP2, BBX, JUNB, NFRKB, DDX17, HES6, DAXX, MEF2C, PRKCB, DAPK3, SOX13, RFX2, RFX3, SOX11, RFX1, MED4, SOX10, SND1, EID1, RFX4, SARNP, DDIT3, RFX5, TXNIP, TBPL1, TCEANC2, ATF7, ATF5, ATF6, SF1, ASF1B, CTBP1, PRDM11, PRDM10, PRDM16, NRBF2, RREB1, ZBTB7A, NKX2-2, HEXIM1, HEXIM2, MCTS2, JUN, CREBBP, JUND,…	4163	1885	18082	1.5415400671954715	5.990498501506393E-35	5.990498501506393E-35	5.883320776336038E-35
GOTERM_BP_DIRECT	GO:0045944~positive regulation of transcription from RNA polymerase II promoter	364	7.743033397149543	1.9965251670422469E-23	ATF1, CCNK, PID1, MAML2, CCNH, MAML1, CCNC, RBPJ, ELK1, DCAF6, ELK3, SOX2, TBK1, SOX1, RPS6KA5, ZMIZ1, CREB3L1, AKT2, MYC, NAMPT, CREB3L2, ZC3H12A, AKT1, SOX8, SOX9, SOX6, PKNOX1, CCNL1, JUNB, SOX4, CDK5RAP3, SOX5, CDON, ACVR1, DDX17, SMARCC1, DAXX, MEF2C, IFRD1, EBF1, RFX3, SOX11, SOX10, RUNX1, SFRP2, DDIT3, RFX4, ZFPM2, ATF5, ZFPM1, ATF6, PRKDC, EPAS1, PIK3R1, HSPH1, PCBP1, MYO6, DHX36, FADD, P…	4163	995	18082	1.5889797292974603	1.4618557273083331E-19	7.309278636541666E-20	7.178506238100399E-20
GOTERM_BP_DIRECT	GO:0006355~regulation of transcription, DNA-templated	714	15.188257817485642	5.555538510830103E-23	ATF1, ZFP169, MAML1, RBPJ, ELK1, SOX21, RRP8, BACH2, ELK3, ZFP281, ZMIZ1, MYC, CREB3L1, GPBP1, CREB3L2, ADNP2, BBX, PKNOX1, JUNB, NFRKB, PKNOX2, DDX17, HES6, DAXX, MEF2C, PRKCB, DAPK3, SOX13, RFX2, RFX3, SOX11, RFX1, MED4, SOX10, SND1, EID1, RFX7, RFX4, DDIT3, RFX5, TXNIP, TBPL1, PRKCQ, ATF7, ATF5, ATF6, SF1, ASF1B, CTBP1, PRDM11, PRDM10, PRDM16, NRBF2, RREB1, ZBTB7A, NKX2-2, HEXIM1, HEXIM2, MCTS…	4163	2279	18082	1.360798872028886	4.0677652976298017E-19	1.3559217658766005E-19	1.3316625810459757E-19
GOTERM_BP_DIRECT	GO:0045893~positive regulation of transcription, DNA-templated	236	5.020208466283769	1.8940952542692454E-22	RBPJ, ELK1, ELK3, SOX2, ZFP281, TRIM28, CHEK2, MYC, GPBP1, CREB3L2, TRIM24, SOX8, SOX9, SOX6, PKNOX1, BTRC, SOX4, CDK5RAP2, ACVR1, DDX17, SMARCC1, MEF2C, EBF1, RFX3, SOX11, MED4, SOX10, RUNX1, DDIT3, TRIM16, ZFPM2, ATF5, BCL10, PRDM16, INPP5K, PATZ1, BANP, FZD1, EGR1, XRCC6, JUN, CREBBP, FZD2, FZD7, INSR, SMARCA5, TRIP4, NFATC2, NFATC1, NR1D2, NR1D1, PBX4, SMARCA2, SMARCA4, FOSL2, ID2, MMS19, CDK…	4163	576	18082	1.7796294072116796	1.3868565451759414E-18	3.4671413629398536E-19	3.4051097433625358E-19
GOTERM_BP_DIRECT	GO:0007049~cell cycle	237	5.041480536056158	1.0871197919473075E-18	MAP10, MDC1, CCNK, CCNH, CCNF, SMC3, MKI67, SMC4, SMC2, CCAR1, GOLGA2, RASSF2, CHEK2, CDC26, CDK20, FBXO5, PRKCE, NSMCE2, EID1, CDC34, DDIT3, TXNIP, SIK1, ANAPC13, ANAPC15, CDCA2, CDCA3, HEPACAM, SKA2, DSN1, SPAST, MCMBP, SNX9, RAB11FIP3, RAB11FIP4, BANP, CDT1, STARD13, DDIAS, GADD45A, RCC2, INO80, CDC6, ZWINT, STAG1, STAG2, STAG3, CDKN1C, LIN54, CDKN1A, AHCTF1, CDKN1B, KDM8, CETN3, CCDC124, BRCA…	4163	614	18082	1.6765635844233477	7.959891116638185E-15	1.5919782233276372E-15	1.5634956847786177E-15
GOTERM_BP_DIRECT	GO:0007399~nervous system development	159	3.382259093809828	1.9699009549499215E-16	SEMA5A, SEMA5B, SERPINE2, TMEM41B, GRIP1, SOX1, DPYSL5, DPYSL2, ZC3H12A, STMN1, DPF1, AKT1, DPF3, CHAC1, EPHB2, RGS9, EPHB1, EPHB3, EPHA5, EPHA4, HES6, MEF2C, SMARCC1, MBNL1, SEMA6A, DSCAM, FNBP1, SEMA6D, SOX11, MYT1, POU3F3, RUFY3, MAP1B, WDPCP, TNIK, GPM6A, NRN1, INTU, SDC2, SLC1A2, EFNA5, CPLX2, KALRN, PCDH18, RTN4, GLIS2, EFNB2, EFNB1, RAP1A, SPAST, FUT9, BTBD3, ECT2, SRGAP2, NDUFV2, NKX2-2, …	4163	377	18082	1.8318749677434978	1.6258105972610792E-12	2.403935798690554E-13	2.360926294507481E-13
GOTERM_BP_DIRECT	GO:0000122~negative regulation of transcription from RNA polymerase II promoter	261	5.552010210593491	2.123643944695909E-15	TCERG1, RBPJ, BACH2, SOX2, RPS14, EDNRB, ZFP281, TRIM28, MYC, SAP130, SOX9, TRIM27, SOX6, JUNB, HES6, DAXX, MEF2C, SOX11, EID1, SARNP, DDIT3, RFX5, TXNIP, SIK1, ZFPM2, EZR, ZFPM1, CTBP1, EPAS1, MEPCE, MTDH, PRDM16, HIVEP1, ZBTB7A, RREB1, HEXIM1, WWTR1, EGR1, HEXIM2, JUN, CREBBP, JUND, NR2F1, NFATC2, IRF2BP2, NFATC1, NR1D1, SMARCA4, ID2, ID1, ID4, CREBRF, ID3, PAF1, CALR, PKIG, RCOR1, EZH2, CDKN1C…	4163	729	18082	1.5550810639288501	1.5445200673980253E-11	2.221331566151921E-12	2.181589086615469E-12
GOTERM_BP_DIRECT	GO:0006397~mRNA processing	132	2.8079132099553283	7.844858998864723E-13	TXNL4B, GEMIN2, HNRNPU, CASC3, PHRF1, ADARB2, PNN, ALKBH5, LSM11, PPP4R2, SNRPD2, CLP1, KHSRP, CWC22, MAGOH, PAPOLA, ARL6IP4, QK, SNRPD3, SRRM2, AQR, MBNL1, MBNL2, RBFOX2, METTL3, WBP11, CDC40, JMJD6, SRRM1, PRPF4, DDX39B, XRN2, SRSF2, CD2BP2, SRSF3, GEMIN5, PPIE, SNRPE, SRSF4, SRSF5, GEMIN8, SRSF7, SNRPA, SF1, SNRPB, SLBP, KHDRBS1, DDX5, KHDRBS3, DHX8, DDX1, CSTF3, AKAP17B, HNRNPLL, PCBP1, HSPA8…	4163	322	18082	1.7805661528729133	5.743988840123393E-9	7.180007198710937E-10	7.051547632604527E-10
GOTERM_BP_DIRECT	GO:0048511~rhythmic process	66	1.4039566049776642	6.418788040182819E-12	TOP2A, BHLHE41, HNRNPU, RORA, UBE3A, RORB, PPP1CB, DBP, NAMPT, EP300, BTRC, KLF10, PRMT5, FBXW11, USP2, METTL3, PROX1, CSNK1E, KAT2B, SFPQ, CREB1, THRAP3, CRY2, SIK1, TOP1, PPARA, DDX5, NLGN1, HDAC2, HLF, KMT2A, PRKDC, DHX9, CIPC, CREM, ADCY1, ARNTL, RELB, U2AF1L4, RAI1, MAPK9, MAPK8, HRH1, NFIL3, CREBBP, NFYA, NONO, NR1D2, NR1D1, NFKB2, MAPK10, SETX, PER1, CDK5, TEF, SP1, ID2, TRP53, BHLHE40, ID…	4163	128	18082	2.239618364160461	4.6998118730101623E-8	5.222040670024289E-9	5.128611644106072E-9
GOTERM_BP_DIRECT	GO:0051301~cell division	144	3.063178047223995	1.8167887495300308E-11	MAP10, CCNK, CCNT2, CCNF, CIB1, SMC3, SMC4, CDC14A, SMC2, GOLGA2, PPP1CB, CCND2, CCND1, CDC26, CHEK2, RUVBL1, POGZ, CDK20, NUSAP1, OIP5, KNTC1, FBXO5, LZTS2, PRKCE, NSMCE2, LIG4, VRK1, CDC25C, CDC25A, SPECC1L, ANAPC4, ANAPC5, ARL8A, MAD1L1, ARL8B, ANAPC13, CDCA2, ANAPC15, CDCA3, ARL3, KLHL13, SKA2, DSN1, SPAST, TPR, MCMBP, SNX9, E4F1, MAP4, ECT2, FAM83D, RAB11FIP3, EVI5, RAB11FIP4, NEK9, CDK19, N…	4163	374	18082	1.672364514997797	1.3302543999671457E-7	1.3302527224058886E-8	1.3064527897870452E-8
GOTERM_BP_DIRECT	GO:0001701~in utero embryonic development	121	2.5739204424590514	2.0686628451456438E-11	CCNK, ZFAND5, PRDM1, ENO1, GJA1, EDNRA, TRIM28, ZMIZ1, MYC, SOX8, SOX6, JUNB, SLC39A3, SOX5, ACVR1, MBNL1, KDM2A, TPM1, LIG4, RPGRIP1L, SOX10, TANC2, RUNX1, FOXP1, ZFPM2, NOTCH2, RNASEH2B, DDX5, NOTCH1, TSHZ3, ANKRD11, CUL3, BCL2L11, INPP5K, MYH10, WDTC1, ZBTB18, SMAD2, STIL, ICMT, SMAD3, XRCC4, TGFB3, PTCH1, XRCC2, GDF1, COQ7, LRP1B, SMARCA4, TMEM231, COPS3, MFSD7B, SP2, SP1, TRP53, SP3, MAFF, N…	4163	299	18082	1.757738381682235	1.5146781995323266E-7	1.3769772138324003E-8	1.3523413199493023E-8
GOTERM_BP_DIRECT	GO:0007067~mitotic nuclear division	113	2.4037438842799403	5.5988734669280194E-11	CCNK, CCNF, SMC3, SMC4, SMC2, GOLGA2, CDC26, CHEK2, RUVBL1, NUSAP1, OIP5, KNTC1, FBXO5, LZTS2, NUP214, NSMCE2, VRK1, CDC25C, CDC25A, SRSF2, ANAPC4, ANAPC5, ARL8A, MAD1L1, ARL8B, ANAPC13, CDCA2, ANAPC15, CDCA3, TTYH1, KLHL13, SKA2, VCPIP1, DSN1, TPR, MCMBP, SNX9, NUP88, E4F1, FAM83D, NEK9, NEK4, UBE2C, BOD1, RCC2, NEK6, HMGA2, NUP153, CDC6, INO80, ZWINT, STAG1, KIF18B, STAG2, REEP3, TADA3, CDK1, U…	4163	277	18082	1.771898042840877	4.0994968386609543E-7	3.416245960403913E-8	3.3551249250566154E-8
GOTERM_BP_DIRECT	GO:0006974~cellular response to DNA damage stimulus	156	3.318442884492661	6.12638466437507E-11	MDC1, CCNK, DCLRE1C, PGAP2, MPG, UBE2D3, MUM1, BCCIP, CIB1, SMC3, STK11, CCND1, CHCHD6, CHEK2, MYC, ZC3H12A, RUVBL1, AKT1, NFRKB, MEN1, FBXO18, FBXW7, NSMCE2, REV1, LIG4, INIP, RBX1, MORF4L1, DDX39B, MSH3, MORF4L2, MAPKAPK2, FTO, INO80B, BLM, VCP, INO80D, PSMD14, PRKDC, STXBP4, CDKN2AIP, FOXO1, ZMAT3, SWI5, ABL1, NHEJ1, CTC1, ZRANB3, UVRAG, XRCC6, FANCM, XRCC4, NEK4, DDIAS, GADD45A, CCDC13, XRCC2…	4163	420	18082	1.6133008476030337	4.485740496829038E-7	3.4505683471195594E-8	3.38883324011701E-8
GOTERM_BP_DIRECT	GO:0008380~RNA splicing	100	2.127206977238885	2.55897265059642E-10	TXNL4B, GEMIN2, HNRNPU, CASC3, PNN, PPP4R2, SNRPD2, KHSRP, CWC22, MAGOH, ARL6IP4, QK, SNRPD3, SRRM2, AQR, MBNL1, MBNL2, RBFOX2, SCAF11, WBP11, CDC40, JMJD6, SRRM1, PRPF4, DDX39B, SRSF2, CD2BP2, SRSF3, GEMIN5, PPIE, SNRPE, SRSF4, SRSF5, GEMIN8, SRSF7, SNRPA, SF1, SNRPB, DDX5, DHX8, AKAP17B, HSPA8, ZRANB2, PRPF38A, NONO, ECD, USB1, CWC15, LSM4, LSM6, SON, HNRNPF, HNRNPC, CLASRP, RBM28, RBM25, CELF4…	4163	241	18082	1.8022831045677041	1.8736782999573265E-6	1.3383426962619275E-7	1.3143980236027754E-7
GOTERM_BP_DIRECT	GO:0006357~regulation of transcription from RNA polymerase II promoter	147	3.1269942565411615	2.92596305753841E-10	ATF1, UBP1, RBPJ, ETS1, ELK1, ELK3, SOX2, RUVBL1, SOX9, PKNOX1, JUNB, PKNOX2, HMGN1, IFNAR2, ABT1, HES6, TLE1, PRKCB, RFX2, MITF, RFX1, POU3F1, MED4, POU3F2, POU3F3, POU3F4, RFX7, RFX4, RFX5, ZFP212, ANKRA2, ATF5, ZFP865, NOTCH2, DLX1, ENY2, DLX2, DDX5, NOTCH1, TSHZ3, MAX, CUL3, TSHZ1, GLO1, GLIS3, FOXO3, FOXO1, GLIS2, NPAS3, RAI1, ATXN7, TTC21B, MED31, SAFB2, OTX2, NRBF2, OTX1, ZBED4, SMAD1, JUN…	4163	397	18082	1.6082993336403035	2.142387671488777E-6	1.4282601004864158E-7	1.4027066897839136E-7
GOTERM_BP_DIRECT	GO:0016477~cell migration	83	1.7655817911082747	7.076942131634369E-10	ITGB1, NRP1, ARF4, GSK3A, WWC1, ATN1, TNFAIP1, LAMC1, LIMD1, ARHGAP35, PPP1R9B, CDH2, NUP62, NCK2, MYO18A, ITGAV, RAC1, JAK2, TNS3, EPHB3, NCK1, VAV3, APC2, WNT5A, PRPF40A, EMP2, SCRIB, GFRA1, GAB2, RHOA, VAV2, TIAM1, PALLD, PEAK1, SPATA13, SPECC1L, FSCN1, ELMO1, ELMO2, ADAM9, CD47, DOCK1, PAFAH1B1, HBEGF, ASTN1, FOXC1, SRC, BRAT1, SDC2, CUL3, SDC3, CXCR4, ADAMTS12, THBS1, EFNB2, FUT8, ERBB4, S1P…	4163	191	18082	1.887490520453811	5.181723776614966E-6	3.238585642989178E-7	3.1806431792864216E-7
GOTERM_BP_DIRECT	GO:0045892~negative regulation of transcription, DNA-templated	197	4.190597745160604	1.087207487704947E-9	RBPJ, ELK3, A430033K04RIK, RPS6KA5, ZFP281, TRIM28, TRIM24, SOX8, SOX9, SOX6, BTRC, SOX5, DAXX, RBFOX2, RFX3, SOX10, DKK3, RUNX1, EID1, SFRP2, DDIT3, ZFPM2, ATF5, TSHZ3, ZFP869, CTBP1, PRDM16, HIVEP1, INPP5K, PATZ1, ZBTB7A, RREB1, FZD1, HEXIM1, HEXIM2, XRCC6, JUN, NR1D2, NR1D1, ZFP639, PA2G4, SMARCA2, SMARCA4, ID2, ID1, ID4, ID3, CALR, RCOR1, EZH2, CDKN1B, BHLHE41, RSF1, CTCF, BRCA1, LIMD1, GLI3,…	4163	579	18082	1.477841018230758	7.960501159809397E-6	4.6826666029268366E-7	4.5988876729919263E-7
GOTERM_BP_DIRECT	GO:0016567~protein ubiquitination	134	2.850457349500106	1.9362236013406775E-9	KLHL36, WDSUB1, UBE2D3, CCNF, RNF19B, CBLB, KLHDC7A, CCNC, UBE3A, DCAF5, DCAF7, PARK2, BACH2, DCAF6, NUB1, RNF114, TRIM24, AKT1, FBXO5, BTRC, TRIM23, FBXO9, RNF44, FBXO18, FBXW8, FBXW7, FBXW11, FBXO2, NSMCE2, UBE4B, FBXO11, RNF41, RBX1, CDC34, RNF122, CUL9, VCP, CDCA3, CUL3, NEDD4L, KLHL13, DTX4, VCPIP1, SOCS3, MED30, UBR7, RNF217, TMEM129, MED31, E4F1, WDTC1, SOCS5, KLHL29, BRAP, WWTR1, KLHL25, …	4163	362	18082	1.6078157618483269	1.4176928908815611E-5	7.876127338342467E-7	7.735213287356006E-7
GOTERM_BP_DIRECT	GO:0006468~protein phosphorylation	195	4.148053605615827	2.0946802118705667E-9	TRIO, MAML1, ULK4, TESK1, TESK2, MYLK, TBK1, RPS6KA5, TRIM28, RPS6KA2, CHEK2, AKT2, AKT3, CDK20, TRIM24, AKT1, EPHB2, EPHB1, EPHB4, PDK2, EPHB3, EPHA5, ACVR1, EPHA4, DAPK1, PRKCB, PRKCE, DAPK3, CSNK1E, PASK, PRKAB1, BCR, PRKAR1A, CSNK2B, SIK3, TYRO3, ULK1, SIK1, PRKCQ, ALPK1, TRIB1, TRIB2, PIK3R1, NLK, KALRN, NUAK2, ST3GAL1, CDK17, CDK19, YES1, EIF2AK1, PLK2, INSR, EIF2AK3, DCLK2, PTK2, DCLK1, IC…	4163	576	18082	1.470456501721515	1.533713087720212E-5	8.07223605858752E-7	7.927813370295392E-7
GOTERM_BP_DIRECT	GO:0051726~regulation of cell cycle	55	1.169963837481387	4.2707717146953945E-9	ITGB1, CDKN1A, CCNF, CCND2, CCND1, BTRC, CLIC1, JUNB, PHACTR4, NUP214, NANOS3, TSC2, MASTL, SIRT2, RBL2, BCR, SFPQ, SRSF5, SGK1, PLCB1, ATF5, DTL, PRR11, ZFP703, SRC, CTBP1, DOT1L, ARNTL, PPP2CA, MNT, ABL1, E2F1, SFN, HSPA8, JUN, JUND, GADD45B, GADD45A, WFS1, STAT3, CABLES1, PUM1, GADD45G, PER2, SON, APC, CDK4, CCNG2, TRP53, CCNG1, BCL2, UBA3, TACC3, ID3, TRIM36	4163	112	18082	2.1329698706290103	3.1270101799818484E-5	1.563529524749984E-6	1.535555970018729E-6
GOTERM_BP_DIRECT	GO:0007420~brain development	88	1.8719421399702192	9.423937927459515E-9	ROBO2, ARF4, BMPR2, C2CD3, ROGDI, AATK, IRS2, SMG9, ARRB2, SLC7A11, BRCA2, GLI3, IGF1R, PTPRG, MECP2, DPYSL2, ZIC1, STMN1, CASP2, MEN1, CDK5RAP2, SLC6A11, PAX6, UNC5C, ACSL3, RPGRIP1L, POU3F1, EML1, POU3F3, POU3F4, TGFBR2, BCR, NME7, SNPH, DDIT4, PLCB1, PAFAH1B3, GAS8, CERS1, NAPA, FOXC1, PFKFB3, PRKDC, CTTNBP2, TULP3, CXCR4, EFNA5, SPATA5, PCDH18, CST3, BAG6, NEURL1A, ABR, WRN, SHARPIN, BCL2L11,…	4163	216	18082	1.769575003781105	6.899969350426804E-5	3.2858130240408843E-6	3.227025601731494E-6
GOTERM_BP_DIRECT	GO:0007264~small GTPase mediated signal transduction	94	1.9995745586045524	1.074430106175835E-8	BCAR3, ARF4, RAB3C, DOCK4, ARF2, RASL11B, LRRK2, RASL11A, ITSN1, DOCK7, DIRAS2, KNDC1, ARHGAP5, RND3, RAPGEFL1, ARHGAP35, YWHAQ, NKIRAS2, PLCE1, ARL16, RAC1, RALGPS1, RAB8A, RALGPS2, TRIM23, RAB2A, VAV3, RALBP1, RRAS2, RHOA, VAV2, RHOB, ARL4C, TIAM1, ARL4D, RAP2A, RAB30, ARL4A, RAP2B, RAB31, MRAS, RAPGEF2, RHOU, RAB39, SOS1, ARHGEF7, RAPGEF6, DOCK1, RHOQ, ARL8A, RAPGEF3, RAPGEF4, ARF6, ARL8B, RAB…	4163	236	18082	1.7300390445286769	7.866667880462863E-5	3.5758987442815745E-6	3.5119213152320135E-6
GOTERM_BP_DIRECT	GO:0001764~neuron migration	58	1.2337800467985536	1.4430942243152254E-8	NRP1, TOP2B, NRP2, CELSR1, CELSR2, CELSR3, GJA1, SOX1, CHL1, NEO1, PRKG1, MKL2, KIRREL3, MEF2C, SEMA6A, CDKL5, DCC, NAV1, PAX6, PEX2, TUBB2B, DDIT4, RAPGEF2, GAS6, SDCCAG8, PAFAH1B1, ASTN1, GPM6A, SRF, SATB2, SEMA3A, CXCR4, ASCL1, NTN1, MAPK8, UNK, APBB2, FYN, DISC1, PCNT, MYH10, FKTN, NTRK2, FZD3, USP9X, NDE1, NR2F1, PEX13, PTK2, ESR2, DCLK1, DAB1, CDK5, CTNNB1, FAT3, MDGA1, NEUROG2, CDK5R1	4163	124	18082	2.0316381641651104	1.0565777751359029E-4	4.594059091493948E-6	4.511865463935125E-6
GOTERM_BP_DIRECT	GO:0032869~cellular response to insulin stimulus	45	0.9572431397574984	2.8850130220027428E-8	GSK3A, C2CD5, PRKDC, SRC, IRS1, IRS2, PIK3R1, FOXO1, SLC9A1, IGF1R, ZFP36L1, EEF2K, AKT2, MYC, PPAT, AKT3, AKT1, INPP5K, YWHAG, RAB8A, WDTC1, GOT1, H2AFZ, SRD5A1, INSR, TSC2, MYO5A, INHBB, SORBS1, RAB10, KAT2B, GCLC, RAB31, GPAM, TBC1D4, RPS6KB1, SP1, CDK4, SRSF5, LPIN1, SGK1, CPEB2, RHOQ, GPLD1, VAMP2	4163	88	18082	2.221109121481449	2.1121834644277637E-4	8.62483432191596E-6	8.470524939756579E-6
GOTERM_BP_DIRECT	GO:0016310~phosphorylation	200	4.25441395447777	2.944835537392775E-8	PANK4, TRIO, PANK3, CERK, PANK1, ULK4, TESK1, TESK2, MYLK, TBK1, RPS6KA5, CLP1, RPS6KA2, CHEK2, AKT2, AKT3, CDK20, PIP4K2A, AKT1, PIP4K2B, EPHB2, EPHB1, EPHB4, PDK2, EPHB3, EPHA5, ACVR1, EPHA4, DAPK1, PRKCB, PRKCE, DAPK3, CSNK1E, PASK, BCR, SIK3, TYRO3, ULK1, SIK1, PRKCQ, ALPK1, PI4K2A, PRKDC, NLK, KALRN, NUAK2, PIP5K1C, CDK17, CDK19, YES1, CHKA, EIF2AK1, PLK2, INSR, EIF2AK3, DCLK2, PTK2, DCLK1, …	4163	612	18082	1.4194451901987475	2.155976170590268E-4	8.62483432191596E-6	8.470524939756579E-6
GOTERM_BP_DIRECT	GO:0043065~positive regulation of apoptotic process	122	2.5951925122314403	3.163425957915924E-8	MTCH1, MTCH2, PDCD5, CCAR1, RASSF2, RPS6KA2, ARL6IP5, CYP1B1, AKT1, PHLDA1, SOX4, MEN1, PHLDA3, UNC13B, DAXX, IGFBP3, DAPK3, SCRIB, UNC5C, CLIP3, SFRP4, SFRP2, MELK, SHQ1, DDIT3, TXNIP, ATF6, PPID, GPLD1, NOTCH2, ZFP622, NOTCH1, PRKDC, DCUN1D3, PSEN2, ADRB1, BCL10, FOXO3, FOXO1, SLC9A1, STK3, BCL2L11, ZMAT3, ABL1, BMF, RIPK1, FADD, ECT2, ATG7, MAP2K6, TGFB2, JUN, CDK19, GADD45B, TGFB3, GADD45A, H…	4163	335	18082	1.5818127713581982	2.3159922881077488E-4	8.908694178407844E-6	8.749306178220542E-6
GOTERM_BP_DIRECT	GO:0016055~Wnt signaling pathway	85	1.8081259306530526	5.212182862435412E-8	INVS, CALCOCO1, GSK3A, DDX3X, CTNND1, FZD10, CELSR2, FRAT1, FRAT2, PEG12, CCND1, TMEM88, MYC, BCL7B, DACT3, LRRFIP2, BTRC, LZTS2, WLS, TLE4, PIAS4, APC2, CSNK1G3, TLE3, TLE2, TLE1, FBXW11, CTNNBIP1, WNT5A, KREMEN1, MITF, AXIN2, CSNK1E, DKK3, DDB1, SFRP4, PPM1A, SFRP2, DDIT3, CSNK2B, TAX1BP3, TNIK, CSNK1G2, CSNK1G1, MACF1, AMER2, NXN, CUL3, LRP4, APCDD1, NLK, CXXC4, NKD1, ZNRF3, TNKS2, RNF138, GRK…	4163	213	18082	1.7333225069046678	3.815632254111634E-4	1.4134667747685957E-5	1.3881780356952979E-5
GOTERM_BP_DIRECT	GO:0007623~circadian rhythm	51	1.0848755583918315	8.229494911361906E-8	BHLHE41, RORA, HNRNPR, DBP, NAMPT, EP300, BTRC, KLF10, SREBF1, METTL3, PROX1, CSNK1E, CYP7B1, CREB1, THRAP3, DPYD, KCNMA1, CRY2, PPARA, ATF5, DDX5, DHX9, MTTP, CREM, ADCY1, EGFR, ARNTL, PROKR1, MAT2A, UBB, NFIL3, UBC, NTRK2, JUN, JUND, NONO, NR1D1, HS3ST2, SETX, PER2, PER1, CDK4, ID2, TRP53, BHLHE40, ID1, KLF9, ID4, FAS, ID3, LGR4	4163	108	18082	2.05109829983719	6.02382136926205E-4	2.1520129193211387E-5	2.1135106395572667E-5
GOTERM_BP_DIRECT	GO:0006897~endocytosis	74	1.574133163156775	1.333819622422605E-7	LMBR1L, ITSN2, HIP1, TFRC, FKBP15, LRRK2, WIPF2, DENND1A, ITSN1, INPPL1, CLTA, SNX10, AP2A1, STON2, ARRB2, SNX11, FNBP1L, CLINT1, AP2A2, EEA1, RINL, DPYSL2, RAC1, SH3GL2, AP2M1, CSNK1G3, RALBP1, SGIP1, FNBP1, CSNK1E, SYP, EPN2, NME1, DNM2, DNM3, NPC1, CTTN, NCL, RIN2, CSNK1G2, CSNK1G1, LRP4, LRP2, SNX33, SNX30, LRP8, SNX1, SNX2, FCHO1, MYO6, FCHO2, ABL1, SH3BP4, ATP6V1H, SNX9, PIP5K1C, ATP9A, PAC…	4163	181	18082	1.775796513086212	9.761460519190912E-4	3.36766457771666E-5	3.3074127258072246E-5
GOTERM_BP_DIRECT	GO:0030154~cell differentiation	242	5.147840884918103	1.4077573364965545E-7	ITSN2, TDRKH, SERPINE2, TXNDC12, ELK1, ELK3, ALKBH5, RNF114, ZFP281, DPYSL2, SPATA24, ZC3H12A, STMN1, QK, SOX9, PAQR8, HES6, MEF2C, IFRD1, RFX2, RFX3, SOX11, SCRIB, SOX10, JMJD6, EID1, SFRP4, MARF1, TWSG1, SFRP2, RUFY3, SIK1, SPATA19, ADCYAP1R1, CTBP1, EPAS1, SDC2, NEDD4L, SPAST, PRDM16, ZBTB7A, NKX2-2, NTNG1, NTNG2, NUS1, YES1, FZD5, CADM1, GADD45B, MEIG1, NR1D1, PUM1, PBX1, DCLK1, PRRC2B, PRRC2…	4163	780	18082	1.3475994259563802	0.0010302289435559775	3.435866405942591E-5	3.374394335582241E-5
GOTERM_BP_DIRECT	GO:0006915~apoptotic process	185	3.935332907891938	1.7271975095057957E-7	MTCH1, RTKN, PDCD5, UBE2D3, JADE1, NUDT2, CIB1, GHITM, CCAR1, TIAL1, GJA1, STK11, LGALS1, AKT2, CHEK2, ZC3H12A, PIM1, DPF2, EP300, AKT1, PIM3, CHAC1, MAP3K7, PHLDA1, PHLDA3, SH3GLB1, DAXX, MEF2C, SEMA6A, DAPK1, PRKCB, DAPK3, UNC5C, TICAM1, RNF41, TIAM1, SFRP2, MELK, DDIT3, DDIT4, ELMO1, PPIF, ELMO2, PPID, SHC4, RTN3, ITPR1, NAIF1, ADRB1, BCL10, FOXO3, FOXO1, ZFP36L1, STK3, BAG6, BCL2L11, NUAK2, R…	4163	570	18082	1.4097331967921243	0.0012638547876109296	4.079529085355302E-5	4.006541061566509E-5
GOTERM_BP_DIRECT	GO:0006986~response to unfolded protein	30	0.6381620931716656	1.9010121318835646E-7	HERPUD2, DERL1, DERL2, UBE2J2, THBS1, PARK2, HERPUD1, HSPD1, HSPH1, DNAJB5, CREB3L1, CREB3L2, TMEM129, CHAC1, EDEM3, EDEM1, DAB2IP, EIF2AK3, UPF3B, PARP16, HSPE1, MANF, ERP44, CREB3, JKAMP, DDIT3, CREBRF, TMBIM6, STT3B, ATF6	4163	51	18082	2.555001342357745	0.0013909529424371847	4.349753384266081E-5	4.271930700117098E-5
GOTERM_BP_DIRECT	GO:0016569~covalent chromatin modification	99	2.105934907466496	2.1557254524276672E-7	KDM1B, HDAC11, JMJD1C, RRP8, TRIM28, RUVBL1, DPF3, KAT7, MEN1, DAXX, SMARCC1, KDM2A, KDM2B, PRKCB, DAPK3, SETMAR, RNF40, JMJD6, MORF4L1, TBL1XR1, KAT6B, MORF4L2, ASF1B, KMT2E, ENY2, KMT2A, KMT2B, BAG6, SMYD2, EP400, BANP, CBX8, CBX7, CBX6, CBX4, SETD1B, SMARCA5, TDRD3, SMARCA4, ANP32E, RCOR1, EZH2, PHF2, SETD2, SETD3, CHD9, CHD7, KDM8, CHD6, CTCF, CHD2, ING4, ING2, ING3, WDR5, HMG20B, HMG20A, JAK…	4163	266	18082	1.6165666387925135	0.0015771772931265637	4.783097503841024E-5	4.697521735881017E-5
GOTERM_BP_DIRECT	GO:0090090~negative regulation of canonical Wnt signaling pathway	48	1.0210593490746651	2.3741298381658987E-7	INVS, AMER2, HDAC2, NOTCH1, PTPRO, CTNND1, JADE1, LRP4, FOXO3, MLLT3, LIMD1, NKD1, FOXO1, GLI3, PARK2, STK3, SOX2, ZNRF3, CDH2, TMEM88, G3BP1, DACT3, NPHP3, RGS20, NPHP4, SOX9, LZTS2, ANKRD6, APC2, EGR1, TCF7L2, WWTR1, TLE2, WNT5A, DAB2IP, FUZ, AXIN2, TMEM64, MCC, SOX10, BICC1, DKK3, CYLD, SFRP4, SFRP2, APC, DDIT3, RAPGEF1	4163	102	18082	2.0440010738861965	0.0017368280394201019	5.112758433838444E-5	5.0212846077208755E-5
GOTERM_BP_DIRECT	GO:0001934~positive regulation of protein phosphorylation	74	1.574133163156775	2.8794125971978296E-7	PRR5, BMPR2, LRRK2, CIB1, KNDC1, ARRB2, HMGB1, FGF1, MYDGF, EDNRA, CCND2, EDNRB, CCND1, MPRIP, AKT2, CHEK2, AKT1, EP300, RAC1, SOX9, CDON, DAXX, FBXO18, AKTIP, WNT5A, MIF, AXIN2, RGMA, CLIP3, RAP2A, FNDC1, RASA1, ERP29, FAM20A, TNIK, WDFY2, GAS6, RAPGEF3, RALB, BRAT1, PELI2, CXCR4, AKAP6, PIK3R1, AKAP5, PLA2G6, RASGRP1, IQGAP3, EGFR, MAPK9, P2RY1, ABL1, DVL3, RIPK1, MAP2K7, MAP2K6, MAPK3, FZD1, L…	4163	184	18082	1.746843309068502	0.0021060852907702765	6.0237311533378595E-5	5.9159588532713124E-5
GOTERM_BP_DIRECT	GO:0008285~negative regulation of cell proliferation	132	2.8079132099553283	3.8411796884359126E-7	SERPINE2, PDCD5, INPPL1, CIB1, RBPJ, FGFRL1, GJA1, STK11, RPS6KA2, FTH1, FNTB, ADORA1, TRIM24, CYP1B1, HIST1H2AD, SOX9, LZTS2, ARID2, SOX4, MEN1, IGFBP3, FBXO2, TSC2, RNF41, RUNX1, SFRP4, SFRP2, ATF5, GPLD1, PTGES, SKAP2, NOTCH2, NOTCH1, KMT2A, ZFP503, STK3, NACC2, SMYD2, SMAD2, SMAD1, TGFB2, JUN, SMAD3, FZD5, TGFB3, CAV2, PTCH1, EIF2AK1, FUZ, SMARCA2, ESR2, AIMP2, BCL6, TRP53, WNK2, BCL2, PEMT, …	4163	384	18082	1.4930789094403074	0.0028085609008710044	7.812532688535486E-5	7.672756427650735E-5
GOTERM_BP_DIRECT	GO:0032880~regulation of protein localization	35	0.7445224420336098	4.2838090837931876E-7	CEP120, VPS4A, WASL, CELSR2, CELSR3, UFL1, MAPK8, CDH2, NNAT, STX6, AKT1, RAB8A, PRNP, RABGAP1L, FBXW7, MMD, PTCH1, SWAP70, RALGAPA2, WNT5A, MMD2, TMEM231, TRAF7, TBC1D1, DLG1, TTC8, RAB14, SIK3, AAK1, BCL2, PLEKHM2, B9D1, WDPCP, CAMK1, SGK1	4163	66	18082	2.3033724222770586	0.0031316916747343715	8.339269286556502E-5	8.190069030268751E-5
GOTERM_BP_DIRECT	GO:0098609~cell-cell adhesion	75	1.595405232929164	4.416566947636345E-7	YWHAB, ENO1B, HDLBP, OLA1, ENO1, CLINT1, GOLGA2, LASP1, MPRIP, CAPZB, PPME1, RARS, EFHD2, TNKS1BP1, LRRFIP1, EMD, TBC1D10A, TMPO, SCYL1, MKL2, LYPLA2, SH3GLB2, AHSA1, SCRIB, CKAP5, YWHAZ, SND1, EPN2, ATXN2L, EEF1G, TMEM2, PLCB3, FSCN1, ELMO2, PLIN3, CDC42EP1, TLN1, PLEC, TXNDC9, CAPG, UBFD1, GIGYF2, CNN3, PDLIM1, CNN2, LIMA1, DNAJB1, PUF60, FLRT3, MYO6, RPL14, EIF4H, SFN, SNX9, FLNB, STXBP6, PDLI…	4163	189	18082	1.7236120166699078	0.003228587898064683	8.339269286556502E-5	8.190069030268751E-5
GOTERM_BP_DIRECT	GO:0030900~forebrain development	42	0.8934269304403318	4.4418396910093355E-7	NOTCH3, TOP2B, SETD2, NOTCH1, SRC, SRF, PSEN2, LRP2, ARHGAP35, GLI3, TTBK2, SOX3, SOX1, E2F1, FYN, OTX2, OTX1, PRKG1, MKL2, STIL, PCDH9, KDM2B, NDE1, APLP2, NR2F1, PAX6, FRS2, ARID1A, POU3F1, SSTR2, DCLK1, SMARCA4, GNAO1, NCOR2, TWSG1, CDK5, NFIB, RFX4, NUMB, CTNNB1, FGFR3, NEUROG2	4163	86	18082	2.1212453005156164	0.003247032693787122	8.339269286556502E-5	8.190069030268751E-5
GOTERM_BP_DIRECT	GO:0046777~protein autophosphorylation	73	1.5528610933843863	5.051940454459258E-7	DDR1, LRRK2, AATK, IGF1R, HK1, STK11, EEF2K, TRIM28, CHEK2, PIM1, TRIM24, PIM3, JAK2, EPHB1, EPHB4, EPHB3, MAP4K1, EPHA4, CSNK1G3, CDKL5, DAPK1, DAPK3, MINK1, VRK1, PASK, TGFBR1, BCR, MELK, PEAK1, MAPKAPK2, TYRO3, SIK1, ULK1, TNIK, CSNK1G2, CSNK1G1, CAMK2B, CAMK2D, SRC, CAMK2A, THY1, NLK, ACVR1B, EGFR, ERBB4, MKNK2, ABL1, FYN, RIPK1, CAMK2G, BRD4, NTRK2, MAP3K3, HSPA8, YES1, INSR, EIF2AK1, NEK6, …	4163	183	18082	1.73265391577375	0.0036921987452678273	9.247577001887673E-5	9.082125952004132E-5
GOTERM_BP_DIRECT	GO:0035264~multicellular organism growth	53	1.1274196979366091	6.175643792275735E-7	CDKN1C, CLIC4, ATN1, BRCA2, KDM6A, KDM2A, RMI1, HEG1, NCOA3, TBL1XR1, GPD2, SIK3, RARB, SOS1, RPL29, ATF5, STK40, NOTCH2, ANKRD11, SLC1A2, PCDH15, GIGYF2, ZFP36L1, TNKS2, SLITRK6, RBBP6, PCNT, SLC25A25, WDTC1, SLC12A2, CTC1, TCF7L2, WWTR1, STIL, ICMT, PLEKHA1, H3F3B, XRCC2, H3F3A, MTOR, TARBP2, TTC8, MFSD7B, SP2, TRP53, ERCC2, GNAS, APBA1, ERCC5, CCM2, DHCR7, APBA2, FGFR2	4163	120	18082	1.9183801745536073	0.00451159979985627	1.1028796060254374E-4	1.0831476709818245E-4
GOTERM_BP_DIRECT	GO:0007411~axon guidance	62	1.318868325888109	7.591870777594071E-7	SEMA5A, ROBO2, NRP1, NRP2, NCAN, PTPRO, LAMC1, GLI3, ARHGAP35, ROBO1, GLI2, CDH4, ALCAM, DPYSL5, CHL1, DPYSL2, KIF5B, NRCAM, RAC1, EPHB2, NEO1, EPHB1, EPHB3, EPHA5, EPHA4, SEMA6A, DCC, WNT5A, ETV1, PAX6, UNC5C, ANK3, GAP43, FEZ1, GAS1, B3GNT2, SRC, SEMA3A, EFNA5, NTN1, EFNB2, EFNB1, GBX2, FLRT3, SLIT1, APBB2, FYN, NCAM1, OTX2, MYH10, WNT3, TGFB2, RYK, PTK2, EXT1, CD24A, KLF7, TTC8, NR4A3, CNTN4, …	4163	149	18082	1.807363365667828	0.005543348519914892	1.3235161388938999E-4	1.2998367324209276E-4
GOTERM_BP_DIRECT	GO:0006281~DNA repair	112	2.3824718145075514	8.299457700483498E-7	MDC1, DCLRE1C, MPG, UBE2D3, MUM1, BCCIP, SMC3, RDM1, ENDOV, TRIM28, CHEK2, RUVBL1, NFRKB, FBXO18, NSMCE2, REV1, LIG4, INIP, RBX1, MORF4L1, MSH3, MORF4L2, XRN2, FTO, INO80B, BLM, VCP, INO80D, PSMD14, PRKDC, CHRNA4, SWI5, ABL1, NHEJ1, ZRANB3, UVRAG, XRCC6, FANCM, XRCC4, XRCC2, NONO, INTS3, XRCC3, FANCC, INO80, SETX, TDP1, UVSSA, NABP2, UBE2N, MMS19, MNAT1, RAD18, MUS81, RPAIN, OGG1, MCM9, BRCA1, PR…	4163	318	18082	1.5297869672481594	0.006058438647439157	1.413223936812562E-4	1.3879395424227172E-4
GOTERM_BP_DIRECT	GO:0015031~protein transport	187	3.9778770474367153	1.1450632419227499E-6	RAB3C, MLC1, GCC2, TOMM20, PEX26, GLE1, SCAMP5, GRIP1, IPO9, RINL, TOM1, CHP1, AP1S3, KPNA3, AP2M1, NSF, NUP214, RAB2A, COG6, ATG9A, ATG10, ACTN4, NUP93, DOPEY2, TOM1L2, HGS, CHMP4B, AAGAB, RAB39, NUP98, ASTN2, STAM2, BLZF1, KPNB1, PPID, ENY2, RAB5B, POM121, RAB5C, TMED10, ARL3, PSEN2, AGAP1, VPS26A, ABCB9, PIK3R1, DSCR3, SNX1, RAP1A, SNX2, ZMAT3, SCFD2, MYO6, TPR, VTI1A, SNX9, NUP88, STXBP5, ECT…	4163	592	18082	1.3720184573235257	0.008349108826442131	1.9054893312178122E-4	1.8713976756060214E-4
GOTERM_BP_DIRECT	GO:0008283~cell proliferation	83	1.7655817911082747	1.1905539541301628E-6	DAZAP1, CSF1, MCM7, CEP120, MCM10, IRS2, BRCA2, MKI67, FGF1, GLI2, CKS1B, OGFOD1, MYC, LIPG, PIM1, RAC1, GLUL, CDK5RAP3, APPL2, MAP4K1, IFNAR2, APC2, FBXW8, ITGA2, LIG4, SETMAR, SCRIB, MIF, AXIN2, GNL3, MORF4L1, MELK, PRKAR1A, DDIT4, CKS2, SBDS, YME1L1, RPL29, FOXC1, ASAH2, UHRF2, PRKDC, SRC, BRAT1, MVP, SRRT, LRP2, AURKB, EGFR, ZFP36L1, GNAI2, PURB, GNG2, GBX2, PDPN, MAP7, POC1B, FAM83D, MYH10, …	4163	220	18082	1.6386849518485358	0.008679356257689563	1.937163567142456E-4	1.9025052187000003E-4
GOTERM_BP_DIRECT	GO:0030036~actin cytoskeleton organization	59	1.2550521165709423	1.5356685676783262E-6	PRR5, WDR1, TESK2, FHL3, WASL, PPP1R9B, CAPZB, CSRP1, TMSB4X, RAC1, PHACTR4, CAP1, MKL2, TMOD3, SHROOM3, RHOA, MTSS1, BCR, DAAM1, PALLD, SPECC1L, FSCN1, ELMO1, CDC42EP2, PFDN1, RHOU, RHOQ, PAFAH1B1, PFN2, SHC1, CTTNBP2, SRF, CORO1C, ABR, NUAK2, ABLIM2, ABL1, FLNA, FLNB, WASF1, MYH10, PDLIM4, WASF3, SPECC1, IQSEC1, FOXJ1, PARVA, ARHGAP26, CORO2B, FMNL3, FMNL1, FMNL2, BCL6, TAOK2, TRIP10, SPIRE1, K…	4163	142	18082	1.8046946101301542	0.011181194434406905	2.4443837505523267E-4	2.4006505804727922E-4
GOTERM_BP_DIRECT	GO:0006417~regulation of translation	52	1.1061476281642204	2.152110985639989E-6	DDX3X, RPLP1, CASC3, RGS2, PAIP2B, AKT2, MAGOH, NCK2, AKT1, RPL38, QK, NCK1, DAPK1, NANOS3, NGDN, RPL13A, SARNP, PPP1R15B, POLDIP3, IREB2, ZFP706, FOXO3, ZFP36L1, NEURL1A, CTIF, UNK, MKNK2, EIF4EBP2, EIF4EBP3, EIF4E, SAMD4, KLHL25, EIF2AK1, EIF2AK3, PA2G4, PUM1, EIF2S1, TARBP2, TNRC6C, RPS6KB1, CNOT1, AGO1, AGO2, CNOT3, ACO1, CNOT8, LSM14B, CPEB2, LSM14A, TNRC6A, EIF4G2, TNRC6B	4163	121	18082	1.8666290798712784	0.01563426944657209	3.352714178054468E-4	3.292729808029183E-4
GOTERM_BP_DIRECT	GO:0007507~heart development	94	1.9995745586045524	2.3308699352679054E-6	ROBO2, NRP1, NRP2, ADM, PTPRJ, RBPJ, PKD1, GLI3, ROBO1, GLI2, AKAP13, GYS1, GJA1, EDNRA, PPP3CB, SALL1, RPS6KA2, TRPS1, SH3PXD2B, HEY2, EP300, SOX9, ACADM, TEAD1, SOX4, ADAMTS6, KDM6A, ACVR1, MKL2, PBRM1, MEF2C, IFT140, HEG1, GAB1, TSC2, TGFBR1, JMJD6, TGFBR2, FOXP1, RIPPLY3, VCAN, MTHFD1, PRKAR1A, RBM20, PPARA, ZFPM2, CCDC151, ZFPM1, HDAC5, FOXC1, NOTCH1, PRKDC, SHC1, SRF, CACNA1C, LRP2, PTN, MO…	4163	261	18082	1.5643264923707574	0.01692183927179447	3.555547847089917E-4	3.4919345217732307E-4
GOTERM_BP_DIRECT	GO:0008286~insulin receptor signaling pathway	28	0.5956179536268879	3.308084254089195E-6	GSK3A, SHC1, IRS1, STXBP4, PIK3R3, IRS2, PIK3R1, SOGA1, FOXO1, SLC2A8, AKT2, GRB10, AKT1, EIF4EBP2, PDK2, PTPN1, SREBF1, SMARCC1, CAV2, INSR, SORBS1, BAIAP2, PTPRA, SRSF3, PLCB1, RHOQ, GPLD1, BCAR1	4163	51	18082	2.3846679195338956	0.023930838583282488	4.943223042538997E-4	4.854782422684776E-4
GOTERM_BP_DIRECT	GO:0031175~neuron projection development	57	1.2125079770261646	3.8272371503167715E-6	ITGB1, BTG2, DOCK7, TNC, PTPRM, STMN4, LAMC1, AREG, IGF1R, MECP2, HERC1, CAPZB, CHL1, WDR5, EFHD1, PHGDH, MKL2, PRMT1, UBE4B, GFRA1, RGMA, PALLD, RAPGEF2, ULK1, NLGN1, SHC1, CDNF, SRF, GDPD5, CAMSAP1, BLOC1S4, MAPK9, MAPK8, FLRT3, BLOC1S1, BLOC1S3, MICALL2, NCAM1, MAP4, ATG7, MYH10, LINGO1, TMEM30A, RYK, WNT7B, DTNBP1, RAB11A, MANF, GNAO1, CD24A, APC, CDK5, CNTN4, ATXN10, FRYL, CDK5R1, FGFR1	4163	139	18082	1.7811484178019104	0.02763407959173414	5.60460608292388E-4	5.50433246958558E-4
GOTERM_BP_DIRECT	GO:0042493~response to drug	115	2.446288023824718	4.617075351980084E-6	SRP19, NDUFA10, PEBP1, ABAT, COMT, SRP14, SLC8A1, TXN2, LGALS1, CCND1, DPYSL2, EP300, JUNB, PRKCB, IGFBP2, SLC6A11, PGF, POR, SFRP2, TXNIP, ADCYAP1R1, FECH, SLC1A2, MGST1, SLC1A3, TGFA, SLC9A1, MYO6, BLOC1S3, ABL1, DVL3, MAP2K6, FZD1, CBX7, SMAD1, FZD3, TGFB2, JUN, JUND, SRD5A1, PTCH1, NFATC2, MTHFR, GGH, GNAO1, DAB1, CDK4, TRP53, BCL2, PDE3A, GNAS, CDK1, PEMT, CALR, TCF3, ADA, CDKN1A, CDKN1B, MC…	4163	339	18082	1.4734594761974606	0.033241255972850214	6.628671711215329E-4	6.510076246291919E-4
GOTERM_BP_DIRECT	GO:0042752~regulation of circadian rhythm	28	0.5956179536268879	5.375891520494777E-6	TOP2A, PRKDC, CREM, UBE3A, RORA, RORB, ADCY1, PPP1CB, MAPK9, MAPK8, BTRC, KLF10, FBXW11, NONO, NR1D2, NR1D1, CSNK1E, PROX1, PER2, MAPK10, PER1, SFPQ, CREB1, ID2, CRY2, HNRNPD, PPARA, EZH2	4163	52	18082	2.3388089210813208	0.03859775031642432	7.569668790973607E-4	7.434237677668835E-4
GOTERM_BP_DIRECT	GO:0045665~negative regulation of neuron differentiation	36	0.7657945118059988	8.04972889315078E-6	ITGB1, NOTCH3, NOTCH1, ASCL1, PRPF19, FOXO3, DLL1, SOX21, RAP1GAP, RTN4, GLI3, SOX2, SOX3, HEY1, HES1, HMG20A, EIF4E, HES5, NKX2-2, CDK5RAP2, ZHX2, JAG1, IRX3, PAX6, GPR37L1, OLIG2, RHOA, PBX1, CIT, CD24A, MEIS1, ID2, TTC3, ID4, CNTN4, CALR	4163	76	18082	2.0574484493722895	0.05723699876471222	0.0011120776406726416	0.0010921811409556085
GOTERM_BP_DIRECT	GO:0007409~axonogenesis	46	0.9785152095298874	8.9360368565159E-6	RTN4R, TOP2B, NOTCH1, NRN1, ATL1, LRTM2, DOCK7, ADCY1, KALRN, NTN1, ACTB, IGF1R, STK11, SPAST, PTPRZ1, MAP2, STMN1, SLITRK6, SLIT1, STXBP5, PIP5K1C, MYH10, RAB8A, NTNG1, LINGO1, NTNG2, SEMA4A, DST, RYK, WNT5A, PAX6, ANK3, DCLK1, RAB10, LRFN2, AFG3L2, KLF7, CREB1, APC, CDK5, ALS2, MAP1B, BCL2, NUMB, ULK1, FGFR2	4163	107	18082	1.8673000464708007	0.06333534611857305	0.0012116604048779522	0.0011899822413927006
GOTERM_BP_DIRECT	GO:0000910~cytokinesis	22	0.4679855349925548	9.73640779132089E-6	AHCTF1, RALB, ARL3, DSTN, KIF23, KLHL13, BRCA2, RAB11A, CIT, RHOB, KLHL9, INCENP, KIF13A, BIRC5, MYH9, PIK3C3, ECT2, LZTS2, RAB11FIP3, RAB11FIP4, SPG20, BCL2L1	4163	37	18082	2.582622978491343	0.06880849520537435	0.0012961814154191192	0.0012729910623161549
GOTERM_BP_DIRECT	GO:0018105~peptidyl-serine phosphorylation	54	1.148691767708998	9.989527762378935E-6	MAST4, MAST3, LRRK2, ILK, PKD1, HK1, TBK1, AKT2, RPS6KA2, CHEK2, AKT3, AKT1, PDK2, MAP4K1, CSNK1G3, PRKCB, PRKCE, VRK1, CSNK1E, MASTL, TGFBR1, TGFBR2, MAPKAPK2, PRKCQ, ULK1, SGK1, GAS6, CSNK1G2, CSNK1G1, CAMK2B, CAMK2D, PRKDC, SRC, CAMK2A, TTBK2, MAPK8, MAPK7, MKNK2, MAPK1, MAPK3, CSNK1A1, PLK2, NEK6, EIF2AK3, DCLK2, MTOR, DCLK1, HIPK2, SBK1, CDK5, BCL2, CDK1, CDK5R1, MAP3K12	4163	133	18082	1.7635272423191057	0.070532732502266	0.0013061307549310458	0.001282762395344052
GOTERM_BP_DIRECT	GO:0022008~neurogenesis	32	0.6807062327164433	1.0866741652168021E-5	DAGLA, ROGDI, CEP120, CXCR4, WDR62, ASCL1, PRDM16, PHGDH, CHAC1, EPHB1, CDK5RAP2, CNTN6, XRCC2, WNT5A, ZFP217, RITA1, LEMD2, COQ7, SMARCA4, ETV6, IFT20, WDR81, FABP7, TACC3, RARB, TACC1, DCHS1, HAP1, TACC2, FAT4, DAGLB, NEUROG2	4163	65	18082	2.138339584988636	0.07648359420063755	0.0013958996908276186	0.001370925249486671
GOTERM_BP_DIRECT	GO:0021987~cerebral cortex development	33	0.7019783024888321	1.1171635482666237E-5	PTPRS, CEP120, KIF14, WDR62, ASCL1, LRP8, PPP1R9B, SOX2, CDH2, CCDC85C, BTBD3, ATG7, SLC38A2, CDON, ZBTB18, BBS2, NCOA1, NTRK2, MKKS, SRD5A1, BAD, NDE1, H2AFX, TRAPPC9, CDK5, TACC3, TACC1, TACC2, FAT4, PLCB1, GART, PAFAH1B1, MCPH1	4163	68	18082	2.10787610744514	0.07854300544585313	0.0014103226724841756	0.0013850901854457398
GOTERM_BP_DIRECT	GO:0007275~multicellular organism development	295	6.275260582854712	1.1466564458140885E-5	VEZT, SERPINE2, PLEKHB1, FZD10, DCAF7, SOX2, SOX3, RNF114, TMEM88, DPYSL2, CREB3L1, AKT2, SPATA24, CREB3L2, ZC3H12A, STMN1, CDK20, AKT1, QK, EPHB2, SOX6, EPHB4, EPHB3, WLS, PAQR8, EPHA4, HES6, CCBE1, MEF2C, IFRD1, EBF1, RFX3, SOX11, UNC5C, SCRIB, MTURN, DKK3, JMJD6, SFRP4, TWSG1, SFRP2, RUFY3, PRR15, SIK1, SPATA19, KCTD15, ADCYAP1R1, INTU, TSHZ3, EPAS1, TSHZ1, SPAST, FLRT3, FLRT1, HIVEP1, HIVEP2,…	4163	1029	18082	1.2452217426554029	0.08053073964425961	0.001422423777997927	0.0013969747866133698
GOTERM_BP_DIRECT	GO:0060271~cilium morphogenesis	65	1.3826845352052755	1.1656026588346848E-5	C2CD3, ULK4, SNX10, FNBP1L, CELSR2, CDC14A, CELSR3, PTPDC1, TMEM107, IFT57, RAB8A, ACTR3, IQCB1, ABCC4, MKKS, 1810043G02RIK, IFT140, RFX2, RFX3, KIF24, IFT80, RPGRIP1L, DNM2, FAM161A, RFX4, WDPCP, NOTCH1, INTU, ARL3, FBF1, ASAP1, TTBK2, ARL13B, TTC21B, NPHP3, FLNA, POC1B, FOPNL, DISC1, PCNT, CFAP20, ATP6V1D, D1ERTD622E, BBS2, WWTR1, STIL, WDR19, IFT122, FOXJ1, FUZ, PARVA, BBIP1, TMEM231, IFT20, I…	4163	170	18082	1.6607508725325344	0.08180539616397997	0.001422423777997927	0.0013969747866133698
GOTERM_BP_DIRECT	GO:0006457~protein folding	52	1.1061476281642204	1.4630760479786517E-5	TXN1, FKBP15, TXNDC11, HSCB, CWC27, CLGN, TXN2, NUDCD3, TUBA1B, TUBB5, CALR4, CCT3, PDIA3, CCT2, MKKS, AHSA1, P3H1, UBE4B, PDIA4, TMX4, CANX, TCP1, DNAJB11, ERP29, PPIF, DNLZ, PPIE, PFDN1, PFDN4, FKBP3, PPIA, PPID, FKBP2, HSP90B1, HSPD1, DNAJB1, GRPEL1, DNAJB5, DNAJB4, CDC37L1, CCT7, HSPA9, TRAP1, RIC3, HSPA8, TXNL1, HSPE1, ERP44, DNAJA2, STUB1, P4HB, CALR	4163	128	18082	1.7645478020658178	0.1015886229078875	0.001756170954639293	0.0017247507968876205
GOTERM_BP_DIRECT	GO:0045732~positive regulation of protein catabolic process	30	0.6381620931716656	1.5017800711506533E-5	VCP, CDKN1B, LPCAT1, NEDD4L, TNFAIP3, CBLB, OAZ1, OAZ2, NKD1, FOXO1, GGA1, GJA1, FZR1, SNX1, SOX9, ATG7, IER3, NSF, APC2, NDFIP1, TIPARP, RHBDD1, PLK2, WNT5A, DAB2IP, SORL1, APC, CREBRF, STX5A, TRIM32	4163	60	18082	2.1717511410040835	0.10413107206917949	0.0017735538195104972	0.0017418226599426366
GOTERM_BP_DIRECT	GO:0031023~microtubule organizing center organization	11	0.2339927674962774	1.7109343758520986E-5	BCAS3, WDR81, NDE1, GCC2, ARPC5, CLASP1, HAUS2, SDCCAG8, CLASP2, PAFAH1B1, CDK5RAP2	4163	12	18082	3.981543758507487	0.11774635653703636	0.001988485952379217	0.0019529093804368954
GOTERM_BP_DIRECT	GO:0043547~positive regulation of GTPase activity	57	1.2125079770261646	2.143389528458612E-5	ITGB1, DENND1B, DENND1A, FZD10, ARHGAP35, PREX1, RGS2, RGS9, RGS6, RGS7, BCAS3, RALBP1, CDKL5, WNT5A, TSC2, RGMA, ALS2, RASA1, RAPGEF1, RAPGEF2, ITGA6, PKP4, ARHGEF7, RAPGEF6, RAPGEF3, RAPGEF4, RTN4R, RABGAP1, RGS16, RAP1GDS1, ADRB1, THY1, KALRN, RASGRP1, RAP1GAP, ARHGAP21, RAP1A, S1PR1, DVL3, SNX9, RSU1, ECT2, SRGAP2, S100A10, IQSEC1, CAV2, MYO9B, MYO9A, GNAO1, SNX18, SGSM2, GNAS, PIN1, GNB5, AG…	4163	146	18082	1.6957508909209968	0.1452452242781238	0.0024521715824021807	0.002408299077991544
GOTERM_BP_DIRECT	GO:0045599~negative regulation of fat cell differentiation	25	0.5318017443097213	4.00118078547707E-5	INSIG1, RORA, FOXO1, ZFP36L2, ARNTL, E2F1, RUNX1T1, TCF7L2, WWTR1, ANKRD26, JAG1, SMAD3, WNT5A, SOD2, SIRT2, VEGFA, ASXL1, NCOR2, BBS12, DDIT3, ID4, ZFPM2, TRIB2, ZFPM1, JDP2	4163	48	18082	2.2622407718792537	0.25395720787637266	0.004507176263271248	0.004426537081287017
GOTERM_BP_DIRECT	GO:0001525~angiogenesis	83	1.7655817911082747	4.311238017325585E-5	NRP1, NRP2, CLIC4, SETD2, PLXND1, TNFAIP2, UBP1, RORA, CIB1, TSPAN12, RBPJ, FGF1, SHB, ELK3, TMEM100, MYDGF, HEY1, ZC3H12A, CYP1B1, NRCAM, ITGAV, EPHB2, PKNOX1, MAP3K7, EPHB1, EPHB4, EPHB3, VAV3, CCBE1, BCAS3, EGFL7, VEZF1, VASH1, TGFBR1, PGF, VAV2, RHOB, PIK3CA, NCL, MYH9, ITGB1BP1, SCG2, RAPGEF3, HBEGF, NOTCH1, SHC1, EPAS1, NRXN3, TGFA, THY1, RTN4, EFNB2, GNA13, ATP5B, PDCD10, S1PR1, FLNA, JAM3…	4163	239	18082	1.5084129263877735	0.27070404282700444	0.004782861327705747	0.004697289785240649
GOTERM_BP_DIRECT	GO:0043433~negative regulation of sequence-specific DNA binding transcription factor activity	32	0.6807062327164433	4.732457829013429E-5	HDAC4, HDAC2, THRA, CEBPG, RPL11, IGF1R, GLIS2, SUFU, SPOP, PIM1, FLNA, MEN1, TCF7L2, PRNP, WFS1, PTCH1, CTNNBIP1, PROX1, KLF4, PEX14, SMAD7, SFRP4, DDIT3, ID2, BHLHE40, ID1, RLIM, ID3, GAS6, TRIB1, TRIB2, EZH2	4163	69	18082	2.014377869916831	0.29285444811273686	0.005171799436423332	0.005079269290811279
GOTERM_BP_DIRECT	GO:0043388~positive regulation of DNA binding	19	0.4041693256753882	4.9774206267645625E-5	TXN1, EGF, ITGA2, HMGB2, PARK2, SIRT2, SMARCA4, NME1, HIPK2, SKI, TRIM28, MYC, ERCC2, EP300, HES1, CALM3, JAK2, CALM1, BRD4	4163	32	18082	2.5789544799423494	0.3054254704760071	0.0053595108572309005	0.005263622312803525
GOTERM_BP_DIRECT	GO:0000281~mitotic cytokinesis	18	0.3828972559029994	7.107710533127284E-5	DAXX, CKAP2, KIF23, SNX33, ANK3, SNX18, SPAST, SON, APC, CFL1, STMN1, NUSAP1, CHMP4B, SNX9, STAMBP, MYH10, ZFP365, SPTBN1	4163	30	18082	2.6061013692049	0.4057439912565576	0.007542413988921444	0.007407470499089608
GOTERM_BP_DIRECT	GO:0021772~olfactory bulb development	16	0.34035311635822163	7.769025196469182E-5	DLX2, AGTPBP1, LRRK2, SEMA3A, CHD7, KIF14, PAX6, RPGRIP1L, SKI, EXT1, TTC8, SALL1, DPYSL2, ID2, SLIT1, PCNT	4163	25	18082	2.7798414604852266	0.43383522599906255	0.008011944012471458	0.007868600026452097
GOTERM_BP_DIRECT	GO:0097150~neuronal stem cell population maintenance	16	0.34035311635822163	7.769025196469182E-5	JAG1, NOTCH1, PRRX1, SRRT, FANCC, WDR62, PROX1, FOXO3, DLL1, FOXO1, SOX2, MAPK8, CDH2, HES1, HES5, MCPH1	4163	25	18082	2.7798414604852266	0.43383522599906255	0.008011944012471458	0.007868600026452097
GOTERM_BP_DIRECT	GO:0048661~positive regulation of smooth muscle cell proliferation	35	0.7445224420336098	8.328389917320144E-5	HDAC4, NOTCH3, CAMK2D, SHC1, IL6RA, RBPJ, THBS1, EGFR, IGF1R, ORC1, MYC, NAMPT, S1PR1, AKT1, HES5, ZFP143, EGR1, ABCC4, JUN, ITGA2, PTK2, MTOR, VEGFA, FOXP1, TGFBR2, NR4A3, RPS6KB1, GNAQ, ID2, CDH13, MNAT1, RAB5A, MYD88, FGFR2, HBEGF	4163	80	18082	1.900282248378573	0.4565568102773008	0.008469509857585846	0.008317979429923494
GOTERM_BP_DIRECT	GO:0030334~regulation of cell migration	34	0.723250372261221	8.646715387101266E-5	NOTCH1, PLXND1, SDC3, KIF14, CXCR4, THY1, NTN1, RTN4, GNA13, ERBB4, TMSB4X, LMNA, PLXNA2, AKT1, FLNA, RAC1, PLXNC1, NCK1, EGFL7, MAP3K1, TBCCD1, LMO4, RCC2, MINK1, GAB1, PAX6, UNC5C, RHOA, RHOB, SMARCA4, APC, CDK5, SPATA13, VCL	4163	77	18082	1.917910098549061	0.46907784749502723	0.008672773981418557	0.008517606897074686
GOTERM_BP_DIRECT	GO:0008360~regulation of cell shape	53	1.1274196979366091	8.927452584593201E-5	WDR1, WIPF2, LIMD1, ARHGAP35, EPS8, PALM, CSNK1G3, TBCCD1, 1810043G02RIK, DAPK3, TPM1, SHROOM3, PRPF40A, VRK1, CSNK1E, CDC42EP4, CDC42EP3, CDC42EP2, MYH9, CDC42EP1, RHOU, EZR, RHOQ, CSNK1G2, CSNK1G1, GAS7, PXN, PTN, MYL12A, TTBK2, GNA13, FGD4, PDPN, GNA12, MYH14, FYN, MYH10, WASF3, SEMA4A, MYO10, CSNK1A1, FN1, PARVA, BAIAP2, PTK2, VEGFA, FMNL3, MKLN1, FMNL1, DLG1, BAMBI, TAOK2, CDC42SE2	4163	139	18082	1.6561555463772148	0.47988079741386946	0.008833352408701544	0.008675312369704015
GOTERM_BP_DIRECT	GO:0021549~cerebellum development	25	0.5318017443097213	9.243478290460343E-5	RERE, PTPRS, NFIX, ABAT, PTN, NR2C2, MECP2, GBX2, ZBTB18, NCOA1, AGTPBP1, SEMA4C, RPGRIP1L, SSTR2, PTBP2, MYO16, GLUD1, ATRN, CDK5, TRP53, HNRNPD, PFDN1, HAP1, GART, CDK5R1	4163	50	18082	2.1717511410040835	0.49177893697821673	0.009024099739033417	0.008862646984893377
GOTERM_BP_DIRECT	GO:0048709~oligodendrocyte differentiation	19	0.4041693256753882	1.4354018190701245E-4	NTRK2, NKX6-2, NOTCH1, OLIG1, PTPRJ, OLIG2, ASCL1, SOX10, GLI3, SLC8A3, DUSP10, PTPRZ1, CDK5, EXOC4, SOX8, OTX2, SOX9, SOX6, SOX5	4163	34	18082	2.427251275239858	0.6504388084778661	0.013828963314778226	0.013581545369649032
GOTERM_BP_DIRECT	GO:0006470~protein dephosphorylation	52	1.1061476281642204	1.4823792491110645E-4	PTPRT, PTPRU, PTPRS, PTPRO, PTPRM, PPP2R2A, PTPRJ, CDC14A, PTPDC1, PTPRG, PPP1CB, PPP3CA, PPP3CB, DUSP10, BTRC, DUSP4, PPP1R12A, FBXW11, CDC25C, DUSP6, CDC25A, CTTNBP2NL, DUSP7, CTDNEP1, PPM1A, PPM1B, CTDSP2, PHPT1, PHLPP1, CTDP1, PPM1L, PPM1H, PPM1K, MTMR4, PPM1E, PPM1F, PPM1G, PPP2CA, PTPRZ1, PTPN1, PTPRN2, RNGTT, EYA1, EYA2, EYA3, PTPN12, PTPN13, PTPN14, PDP1, PTPRA, BCL2, PTPN3	4163	138	18082	1.6366820193074252	0.6622598758644783	0.014096079041547032	0.013843882052412554
GOTERM_BP_DIRECT	GO:0048715~negative regulation of oligodendrocyte differentiation	11	0.2339927674962774	1.6289089540182146E-4	LINGO1, DLX1, DLX2, NOTCH1, DUSP10, ID2, ID4, CTNNB1, HES1, HES5, SIRT2	4163	14	18082	3.412751793006417	0.6966245967185554	0.01529086071964278	0.015017287549160232
GOTERM_BP_DIRECT	GO:0007219~Notch signaling pathway	48	1.0210593490746651	1.6536476938266872E-4	NOTCH2, NOTCH3, CEBPA, FOXC1, NOTCH1, CDKN1B, MAML2, MAML1, PSEN2, NRARP, RBPJ, ASCL1, DTX4, DLL1, CDH6, NEURL1A, TMEM100, APH1A, APH1B, GMDS, UBB, HEY1, RPS19, UBC, HEY2, EP300, HES1, S1PR3, CHAC1, SOX9, TIMP4, HES5, SPEN, JAG1, GOT1, FBXW7, CNTN6, RITA1, SORBS2, EPN2, TGFBR2, KAT2B, CREB1, RCAN2, AKT1S1, NUMB, ITGB1BP1, FAT4	4163	125	18082	1.6679048762911362	0.7020712646982863	0.015326592929365827	0.015052380463680643
GOTERM_BP_DIRECT	GO:0090630~activation of GTPase activity	32	0.6807062327164433	1.7150558223212126E-4	USP6NL, RABGAP1, DOCK7, RASGRP1, CORO1C, SIPA1L1, AKT2, TBC1D14, EVI5L, ECT2, EVI5, TBC1D22A, TBC1D10A, TBC1D10B, BCAS3, ARHGEF10, RABGAP1L, RALGAPA2, RCC2, WNT5A, FOXJ1, TBC1D2B, SCRIB, ARHGAP24, SGSM1, TIAM1, TBC1D1, EIF5, TBC1D4, RASA1, SGSM2, TAX1BP3	4163	73	18082	1.9040010003323473	0.7151725072794941	0.0156970484137949	0.0154162080228898
GOTERM_BP_DIRECT	GO:0048568~embryonic organ development	21	0.4467134652201659	1.7403446142595663E-4	MKL2, MBD3, SETD2, PTCH1, WNT7B, RAD23B, GLI3, PBX1, ZFP36L1, EPN2, SOX2, TNRC6C, SP2, TRP53, WDPCP, RBBP6, ZFPM2, ARID2, FGFR2, BMPR1A, KDM6A	4163	40	18082	2.2803386980542877	0.7203988690577227	0.01573185588346734	0.015450392742148815
GOTERM_BP_DIRECT	GO:0007059~chromosome segregation	37	0.7870665815783875	1.7625040032125664E-4	TOP2A, DDX3X, CDCA2, MIS12, CTCF, BRCA1, SKA2, DSN1, PPP2R1A, PPP1R7, NTMT1, OIP5, BRD4, CDK5RAP2, UVRAG, NEK9, SPAG5, USP9X, NDE1, USP44, NEK6, CENPF, STAG1, STAG2, STAG3, INCENP, CENPC1, ERCC2, BIRC5, FAM96A, MMS19, KIF2C, TOP1, CEP85, SLC25A5, ARL8A, ARL8B	4163	89	18082	1.805725667801148	0.7248996037221052	0.0157378711116127	0.015456300350123858
GOTERM_BP_DIRECT	GO:0030097~hemopoiesis	36	0.7657945118059988	1.869163678401537E-4	AHCTF1, EPAS1, ROGDI, RTKN2, CRIP2, RBPJ, BRCA2, SHB, ZFP36L2, ADD2, CNN2, MKNK2, SOX6, PKNOX1, SH2B3, MEN1, KIRREL3, KLF11, TGFB2, ANGPT2, ANGPT1, TIPARP, DDIAS, GLRX5, SOD2, RUNX1, ASXL1, MYO1E, TWSG1, MEIS1, TTC7, MELK, ZFAT, BCL2, TACC3, CTNNB1	4163	86	18082	1.8182102575848142	0.7455700097575271	0.016345935159463986	0.01605348534986418
GOTERM_BP_DIRECT	GO:0042384~cilium assembly	49	1.0423314188470538	1.8953622421453368E-4	C2CD3, SNX10, FNBP1L, CELSR2, CDC14A, CELSR3, TMEM107, IFT57, RAB8A, IQCB1, ABCC4, MKKS, IFT140, RFX2, RFX3, KIF24, IFT80, RPGRIP1L, FAM161A, RFX4, WDPCP, INTU, FBF1, TTBK2, ARL13B, FLNA, POC1B, FOPNL, PCNT, ATP6V1D, BBS2, WDR19, IFT122, FOXJ1, FUZ, BBIP1, TMEM231, IFT20, ICK, AHI1, TTC8, DNAIC2, TMEM17, CEP162, CEP83, B9D1, RAB17, ATXN10, CEP89	4163	129	18082	1.6498574559565906	0.7504050232804289	0.016345935159463986	0.01605348534986418
GOTERM_BP_DIRECT	GO:0010977~negative regulation of neuron projection development	29	0.6168900233992768	1.897575100456759E-4	KANK1, HDAC2, PRKCSH, NTM, SEMA3A, INPPL1, CIB1, RBPJ, RTN4, PTPRG, LGALS1, BAG5, TNR, FLNA, HES1, LRIG2, MAP4K4, RUNX1T1, RAP1GAP2, NR2F1, CBFA2T2, RHOA, RGMA, GFAP, PMP22, CSPG4, VIM, ITM2C, PAFAH1B1	4163	64	18082	1.9681494715349508	0.7508091798935717	0.016345935159463986	0.01605348534986418
GOTERM_BP_DIRECT	GO:0030032~lamellipodium assembly	18	0.3828972559029994	2.074893220099454E-4	VAV3, PXN, PTPRO, VAV2, FGD4, GOLPH3, CAPZB, SPATA13, S1PR1, NCK2, CDH13, ARHGEF4, RAC1, ARHGEF7, VCL, WASF3, SH2B1, NCK1	4163	32	18082	2.443220033629594	0.7811556320160054	0.01766554436926535	0.017349485053180434
GOTERM_BP_DIRECT	GO:0030953~astral microtubule organization	8	0.17017655817911082	2.179020684297547E-4	DLG1, CEP120, TACC3, TACC2, EZR, CLASP1, KPNB1, RAB11A	4163	8	18082	4.343502282008167	0.7972238868339766	0.01833883844876625	0.01801073303538352
GOTERM_BP_DIRECT	GO:0000209~protein polyubiquitination	41	0.872154860667943	2.2401806626475292E-4	RNF31, UBE3C, CUL3, UBE2D3, RNF19B, UBE2J2, PRPF19, PARK2, RNF114, TNKS2, RNF138, RUSC1, RNF217, TMEM129, BTRC, RNF152, SASH1, RNF24, UBE2C, FBXW11, AMFR, HUWE1, UBE4B, MARCH8, BFAR, UBE2G2, RNF41, DDB2, RNF144A, MARCH1, RNF167, CDC34, UBE2S, MKRN1, BCL2, G2E3, PELI1, STUB1, DTL, TRIM32, RNF122	4163	103	18082	1.7289669277896589	0.8061060720516866	0.018639321377165008	0.018305839937611798
GOTERM_BP_DIRECT	GO:0006950~response to stress	19	0.4041693256753882	2.322094504003242E-4	MAP4K1, TRAP1, GADD45B, GADD45A, EIF2AK1, MINK1, AHSA2, AHSA1, OMA1, MTOR, GADD45G, HSP90B1, RCAN1, PPP3CB, RCAN2, TAOK2, MAPKAPK2, MAP2K7, MAP4K4	4163	35	18082	2.3579012388044336	0.8173959318447102	0.01910379321158622	0.018762001773356532
GOTERM_BP_DIRECT	GO:0043087~regulation of GTPase activity	31	0.6594341629440545	2.4129544414082315E-4	IQGAP1, EFNA5, RASGRP1, IQGAP3, RAP1GAP, SIPA1L1, SYNGAP1, CHN2, PLXNA1, EVI5, PRKG1, EPHB3, TBC1D10B, EPHA5, VAV3, EPHA4, NTRK2, RALBP1, DAB2IP, MTOR, SOD1, VAV2, TIAM1, BCL6, RASA3, ALS2, RAB3GAP2, ITGB1BP1, AGRN, DGKI, PAFAH1B1	4163	71	18082	1.8964587428486366	0.8291515602080175	0.019449170710573317	0.019101200024546947
GOTERM_BP_DIRECT	GO:0006886~intracellular protein transport	78	1.6592214422463305	2.4172009487328215E-4	USP6NL, CLTC, CLTA, AP2A1, SNX11, TOMM20, AP2A2, AP4M1, IPO9, XPO1, XPO6, KIF13A, TOM1, AP3S1, EVI5L, SEC61B, AP1S3, TBC1D22A, GRASP, TBC1D10A, AP2M1, WLS, TBC1D10B, YWHAH, RAB2A, NSF, STX8, TBC1D2B, MYRIP, COPZ1, RHOB, TBC1D1, TOM1L2, TBC1D4, CTTN, HGS, ERP29, STX5A, STAM2, KPNB1, NAPA, SEC23A, RABGAP1, TMED10, VPS26A, SNX33, AP3M2, DSCR3, GGA1, SNX1, SNX2, STX6, VTI1A, TBC1D14, SNX9, CHML, RAB6…	4163	232	18082	1.4603154223992978	0.8296820809336329	0.019449170710573317	0.019101200024546947
GOTERM_BP_DIRECT	GO:0006605~protein targeting	20	0.42544139544777704	2.5190697762770187E-4	NLGN1, YWHAB, STXBP4, RPL11, AKAP5, YWHAZ, TOMM20, SORL1, AKAP12, MYO1C, PPP1R3C, YWHAQ, NBEA, OS9, SEC61G, GIPC1, MYO6, PICK1, AP1S3, YWHAG	4163	38	18082	2.2860538326358775	0.8419265128828204	0.0196219456403195	0.019270883788519193
GOTERM_BP_DIRECT	GO:0060412~ventricular septum morphogenesis	20	0.42544139544777704	2.5190697762770187E-4	ACVR1, FZD1, TGFB2, RBM15, BMPR2, NOTCH1, FZD2, NFATC1, SOX11, PROX1, TGFBR1, FGFRL1, SMAD7, TGFBR2, HEY1, HEY2, HES1, ZFPM2, ZFPM1, SOX4	4163	38	18082	2.2860538326358775	0.8419265128828204	0.0196219456403195	0.019270883788519193
GOTERM_BP_DIRECT	GO:0043491~protein kinase B signaling	20	0.42544139544777704	2.5190697762770187E-4	LINGO1, IRS1, TSC2, ILK, MERTK, MT3, SIRT2, ZFP36L1, SETX, TMEM100, PIK3CA, RPS6KB1, AKT2, SESN2, RPS6KB2, TYRO3, AKT1, EP300, SOX9, GAS6	4163	38	18082	2.2860538326358775	0.8419265128828204	0.0196219456403195	0.019270883788519193
GOTERM_BP_DIRECT	GO:0008589~regulation of smoothened signaling pathway	14	0.2978089768134439	2.9239925662496666E-4	INTU, C2CD3, IFT140, PTCH1, TULP3, RORA, FUZ, RPGRIP1L, TTBK2, GLI2, TTC21B, ZIC1, GAS1, FGFR2	4163	22	18082	2.76404690673247	0.8824933585179876	0.022499855393057225	0.02209730403325246
GOTERM_BP_DIRECT	GO:0006366~transcription from RNA polymerase II promoter	51	1.0848755583918315	2.973580192987018E-4	BMPR2, ELL, THRA, CCNH, ARRB2, MED16, PHRF1, SALL3, MYC, JUNB, ABT1, KLF13, LMO4, ZFP217, ETV1, PAX6, FOS, MED4, POU3F4, MED24, CREB1, THRAP3, LCORL, GTF2A1, SRF, GLIS3, SCAF8, POLR2A, NFIL3, POLR2E, POLR2G, HIVEP2, POLR2H, POLR2I, TCFL5, EGR1, JUN, JUND, SMAD3, ECD, STAT3, TRIP4, KLF4, GTF2H4, SCAF1, MED13L, FOSL2, ERCC2, FOSB, MNAT1, RBMX	4163	138	18082	1.6052073650899747	0.8866844862104978	0.022499855393057225	0.02209730403325246
GOTERM_BP_DIRECT	GO:0035556~intracellular signal transduction	123	2.6164645820038293	2.980723809241397E-4	DGKG, GUCY1B2, DGKB, ITSN1, CBLB, PREX1, RPS6KA5, AKT2, RPS6KA2, AKT3, PLCE1, AKT1, RGS9, TNS3, RGS6, TNS1, RGS7, UNC13B, DAPK1, PRKCB, PRKCE, DAPK3, ACOT11, DGKZ, NRBP1, TIAM2, BCR, TIAM1, SPATA13, SIK1, PRKCQ, TNIK, SCG2, DGKI, SHC4, SHC3, SHC1, NPR1, ARHGEF28, PSEN2, NLK, KALRN, RASGRP1, STK3, ABR, SOCS3, NUAK2, PLCG2, DVL3, ECT2, PAG1, SOCS5, SMAD2, DCLK2, NFATC1, DCLK1, SMAD7, ICK, DNMBP, DA…	4163	400	18082	1.3356269517175112	0.8872758175347872	0.022499855393057225	0.02209730403325246
GOTERM_BP_DIRECT	GO:0021510~spinal cord development	18	0.3828972559029994	3.365803456809687E-4	ROBO2, MPST, PTPRS, SRD5A1, ACTL6A, SOX11, FUZ, PTN, PKD1, DLL1, PTBP2, MTOR, DPYSL2, ERCC2, ZIC1, AKT1, PHGDH, SOX4	4163	33	18082	2.3691830629135455	0.9149789261363177	0.025089107603445595	0.02464023119043667
GOTERM_BP_DIRECT	GO:0043525~positive regulation of neuron apoptotic process	30	0.6381620931716656	3.3922721288460995E-4	HDAC4, GSK3A, GRIK5, ASCL1, FOXO3, BBC3, CASP9, MAPK8, BCL2L11, BAG1, ABL1, CASP2, MYBL2, MAP2K7, EGR1, JUN, TGFB2, RHOA, CDC34, CDK5, PPP2R2B, DDIT3, TRP53, KCNMA1, CTNNB1, PIN1, AGRN, FGFR3, MAP3K11, CDK5R1	4163	69	18082	1.8884792530470291	0.916611347330155	0.025089107603445595	0.02464023119043667
GOTERM_BP_DIRECT	GO:0042733~embryonic digit morphogenesis	29	0.6168900233992768	3.544214548218098E-4	HDAC2, INTU, C2CD3, LRP4, TULP3, GLI3, TTBK2, GLI2, GJA1, LMBR1, SALL1, CHST11, GNA12, TMEM107, IFT140, WNT5A, WNT7A, IFT122, FUZ, TMEM231, SFRP2, MFSD7B, MYCN, GNAQ, CTNNB1, GAS1, B9D1, WDPCP, BMPR1A	4163	66	18082	1.9085085784581342	0.9253939649182799	0.025950738922052914	0.025486446816236342
GOTERM_BP_DIRECT	GO:0016192~vesicle-mediated transport	72	1.5315890236119976	3.5839801874466197E-4	ARF4, ARF2, CLTC, MLC1, CLTA, AP2A1, FNBP1L, CLINT1, AP2A2, AP4M1, NCK2, TRAPPC11, AP3S1, AP1S3, AP2M1, SCYL1, NCK1, RAB2A, NSF, BCAS3, TRAPPC2L, FNBP1, STX8, COPZ1, MAPK8IP1, TRAPPC6A, TBC1D4, VAMP1, STX5A, SFT2D1, ERGIC1, VAMP2, BLZF1, ARF6, NAPA, RTN3, SEC23A, TMED10, CUL3, VPS4A, AP3M2, GGA1, LMAN1, SCFD2, STX6, VTI1A, STXBP5, STXBP6, RAB6A, STX2, RAB11FIP3, RAB6B, SEC31A, AP1M1, SPAG9, BCAP3…	4163	213	18082	1.4682261234957186	0.9275356569379438	0.025982082111370448	0.02551722923557291
GOTERM_BP_DIRECT	GO:0009612~response to mechanical stimulus	28	0.5956179536268879	3.687065046627377E-4	BTG2, SRC, TNC, THBS1, KALRN, ETS1, GLI2, P2RY1, PIEZO2, JUNB, PSPH, JUN, ANGPT2, JUND, PTCH1, IGFBP2, INHBB, MEIS2, RHOA, TGFBR2, P2RX7, RCAN1, CLCN6, RPS6KB1, FOSB, TXNIP, KCNK2, LRP11	4163	63	18082	1.9304454586702966	0.93280569904553	0.026210378904277336	0.025741441505143174
GOTERM_BP_DIRECT	GO:0048812~neuron projection morphogenesis	28	0.5956179536268879	3.687065046627377E-4	GPM6A, LRRK2, ILK, EGFR, ATXN2, GJA1, UBB, SLITRK6, SLIT1, RAC1, SRGAP2, PACSIN1, KIRREL3, WNT7B, WNT5A, DAB2IP, DTNBP1, LIFR, RHOA, MYO16, DNM2, WEE1, CDK5, ALS2, CTTN, SLC9A6, SGK1, GAS7	4163	63	18082	1.9304454586702966	0.93280569904553	0.026210378904277336	0.025741441505143174
GOTERM_BP_DIRECT	GO:0006810~transport	479	10.189321420974261	3.75882907238041E-4	SLC4A2, SCAMP5, GLE1, AKT2, FDXR, AKT1, AP1S3, NUP214, STARD4, CACNA2D1, CACNA2D3, ATG10, NUP93, DDX39B, FEZ1, ORAI1, NUP98, ASTN2, POM121, TTYH3, TTYH2, TTYH1, MRPL18, AGAP1, VPS26A, ABCB9, SLC30A10, SLC5A3, OAZ1, MYO6, VTI1A, KCNMB4, NUP88, ATG7, STARD10, CP, SLC6A6, FAM160A2, SLC6A9, SFXN3, FXYD6, SFXN1, SFXN5, GABRB3, DENND1B, ARF4, GABRB1, ARF2, KCNC1, KCNC3, DENND1A, KCNC4, SNX10, SNX11, AB…	4163	1822	18082	1.1418976910438594	0.9362465533733225	0.026463602373047467	0.025990134480276473
GOTERM_BP_DIRECT	GO:0000398~mRNA splicing, via spliceosome	43	0.9146990002127207	3.8249861394589466E-4	SF3B2, TXNL4B, SF3B3, DHX8, PRPF19, U2AF1L4, METTL14, RBM15B, DHX32, SNRNP70, U2AF2, TRA2B, CWC22, DHX16, DHX38, SRSF10, SF3B1, BCAS2, SF3A3, DDX39, SPEN, AQR, RBM15, USP49, SF3A2, NONO, METTL3, PRPF40B, CDC5L, PRPF40A, CWC15, CDC40, SRRM1, PRPF4, LSM6, PHF5A, DDX39B, NOVA1, SNRPE, HNRNPC, SNRPA, SF1, SNRPB	4163	112	18082	1.6675946261281356	0.9392622954347722	0.026672903345827056	0.02619569078938027
GOTERM_BP_DIRECT	GO:0090162~establishment of epithelial cell polarity	11	0.2339927674962774	3.8753517381583813E-4	CYTH3, GJA1, HEY1, FBF1, HES1, FRMD4A, FRMD4B, SIPA1L3, CYTH1, HES5, ARF6	4163	15	18082	3.1852350068059896	0.9414621957290233	0.026769174930939308	0.026290239951978225
GOTERM_BP_DIRECT	GO:0034976~response to endoplasmic reticulum stress	32	0.6807062327164433	4.0592509749517124E-4	PPP1R15B, CEBPB, TXNDC11, PIK3R1, PLA2G6, THBS1, PARK2, BBC3, HERPUD1, SCAMP5, UFL1, BCL2L11, OS9, CREB3L2, ABL1, NRBF2, PDIA3, PTPN1, WFS1, EIF2AK3, UBE4B, EIF2S1, PDIA4, ERP44, CREB3, TMX4, TMEM259, DDIT3, CREBRF, TMBIM6, P4HB, NFE2L2	4163	76	18082	1.8288430661087018	0.948839471352627	0.027777416484669568	0.02728044276717548
GOTERM_BP_DIRECT	GO:0030517~negative regulation of axon extension	13	0.2765369070410551	4.142644503334901E-4	ACTR3, RTN4R, NRP1, CDKL3, SEMA3A, IFRD1, AATK, NTN1, MT3, RTN4, CDK5, TNR, CDK5R1	4163	20	18082	2.8232764833053086	0.9518711149612477	0.028085595419831612	0.02758310798470488
GOTERM_BP_DIRECT	GO:0021766~hippocampus development	31	0.6594341629440545	4.294777918716748E-4	DLX1, HDAC2, DLX2, PTPRS, SRF, KIF14, PEBP1, LRP8, GLI3, PPP1R9B, MFSD2A, EPHA5, ZBTB18, KDM6B, BBS2, KIRREL3, NCOA1, MKKS, SRD5A1, USP9X, PAPD4, DCLK2, BCAN, NR4A3, CDK5, XRN2, ID4, NF2, CDK5R1, PAFAH1B1, EZH2	4163	73	18082	1.8445009690719616	0.9569465047633187	0.028849875156737637	0.028333713773845994
GOTERM_BP_DIRECT	GO:0007052~mitotic spindle organization	16	0.34035311635822163	4.3483531191386725E-4	GPSM2, STIL, RALBP1, PLK2, WDR62, SMC3, TUBG1, EML1, AURKB, KIF2A, STMN1, SBDS, MAP4, PCNT, CLASP1, CLASP2	4163	28	18082	2.4820013040046667	0.958603402306754	0.028944219580303052	0.02842637025429654
GOTERM_BP_DIRECT	GO:0051491~positive regulation of filopodium assembly	17	0.3616251861306105	4.884942637915478E-4	ACTR3, BCAS3, GPM6A, NLGN1, TGFB3, SRF, ZMYND8, WASL, FNBP1L, TGFBR1, NEURL1A, DNM3, PALM, FSCN1, PRKCQ, AGRN, RHOQ	4163	31	18082	2.3819206062625433	0.9720581271493595	0.032223018013348766	0.031646506765090274
GOTERM_BP_DIRECT	GO:0071560~cellular response to transforming growth factor beta stimulus	27	0.574345883854499	5.209719515773342E-4	HDAC2, SRC, PDCD5, ZFP36L2, ZFP36L1, MAPK7, SNRNP70, ABL1, FYN, SOX9, SOX6, SOX5, ACTR3, WWOX, MEF2C, YES1, USP9X, WNT5A, WNT7A, PTK2, TGFBR1, RUNX1, SMAD7, PPM1A, ID1, PDE3A, DBN1	4163	61	18082	1.922533796954435	0.9779744164626908	0.034058541334368225	0.03344919021243402
GOTERM_BP_DIRECT	GO:0050885~neuromuscular process controlling balance	26	0.5530738140821102	5.409755287809602E-4	CAMK2B, NLGN2, EI24, SLC1A3, CLN8, GIGYF2, BLOC1S4, ABR, JPH3, GM2A, HERC1, ABL1, TNR, CAMTA1, MYH10, NKX6-2, RBFOX2, APLP2, MYO5A, BCR, NR4A3, DLG4, KCNMA1, IGDCC3, TPP1, PAFAH1B1	4163	58	18082	1.9470872298657302	0.9809767738324283	0.03505329930738221	0.0344261506855211
GOTERM_BP_DIRECT	GO:0045747~positive regulation of Notch signaling pathway	19	0.4041693256753882	5.589051401876286E-4	JAG1, NOTCH1, EYA1, SLC35C2, STAT3, ASCL1, DLL1, SOX2, LFNG, TSPAN14, PDCD10, TSPAN17, AAK1, TSPAN5, HES1, ERH, ITGB1BP1, RECK, HES5	4163	37	18082	2.2304471177879774	0.9833183750454095	0.0358086280738806	0.03516796564863089
GOTERM_BP_DIRECT	GO:0045787~positive regulation of cell cycle	20	0.42544139544777704	5.775256538635809E-4	ANKRD17, TGFB2, PROX1, GDPD5, ASCL1, CENPF, NR4A3, RPS15A, BCL2L11, BC004004, TRP53, MYC, ID2, FNTB, BIRC5, TCF3, CALR, TRIM32, FGFR2, FGFR1	4163	40	18082	2.1717511410040835	0.9854456357631134	0.0358086280738806	0.03516796564863089
GOTERM_BP_DIRECT	GO:0010976~positive regulation of neuron projection development	50	1.0636034886194425	5.79094080288715E-4	ATF1, ITGB1, TENM3, SERPINE2, ARHGAP35, PTBP1, ADAMTS1, ENC1, QK, NCK1, CAMK1D, DCC, WNT5A, PPP2R5D, CBFA2T2, NME1, RGMA, EEF1A1, TIAM1, KAT2B, PCP4, LRRC7, FEZ1, RAPGEF1, RAPGEF2, HAP1, DBN1, CAMK2B, GRN, KATNB1, PTN, RAP1A, PTPRZ1, CNR1, FYN, KIF3C, DISC1, NTRK2, TMEM30A, SF3A2, NEGR1, KIDINS220, DAB2IP, MTOR, SETX, AHI1, CD24A, CAMK1, FGFR1, NFE2L2	4163	138	18082	1.5737327108725243	0.9856119178887045	0.0358086280738806	0.03516796564863089
GOTERM_BP_DIRECT	GO:0007413~axonal fasciculation	12	0.2552648372686663	5.845803032649168E-4	SEMA5A, NRP1, PTPRZ1, CNR1, SEMA3A, WNT5A, EPHB2, RTN4, ARHGAP35, CELSR3, EPHB3, CDK5R1	4163	18	18082	2.8956681880054447	0.9861787574750814	0.0358086280738806	0.03516796564863089
GOTERM_BP_DIRECT	GO:0018107~peptidyl-threonine phosphorylation	21	0.4467134652201659	5.868663437401901E-4	ACVR1, CAMK2D, LRRK2, OXSR1, NLK, ACVR1B, MTOR, TGFBR1, HK1, TGFBR2, HIPK2, MAPK8, SBK1, CDK5, AKT3, BCL2, CDK1, AKT1, MAPK1, MAP3K12, CDK5R1	4163	43	18082	2.1212453005156164	0.9864083107164344	0.0358086280738806	0.03516796564863089
GOTERM_BP_DIRECT	GO:0048013~ephrin receptor signaling pathway	21	0.4467134652201659	5.868663437401901E-4	EPHA5, EPHA4, ANKS1, SRC, ITSN1, WASL, EFNA5, PTK2, EFNB2, EFNB1, TIAM1, SIPA1L1, RASA1, NCK2, FYN, EPHB2, EPHB1, EPHB4, NCK1, EPHB3, CDK5R1	4163	43	18082	2.1212453005156164	0.9864083107164344	0.0358086280738806	0.03516796564863089
GOTERM_BP_DIRECT	GO:0048813~dendrite morphogenesis	21	0.4467134652201659	5.868663437401901E-4	ITGB1, RERE, RBFOX2, DSCAM, KIDINS220, SEMA3A, CAMK2A, MINK1, DTNBP1, ELAVL4, LRP4, LRP8, CELSR2, DCLK1, KLF7, MAPK8, CDK5, BTBD3, MAP6, FYN, RAC1	4163	43	18082	2.1212453005156164	0.9864083107164344	0.0358086280738806	0.03516796564863089
GOTERM_BP_DIRECT	GO:0050821~protein stabilization	47	0.9997872793022762	6.229639020047667E-4	HIP1, USP27X, STXBP4, CREBL2, PIK3R1, NLK, PARK2, STK3, HSPD1, BAG6, IPO9, RASSF2, TMEM88, PDCD10, CHEK2, CDC37L1, PIM1, CHP1, DVL3, FLNA, EP300, APBB2, ZSWIM7, CCT7, SOX4, CCT3, CCT2, SMAD3, FBXW7, WFS1, TESC, USP2, HIP1R, P3H1, ANK2, MT3, SMAD7, CREB1, GNAQ, TRP53, TCP1, AAK1, DNLZ, PIN1, CALR, TCF3, PFN2	4163	128	18082	1.5948797441748739	0.9895668084163185	0.03769703876428845	0.037022590242283285
GOTERM_BP_DIRECT	GO:0032092~positive regulation of protein binding	29	0.6168900233992768	6.340842741311251E-4	RALB, PLXND1, LRRK2, DERL1, PKD1, PARK2, HERPUD1, STK3, ADD2, LFNG, MAP1LC3B, EP300, MEN1, TCF7L2, SPAG8, AKTIP, PLK2, AMFR, WNT5A, EIF2AK3, HIP1R, TICAM1, HIPK2, TIAM1, CDK5, BAMBI, RAPGEF2, AGRN, ARHGEF7	4163	68	18082	1.8523759732093654	0.9903831415286478	0.03774605735925283	0.037070731831519675
GOTERM_BP_DIRECT	GO:0045669~positive regulation of osteoblast differentiation	29	0.6168900233992768	6.340842741311251E-4	FBN2, CEBPA, CEBPB, BMPR2, ILK, GLI3, GJA1, HEY1, LMNA, CLIC1, MEN1, ACVR1, SMAD1, MEF2C, JAG1, JUND, WNT7B, CTNNBIP1, SUCO, SOX11, SMAD5, ACVR2A, VEGFA, SFRP2, GNAS, ID4, CTNNB1, BMPR1B, BMPR1A	4163	68	18082	1.8523759732093654	0.9903831415286478	0.03774605735925283	0.037070731831519675
GOTERM_BP_DIRECT	GO:0007050~cell cycle arrest	33	0.7019783024888321	6.445005644037083E-4	KMT2E, NOTCH2, CDKN1C, CDKN1A, CDKN1B, HEPACAM, ILK, THBS1, PKD1, PPM1G, SOX2, ING4, STK11, BRINP2, MYC, APBB2, BRINP3, MEN1, CDKN2D, TCF7L2, ZFHX3, CDKN2B, TGFB2, SMAD3, GADD45A, DDIAS, VASH1, APC, DDIT3, TRP53, PMP22, GAS1, CALR	4163	81	18082	1.769575003781105	0.9910897635124344	0.03805671881099962	0.03737583515021828
GOTERM_BP_DIRECT	GO:0016579~protein deubiquitination	32	0.6807062327164433	6.896959883444792E-4	USP36, USP37, USP38, USP27X, USP31, USP54, USP10, USP12, OTUD7B, TNFAIP3, ZC3H12A, USP1, USP24, USP25, USP47, USP48, USP49, USP42, USP5, USP20, USP9X, USP44, USP22, USP2, JOSD2, JOSD1, USP28, USP29, CYLD, EIF3F, STAMBP, OTUB1	4163	78	18082	1.7819496541571966	0.9936015294536628	0.040399632213266215	0.0396768308174812
GOTERM_BP_DIRECT	GO:0007155~cell adhesion	143	3.041905977451606	7.191237720034289E-4	SPON1, COL16A1, CTNND2, ITGA2B, CTNND1, TNC, INPPL1, CIB1, CELSR1, CELSR2, CELSR3, CDH6, PNN, CDH4, ISLR, ALCAM, CDH2, CYP1B1, TNR, NRCAM, SVEP1, EPHB1, EPHB4, CDON, KIRREL3, EPHA4, CD93, DSCAM, PRKCE, OMG, BCAN, SPECC1L, NINJ1, ADAM12, TYRO3, ADAM9, PKP4, TLN2, TLN1, VCL, ASTN1, PCDH10, TTYH1, HEPACAM, NTM, PXN, SDC3, PCDH15, CD99L2, THY1, LPP, PCDH18, PCDH17, EFNB2, FLRT3, CDH20, CDH22, FLRT1, …	4163	485	18082	1.2806614975817896	0.9948425778756471	0.04178908141753259	0.04104142098790997
GOTERM_BP_DIRECT	GO:0007179~transforming growth factor beta receptor signaling pathway	31	0.6594341629440545	7.367492000739486E-4	ITGB1, ITGB5, SRC, PXN, ARRB2, NLK, MTMR4, FUT8, MAP3K7, ACVR1, SMAD2, SMAD1, JUN, TGFB2, MAP3K1, SMAD3, USP9X, TGFB3, FOS, SMAD5, PTK2, TGFBR1, HIPK2, SMAD7, TGFBR2, CREB1, BAMBI, TRP53, ZYX, ADAM9, BMPR1B	4163	75	18082	1.7953142765633758	0.9954674283529806	0.04247620191292482	0.04171624801363594
GOTERM_BP_DIRECT	GO:0045879~negative regulation of smoothened signaling pathway	13	0.2765369070410551	7.645620293700259E-4	SERPINE2, PTCH1, WNT7B, IFT122, TULP3, GPR37L1, GLI3, GLIS2, SALL1, SALL3, SUFU, GAS1, FGFR3	4163	21	18082	2.688834746005056	0.9963031135984086	0.043735337336307266	0.04295285588437388
GOTERM_BP_DIRECT	GO:0001889~liver development	37	0.7870665815783875	7.716141306240608E-4	NOTCH2, CEBPA, NOTCH1, PRKCSH, CEBPG, PTN, PKD1, DBP, CCND1, HLX, HES1, ACADM, JARID2, ATG7, MPST, MKL2, JUN, ICMT, SMAD3, PTCD2, CADM1, SRD5A1, RPGRIP1L, SOD2, UPB1, SMARCA4, RUNX1, QDPR, PKM, PIK3CA, DDX39B, SP1, SP3, HNRNPD, KRAS, ADA, ARF6	4163	95	18082	1.6916798361505492	0.9964892988483756	0.043796578794026146	0.043013001653624976
GOTERM_BP_DIRECT	GO:0009411~response to UV	22	0.4679855349925548	8.350061667574616E-4	CDKN2D, ZRANB3, RPAIN, CDKN1A, REV1, CIRBP, UBE4B, UACA, DDB2, CASP9, MAPK8, ERCC4, TRP53, UVSSA, ERCC2, USP1, ERCC5, MAP2K7, DTL, TRIM32, RAD18, MEN1	4163	47	18082	2.0331287277485037	0.9977937679058075	0.04703011656152411	0.046188687270406974
GOTERM_BP_DIRECT	GO:0006338~chromatin remodeling	32	0.6807062327164433	8.879637710239211E-4	HDAC4, RERE, INO80B, SMARCD1, SMARCD2, SMARCD3, SATB2, CEBPG, CHD7, RSF1, CHRAC1, RBBP4, MYC, RUVBL1, HMG20B, SOX9, MTA2, MEN1, DAXX, SMARCC1, ACTL6A, SMARCA5, INO80, ARID1A, BAZ1B, SMARCA2, ARID1B, SMARCA4, MORF4L1, KAT2B, MORF4L2, TOP1	4163	79	18082	1.7593933294210298	0.9985033994838229	0.04925508129876629	0.0483738445260077
GOTERM_BP_DIRECT	GO:0045444~fat cell differentiation	32	0.6807062327164433	8.879637710239211E-4	CEBPA, CEBPB, METRNL, CCND1, FAM120B, LRRC8C, EP300, SOX8, TBL1X, METTL8, RUNX1T1, FBXO9, BBS2, TCF7L2, SREBF1, MKKS, TMEM120A, EIF2AK3, HMGA2, INHBB, NOC3L, KLF4, CLIP3, NR4A1, TTC8, NR4A3, ID4, LPIN1, PLCB1, ATF5, TRIM32, CREB5	4163	79	18082	1.7593933294210298	0.9985033994838229	0.04925508129876629	0.0483738445260077
GOTERM_BP_DIRECT	GO:0001822~kidney development	47	0.9997872793022762	9.117442861180851E-4	INVS, CDKN1C, ROBO2, FOXC1, TMED10, ARL3, SCHIP1, ODC1, CTNND1, LRP4, PKD1, GLI3, GLIS2, GLI2, BAG6, SALL1, BCL2L11, ADAMTS1, PPAT, HAS2, NPHP3, LZTS2, PCNT, MPST, TGFB2, PTCD2, TIPARP, WFS1, IRX3, SOX11, RPGRIP1L, PROX1, POU3F3, TGFBR1, VEGFA, JMJD6, SULF2, IFT20, MYO1E, CENPF, RRM2B, APC, BCL2, CTNNB1, DCHS1, WDPCP, FAT4	4163	130	18082	1.5703431327260298	0.9987427604836288	0.05019392227786932	0.04929588843214399
GOTERM_BP_DIRECT	GO:0045666~positive regulation of neuron differentiation	39	0.8296107211231653	0.0010134881790433933	ITGB1, GDPD5, ASCL1, PRPF19, GLI2, SOX2, BRINP2, SALL1, HMG20B, ECT2, BRINP3, RGS6, CDON, NKX2-2, ACTR3, SPAG9, TGIF1, NCOA1, KDM4A, MEF2C, TGIF2, MMD, IRX3, TCF12, MMD2, SOX11, RHOA, ETV5, DAB1, ZEB1, BCL6, MAP1B, FEZ1, RARB, TCF4, TCF3, TRIM32, NEUROG2, FGFR1	4163	103	18082	1.644627077653578	0.9994035549349551	0.055378809305639744	0.05438801116045553
GOTERM_BP_DIRECT	GO:0045737~positive regulation of cyclin-dependent protein serine/threonine kinase activity	15	0.3190810465858328	0.0010336727258302846	CCNK, STIL, CDKN1B, CCNT2, SRC, CCNH, CCNC, PROX1, CDC6, CKS1B, CCND2, CCND1, CKS2, MAPRE3, CCNL1	4163	27	18082	2.4130568233378704	0.9994855777331618	0.05606334591503217	0.05506030052922649
GOTERM_BP_DIRECT	GO:0042327~positive regulation of phosphorylation	16	0.34035311635822163	0.0011197996245609237	DSCAM, EGF, IRS1, FZD7, INSR, ILK, TRF, MIF, BCL10, THBS1, BTBD10, AREG, EGFR, GRB10, ITGA6, RIPK1	4163	30	18082	2.3165345504043557	0.9997263791027724	0.06028803566937561	0.05920940514865884
GOTERM_BP_DIRECT	GO:0051896~regulation of protein kinase B signaling	10	0.21272069772388852	0.0011402260320665257	INPP4B, NTRK2, STK11, HDAC2, SESN3, RRAS, INPP5F, SESN1, MTOR, RNF41	4163	14	18082	3.102501630005834	0.9997644290345684	0.060939671582416796	0.059849382456864136
GOTERM_BP_DIRECT	GO:0051259~protein oligomerization	28	0.5956179536268879	0.0011630107370489643	CAMK2D, BLM, NUFIP1, TMED10, AHNAK, KCNA2, MLC1, BCL10, HSCB, RASGRP1, MALT1, SLC9A1, GJA1, SNX2, TRIM28, ZC3H12A, CHP1, STX2, CAMK2G, SH3GLB1, RRM2, CAV2, AMFR, P2RX7, GRHPR, CABYR, NBR1, PFKM	4163	67	18082	1.8151949835258012	0.9998006643171607	0.0617069899758878	0.06060297253709494
GOTERM_BP_DIRECT	GO:0043161~proteasome-mediated ubiquitin-dependent protein catabolic process	52	1.1061476281642204	0.0011759977685050545	GSK3A, UBXN2B, UBE2D3, KIF14, ARRB2, TNFAIP1, PARK2, PSMD8, TRIM9, PSMD6, PSMD1, BTRC, RNF44, FBXW11, USP44, UBE4B, RAD23B, SIRT2, RBX1, DDB1, PSMA5, RNF126, CDC34, UBE2R2, TBL1XR1, DDIT3, RNF122, VCP, RNF34, CUL3, RNF38, NEDD4L, ARNTL, ZNRF1, SHARPIN, RMND5A, RNF216, PSMB3, BTBD3, SPOP, TBL1X, EDEM3, RNF24, FBXL19, BTBD11, BFAR, BTBD9, ABTB2, ABTB1, RLIM, STUB1, NFE2L2	4163	149	18082	1.5158531453988235	0.9998187662076686	0.06192196816653524	0.06081410449133501
GOTERM_BP_DIRECT	GO:0030335~positive regulation of cell migration	67	1.425228674750053	0.0011839764467788765	ITGB1, PRR5, SEMA5B, CSF1, ATP8A1, IRS1, ILK, IRS2, CIB1, HMGB1, ARHGAP5, FGF1, ETS1, SYNE2, IGF1R, CCAR1, MYLK, PREX1, AKT2, ITGAV, JAK2, ACVR1, DAPK3, RRAS2, ACTN4, TGFBR1, RHOA, TIAM1, RUFY3, NUMB, CDH13, ITGA6, HBEGF, CEMIP, NOTCH1, ZFP703, SEMA3D, CXCR4, PIK3R1, PLD1, THBS1, EGFR, MAPK8, PTPRZ1, ERBB4, PDCD10, PDPN, S1PR1, HAS2, MAPK1, SPAG9, SEMA4A, TGFB2, SMAD3, SEMA4B, INSR, SEMA4C, FN1, …	4163	203	18082	1.4335697186923506	0.9998290623329885	0.06192196816653524	0.06081410449133501
GOTERM_BP_DIRECT	GO:0035023~regulation of Rho protein signal transduction	31	0.6594341629440545	0.0012213235346141996	ITSN2, TRIO, ARHGEF26, ARHGEF28, ITSN1, ARHGEF10L, KALRN, FGD3, FGD4, AKAP13, ABR, PREX1, FGD6, CDH2, ECT2, VAV3, ARHGEF10, PLEKHG1, PLEKHG2, MYO9B, VAV2, TIAM2, BCR, TIAM1, DNMBP, ALS2, SPATA13, ARHGEF3, ARHGEF4, ARHGEF7, SOS1	4163	77	18082	1.748682736912379	0.9998700026162326	0.0634222051095402	0.062287500265324175
GOTERM_BP_DIRECT	GO:0003007~heart morphogenesis	27	0.574345883854499	0.0012375188388528847	FOXC1, SMARCD3, CHD7, SLC8A1, RXRA, ZMIZ1, DVL3, FLNA, ARID2, EPHB4, KDM6A, MKL2, PBRM1, TGFB2, PTCH1, INSR, BAZ1B, MTOR, VEGFA, ASXL1, NCOR2, COL5A1, ASXL2, DCHS1, FAT4, SOS1, BMPR1A	4163	64	18082	1.8324150252221956	0.9998845559102828	0.06381065449352692	0.06266899979007813
GOTERM_BP_DIRECT	GO:0017148~negative regulation of translation	29	0.6168900233992768	0.001410049924655024	BTG2, DDX3X, MVK, IREB2, MALSU1, TOB1, GIGYF2, RBM4, SYNCRIP, PAIP2B, FXR2, ENC1, EIF4EBP2, EIF4EBP3, EIF4E, SAMD4, TIA1, DAPK1, NANOS3, EIF2AK1, DAPK3, EIF2AK3, SAMD4B, RPL13A, PATL1, CNOT1, CAPRIN1, CNOT3, CALR	4163	71	18082	1.77410656589066	0.9999674154186942	0.07219850033793067	0.07090677628107886
GOTERM_BP_DIRECT	GO:0051028~mRNA transport	34	0.723250372261221	0.0015373661079390462	SLBP, POM121, ENY2, AHCTF1, NXT1, POLDIP3, CASC3, ZFP36L1, GLE1, XPO1, KIF5C, KHSRP, NUP62, TPR, MAGOH, G3BP2, QK, NUP88, ALYREF2, HNRNPA1, NUP214, NDC1, EIF5A, HNRNPA3, NUP93, PARP11, MYO1C, DDX39B, NUP50, SRSF3, NUP35, NUP98, SRSF7, NUPL1	4163	88	18082	1.6781713362304285	0.9999871896391674	0.0772000835723043	0.07581887475668399
GOTERM_BP_DIRECT	GO:0048009~insulin-like growth factor receptor signaling pathway	9	0.1914486279514997	0.001563059072453947	IRS1, EIF2AK3, GRB10, AKT1, TSC2, PIK3R1, PLCB1, GIGYF2, IGF1R	4163	12	18082	3.2576267115061253	0.9999893895611621	0.0772000835723043	0.07581887475668399
GOTERM_BP_DIRECT	GO:0010458~exit from mitosis	9	0.1914486279514997	0.001563059072453947	EPS8, SPAST, CTDP1, UBE2S, UBE2C, CHMP4B, CHMP7, CLASP1, CLASP2	4163	12	18082	3.2576267115061253	0.9999893895611621	0.0772000835723043	0.07581887475668399
GOTERM_BP_DIRECT	GO:0060213~positive regulation of nuclear-transcribed mRNA poly(A) tail shortening	9	0.1914486279514997	0.001563059072453947	TNRC6C, BTG2, CNOT1, AGO2, POLR2G, PABPC1, TOB1, TNRC6A, TNRC6B	4163	12	18082	3.2576267115061253	0.9999893895611621	0.0772000835723043	0.07581887475668399
GOTERM_BP_DIRECT	GO:0006979~response to oxidative stress	47	0.9997872793022762	0.0015661684055101944	PPP1R15B, BTG1, CHRNA4, NDUFA12, EPAS1, NDUFB4, LRRK2, OGG1, ETFDH, PEBP1, LPO, SLC7A11, EGFR, PARK2, CST3, WRN, ABL1, AKT1, JAK2, CAMK2G, MUTYH, PRNP, NDUFA6, GPX4, IDH1, TXNRD1, GAB1, OXSR1, SOD2, MT3, COQ7, SOD1, RCAN1, ATRN, GCLC, NDUFS8, RRM2B, ALS2, RCAN2, MTF1, TRP53, PXDN, ERCC2, PPIF, BCL2, TXNIP, NDUFS2	4163	133	18082	1.5349218590555178	0.9999896287650978	0.0772000835723043	0.07581887475668399
GOTERM_BP_DIRECT	GO:0045670~regulation of osteoclast differentiation	11	0.2339927674962774	0.0015815368117789736	ESRRA, CEBPB, RASSF2, APC, UBASH3B, CTNNB1, MITF, FAM213A, FGFR3, ZBTB7A, MTOR	4163	17	18082	2.81050147659352	0.9999907341903149	0.0772000835723043	0.07581887475668399
GOTERM_BP_DIRECT	GO:0060038~cardiac muscle cell proliferation	11	0.2339927674962774	0.0015815368117789736	SMAD1, TGFB2, FOXC1, NOTCH1, RXRA, TENM4, PRKAR1A, CTNNB1, FGF1, ARID2, 1190002N15RIK	4163	17	18082	2.81050147659352	0.9999907341903149	0.0772000835723043	0.07581887475668399
GOTERM_BP_DIRECT	GO:0030030~cell projection organization	52	1.1061476281642204	0.0016362229666489808	C2CD3, ILK, SNX10, PTPDC1, NUBP2, CATIP, CAPZB, CFL1, TMEM107, AKT1, RAB8A, ACTR3, IQCB1, 1810043G02RIK, RFX2, KIF24, TSC2, DNAAF5, FAM161A, WDPCP, HAP1, CCDC151, INTU, CUL3, FBF1, ASAP1, FLNA, POC1B, FOPNL, ATP6V1D, D1ERTD622E, BBS2, CCDC13, WDR19, IFT122, FOXJ1, FUZ, PARVA, MTOR, TTC17, TMEM231, IFT20, ICK, AHI1, TTC8, DNAIC2, TMEM17, CROCC, CEP162, CEP83, B9D1, CEP89	4163	151	18082	1.4957756202942032	0.9999937955053765	0.07934056001194595	0.0779210553190253
GOTERM_BP_DIRECT	GO:0050767~regulation of neurogenesis	16	0.34035311635822163	0.0017116484003141163	NOTCH1, DOCK7, CHD7, HMGB2, PAX6, ASCL1, DLL1, ARNTL, SOX2, PER2, TNR, HES1, NF2, HES5, WNT3, EZH2	4163	31	18082	2.2418076294235703	0.9999964317226764	0.08245190517828921	0.08097673451749217
GOTERM_BP_DIRECT	GO:0000082~G1/S transition of mitotic cell cycle	26	0.5530738140821102	0.0017255154807206006	ITGB1, CAMK2B, CAMK2D, CDKN1A, USP37, CDKN1B, CAMK2A, ACVR1B, IQGAP3, PPP3CA, CCND2, CCND1, PPAT, CAMK2G, EIF4E, ACVR1, CDKN2D, PLK2, CABLES1, NFATC1, CDC25A, RPS6KB1, CDK4, ID4, RHOU, MNAT1	4163	62	18082	1.8214686989066509	0.9999967768041158	0.08257662973749175	0.08109922759386823
GOTERM_BP_DIRECT	GO:0007616~long-term memory	17	0.3616251861306105	0.0017523582419238478	GRIA1, NTRK2, SNAP25, EGR1, SRF, ADCY1, ADCY8, BTBD9, PJA2, MTOR, MECP2, NPAS4, GLUD1, CCND2, RPS6KB1, CHST10, SGK1	4163	34	18082	2.1717511410040835	0.999997352837505	0.08268944996227581	0.08121002931968388
GOTERM_BP_DIRECT	GO:0050808~synapse organization	18	0.3828972559029994	0.0017617528262926833	NLGN1, NLGN2, PCDHGC5, CTNND2, WNT7B, PCDHGC3, LRRC4, LRP4, WNT7A, MYO5A, ANK3, ELFN1, SLC9A6, LRRTM1, LRRTM2, CTNNB1, TNR, PIN1	4163	37	18082	2.113055164220189	0.9999975291058544	0.08268944996227581	0.08121002931968388
GOTERM_BP_DIRECT	GO:0002053~positive regulation of mesenchymal cell proliferation	18	0.3828972559029994	0.0017617528262926833	PRRX1, IRS1, PRRX2, WNT5A, IRS2, HMGB1, ARHGAP5, VEGFA, FOXP1, TGFBR2, MYCN, MYC, CTNNB1, GAS1, SOX9, FGFR2, BMPR1A, FGFR1	4163	37	18082	2.113055164220189	0.9999975291058544	0.08268944996227581	0.08121002931968388
GOTERM_BP_DIRECT	GO:0050680~negative regulation of epithelial cell proliferation	29	0.6168900233992768	0.0018075302146759835	CDKN1C, CDKN1B, PTN, PBLD2, SOX2, SOX9, IFT57, MEN1, CDKN2B, MEF2C, TGFB2, PTCH1, WNT5A, DAB2IP, TSC2, IFT122, PAX6, IFT80, PEX2, MCC, MTSS1, ESR2, DLG1, SFRP2, APC, GAS1, FGFR3, FGFR2, LIMS1	4163	72	18082	1.7494661969199563	0.9999982338557151	0.0842976830054621	0.08278948900468151
GOTERM_BP_DIRECT	GO:0031290~retinal ganglion cell axon guidance	12	0.2552648372686663	0.0019384935210699625	ROBO2, NRP1, ALCAM, ZIC2, SLIT1, PTPRM, NRCAM, EPHB2, BMPR1B, EFNA5, EPHB1, EPHB3	4163	20	18082	2.6061013692049	0.9999993242377438	0.08960567920355939	0.08800251832187866
GOTERM_BP_DIRECT	GO:0040008~regulation of growth	28	0.5956179536268879	0.0019458212228033248	SHC1, HEPACAM, NEDD9, DLL1, SOCS3, ING2, ING3, ZMAT3, RUVBL1, E4F1, SOCS5, PRKCB, PTCH1, IGFBP3, UBE2E3, ACTL6A, IGFBP2, DAB2IP, HMGA2, TGFBR1, TGFBR2, IGSF11, MORF4L1, GAP43, MORF4L2, CSPG5, GAS6, TKT	4163	69	18082	1.7625806361772272	0.999999359606082	0.08960567920355939	0.08800251832187866
GOTERM_BP_DIRECT	GO:1900182~positive regulation of protein localization to nucleus	13	0.2765369070410551	0.0022039525950939467	TGFB2, CAV2, SRC, EIF2AK3, GLIS2, TRIM8, STK11, SESN2, CDK1, AKT1, KAT7, FYN, CDK5RAP3	4163	23	18082	2.455023028961138	0.9999999036376277	0.10023193106383775	0.09843865286534516
GOTERM_BP_DIRECT	GO:0007178~transmembrane receptor protein serine/threonine kinase signaling pathway	13	0.2765369070410551	0.0022039525950939467	ACVR1, BMPR2, PPM1L, AKAP7, ACVR1B, TGFBR1, ACVR2A, AKAP2, TGFBR2, TRPS1, BMPR1B, MYD88, BMPR1A	4163	23	18082	2.455023028961138	0.9999999036376277	0.10023193106383775	0.09843865286534516
GOTERM_BP_DIRECT	GO:0061024~membrane organization	26	0.5530738140821102	0.002243871888307977	C2CD5, PRKAG2, ACTB, ACTG1, AKT2, AKT1, CHP1, ATG7, SGCG, RAB4A, EXOC7, RALGAPA2, HIP1R, MTSS1L, MYO5A, LNPEP, PRKAB1, TBC1D1, MYO1C, TBC1D4, EXOC4, MYH9, CALM3, CALM1, VAMP2, EXOC1	4163	63	18082	1.7925564973367039	0.999999928107262	0.10035946265359473	0.09856390275088771
GOTERM_BP_DIRECT	GO:0046847~filopodium assembly	10	0.21272069772388852	0.0022692623194074	FGD3, DNM3, TTYH1, SPATA13, ARHGEF4, ITGA6, RAB17, EZR, SRGAP2, PPP1R9B	4163	15	18082	2.895668188005445	0.999999940329005	0.10035946265359473	0.09856390275088771
GOTERM_BP_DIRECT	GO:1900153~positive regulation of nuclear-transcribed mRNA catabolic process, deadenylation-dependent decay	10	0.21272069772388852	0.0022692623194074	TNRC6C, CNOT1, NANOS3, AGO2, PABPC1, TOB1, ZFP36L2, TNRC6A, ZFP36L1, TNRC6B	4163	15	18082	2.895668188005445	0.999999940329005	0.10035946265359473	0.09856390275088771
GOTERM_BP_DIRECT	GO:0050773~regulation of dendrite development	10	0.21272069772388852	0.0022692623194074	NTRK2, PREX1, CAMK1D, CDKL5, SEZ6, KNDC1, RAB17, KALRN, RHOA, RAPGEF4	4163	15	18082	2.895668188005445	0.999999940329005	0.10035946265359473	0.09856390275088771
GOTERM_BP_DIRECT	GO:0007265~Ras protein signal transduction	21	0.4467134652201659	0.0022752896477050977	BRAP, JUN, CDKN1A, RALB, PLK2, RRAS2, RFXANK, USP28, NTN1, IQGAP3, RASGRP1, CCNA2, RIT1, SYNGAP1, TRIM28, TRP53, PLCE1, ULK1, KRAS, RSU1, SOS1	4163	47	18082	1.9407137855781174	0.999999942910886	0.10035946265359473	0.09856390275088771
GOTERM_BP_DIRECT	GO:0030307~positive regulation of cell growth	34	0.723250372261221	0.002361474901242949	N6AMT1, MTPN, DDX3X, CD81, DERL2, AKAP6, CIB1, CDKN2AIP, EGFR, SLC9A1, EXOSC4, EXOSC9, AKT1, EP300, ADNP2, SFN, EXTL3, USP47, TGFB2, H3F3B, KDM2B, NCOA3, H3F3A, ZFP639, INO80, PTK2, RHOA, TGFBR1, SFRP2, BCL2, SGK1, FXN, TRIM32, HBEGF	4163	90	18082	1.6408786398697521	0.999999969671174	0.10271889215795327	0.1008811190259276
GOTERM_BP_DIRECT	GO:0045184~establishment of protein localization	20	0.42544139544777704	0.0023700742133673514	GRIA2, NLGN1, PLEKHA1, WBP2, WHRN, ITGA2, RCC2, KIF14, CRIPT, TSC2, ANK3, MCC, CORO1C, RAP2A, DLG4, ABL1, FLNA, WDPCP, KPNB1, LIMS1	4163	44	18082	1.9743192190946217	0.999999971526178	0.10271889215795327	0.1008811190259276
GOTERM_BP_DIRECT	GO:0048843~negative regulation of axon extension involved in axon guidance	14	0.2978089768134439	0.002384896430872993	SEMA5A, SEMA5B, NRP1, SEMA4A, SEMA6A, SEMA3D, RYK, SEMA4B, SEMA3A, SEMA6D, SEMA4C, WNT5A, SLIT1, WNT3	4163	26	18082	2.3388089210813208	0.9999999744612165	0.10271889215795327	0.1008811190259276
GOTERM_BP_DIRECT	GO:1903146~regulation of mitophagy	14	0.2978089768134439	0.002384896430872993	ZBTB17, SREBF1, USP36, GSK3A, FZD5, FBXW7, ACTL6A, WBP11, SREBF2, MAP1LC3B, CTTN, U2AF2, RUVBL1, ATG7	4163	26	18082	2.3388089210813208	0.9999999744612165	0.10271889215795327	0.1008811190259276
GOTERM_BP_DIRECT	GO:0030308~negative regulation of cell growth	44	0.9359710699851096	0.0024542106816672427	CDKN1A, BMPR2, DDX3X, CDKN1B, SERPINE2, DCUN1D3, EI24, FHL1, NAIF1, PTPRJ, FOXK1, ACVR1B, ADIPOR2, CDKN2AIP, RTN4, BBC3, PPP1R9B, STK11, GJA1, SERTAD3, SERTAD1, ZMAT3, SERTAD2, SESN1, SESN2, DACT3, SH3BP4, APBB2, CDKN2D, TGFB2, SMAD3, CIRBP, DAB2IP, SMARCA2, MT3, DCBLD2, SMARCA4, SFRP2, BCL6, TRP53, BCL2, GAS1, NF2, FBP1	4163	125	18082	1.5289128032668748	0.9999999846448898	0.10446502379940331	0.10259601012585486
GOTERM_BP_DIRECT	GO:0060548~negative regulation of cell death	31	0.6594341629440545	0.0024572252890902677	ADCYAP1R1, NOTCH1, TNFAIP3, TXNDC12, PARK2, CABIN1, CST3, MYC, EP300, ADNP2, NCAM1, JAK2, ATG7, SOX4, CTSB, NCK1, KDM4A, PACRG, MGMT, STAT3, CACYBP, PARP16, SOX11, RHOA, ESR2, NPC1, PICK1, CHMP4B, ZFPM2, RAD18, NFE2L2	4163	80	18082	1.6831071342781647	0.9999999849809253	0.10446502379940331	0.10259601012585486
GOTERM_BP_DIRECT	GO:0007010~cytoskeleton organization	38	0.8083386513507764	0.0024682394314800293	TAGLN, PXN, THY1, LIMD1, SIPA1L3, CAMSAP1, CNN2, ZNRF1, ABLIM2, CAPZB, DPYSL2, CFL1, PALM, AKT1, SOX9, RAC1, WASF3, PACSIN1, YWHAH, CAP2, CAP1, SVIL, ZRANB1, TBCCD1, DST, 1810043G02RIK, MICAL3, MICAL2, PRPF40A, RHOA, FMNL3, BFSP2, FMNL1, FMNL2, ELMO2, RHOU, TNIK, DOCK1	4163	104	18082	1.5870489107337533	0.9999999861473523	0.10446502379940331	0.10259601012585486
GOTERM_BP_DIRECT	GO:0045930~negative regulation of mitotic cell cycle	15	0.3190810465858328	0.002493512784211668	FOXC1, CDKN1B, SMAD3, SCRIB, EGFR, DLG1, BRINP2, TRP53, TRIM35, BCL2, ABL1, GAS1, BRINP3, MAD2L1, PTPN3	4163	29	18082	2.246639111383535	0.9999999884928951	0.10449727830041843	0.10262768755235031
GOTERM_BP_DIRECT	GO:0043066~negative regulation of apoptotic process	160	3.4035311635822163	0.002506730698868584	CIB1, IGF1R, EDNRA, EDNRB, CCND2, AKT2, ADORA1, PIM1, AKT1, PIM3, SOX8, SOX9, IER3, DAXX, KDM2A, DAPK1, PRKCE, WNT5A, MITF, MIF, SOX10, POU3F3, MAPK8IP1, POR, NCL, PPIF, ATF5, PRKDC, GLO1, TGFA, PIK3R1, FOXO1, HSP90B1, SLC9A1, MTDH, BAG6, SOCS3, NUAK2, CHST11, PDCD10, BAG1, ATG7, PRNP, TGFB2, JUN, STIL, EGR3, SMAD3, RHBDD1, PLK2, EIF2AK3, FN1, HMGA2, BFAR, PA2G4, MT3, PTK2, PAFAH2, SMARCA4, SETX,…	4163	566	18082	1.227845168058846	0.9999999895569099	0.10449727830041843	0.10262768755235031
GOTERM_BP_DIRECT	GO:0030879~mammary gland development	18	0.3828972559029994	0.002511816577557176	B4GALT1, IRS1, TGFB3, PTCH1, ITGA2, IRS2, ARHGAP5, BRCA2, NTN1, ARHGAP35, GLI3, IGF1R, GLI2, NME1, CREB1, BCL2L11, FASN, SOX9	4163	38	18082	2.0574484493722895	0.9999999899395888	0.10449727830041843	0.10262768755235031
GOTERM_BP_DIRECT	GO:0030433~ER-associated ubiquitin-dependent protein catabolic process	24	0.5105296745373326	0.002566051068563386	EDEM3, VCP, WFS1, EDEM1, CCDC47, AMFR, FBXO2, DERL1, DERL2, UBE4B, UBE2G2, UBE2J2, MARCH6, HSP90B1, PSMC6, RNF103, OS9, JKAMP, TMEM129, DNAJB9, SEC61B, STT3B, RNF185, ANKZF1	4163	57	18082	1.8288430661087018	0.9999999932435858	0.10496439063698945	0.10308644264826429
GOTERM_BP_DIRECT	GO:0070301~cellular response to hydrogen peroxide	24	0.5105296745373326	0.002566051068563386	CBX8, KDM6B, OSER1, HDAC2, PLEKHA1, PCGF2, TNFAIP3, KLF4, ETS1, FOXO1, RHOB, SETX, CST3, MAPK8, MAPK7, PPIF, ABL1, CDK1, CYP1B1, ECT2, ZFP277, FXN, NFE2L2, EZH2	4163	57	18082	1.8288430661087018	0.9999999932435858	0.10496439063698945	0.10308644264826429
GOTERM_BP_DIRECT	GO:0045727~positive regulation of translation	24	0.5105296745373326	0.002566051068563386	DDX3X, POLDIP3, ITGA2, CIRBP, UPF3B, THBS1, RHOA, TARBP2, MTOR, HNRNPL, PTBP1, RBM4, DDX39B, RPS6KB1, CDK4, HNRNPD, MAPK1, CYP1B1, EP300, SOX4, EIF4G2, RBMS3, SAMD4, MAPK3	4163	57	18082	1.8288430661087018	0.9999999932435858	0.10496439063698945	0.10308644264826429
GOTERM_BP_DIRECT	GO:0006511~ubiquitin-dependent protein catabolic process	52	1.1061476281642204	0.0026210522335828974	USP36, USP37, USP38, USP31, UBE2D3, UBE3A, HERPUD1, NUB1, BTRC, USP47, USP48, USP49, USP42, USP5, FBXW8, USP44, FBXO2, USP2, UBE4B, RNF40, RBX1, PSMA5, PSMA6, DTL, CUL9, VCP, USP27X, UHRF2, USP10, CUL3, USP12, UBR2, BAG6, ZNRF3, USP1, USP24, USP25, USP20, UBE2C, USP9X, USP22, AMFR, USP28, USP29, CYLD, COPS3, UBE2S, TTC3, LNX1, UBE2N, RLIM, STUB1	4163	154	18082	1.466637134184576	0.9999999954880628	0.1066185803016332	0.10471103673163676
GOTERM_BP_DIRECT	GO:0022038~corpus callosum development	7	0.14890448840672196	0.0026802687888191276	PTPRS, CDK5, RYK, ULK4, RPGRIP1L, EPHB2, EPHB3	4163	8	18082	3.800564496757146	0.9999999970788113	0.10724004410783416	0.10532138175081064
GOTERM_BP_DIRECT	GO:0035148~tube formation	7	0.14890448840672196	0.0026802687888191276	BCAS3, NOTCH1, BCL2L11, DAB2IP, ITGB1BP1, SDCCAG8, VEGFA	4163	8	18082	3.800564496757146	0.9999999970788113	0.10724004410783416	0.10532138175081064
GOTERM_BP_DIRECT	GO:0071679~commissural neuron axon guidance	7	0.14890448840672196	0.0026802687888191276	NRP1, FZD3, RYK, NFIB, DAG1, EPHB2, VEGFA	4163	8	18082	3.800564496757146	0.9999999970788113	0.10724004410783416	0.10532138175081064
GOTERM_BP_DIRECT	GO:0010628~positive regulation of gene expression	117	2.488832163369496	0.0027097010596857612	PID1, CSF1, PDCD5, TNC, HNRNPU, PRDM1, RBPJ, PARK2, GJA1, AKT2, RPS6KA2, ZC3H12A, TRIM24, EP300, QK, SOX8, SOX9, MEN1, MEF2C, KDM2A, TLE1, ANK2, SOX11, MITF, ANK3, VASH1, POU3F1, MYT1, PRKAB1, POU3F3, SFRP4, MYCN, HGS, ERP29, EZR, PIK3R1, IQGAP3, CNN2, PDCD10, WNT3, NKX2-2, SMAD2, EGR1, HSPA8, SMAD1, TGFB2, CREBBP, SMAD3, TGFB3, EIF2AK3, FN1, HMGA2, NFATC2, NFATC1, MT3, AHI1, NAT8, ID2, TRP53, AG…	4163	399	18082	1.2736585638971316	0.9999999976464962	0.1075892160036084	0.10566430651214806
GOTERM_BP_DIRECT	GO:0003151~outflow tract morphogenesis	23	0.4892576047649437	0.002733077598562027	FZD1, MEF2C, TGFB2, JUN, BMPR2, FZD2, EYA1, PLXND1, ILK, SOX11, RBPJ, THBS1, DHRS3, VEGFA, SMARCA4, TGFBR2, SFRP2, HEY1, HEY2, HES1, ZFPM2, ZFPM1, BMPR1A	4163	54	18082	1.8500102312257007	0.9999999980176657	0.1075892160036084	0.10566430651214806
GOTERM_BP_DIRECT	GO:0008630~intrinsic apoptotic signaling pathway in response to DNA damage	23	0.4892576047649437	0.002733077598562027	MBD4, PGAP2, BAD, PRKDC, EI24, PIK3R1, BRCA1, MLH1, SOD2, BRCA2, UACA, CRIP1, CASP9, BCL2L11, CHEK2, MYC, BCL2, E2F1, SFN, IKBKE, FNIP2, IER3, BCL2L1	4163	54	18082	1.8500102312257007	0.9999999980176657	0.1075892160036084	0.10566430651214806
GOTERM_BP_DIRECT	GO:0045860~positive regulation of protein kinase activity	26	0.5530738140821102	0.0028889699970128984	CDKN1A, CSF1, TSACC, RPLP1, PXN, PRKAG2, ARRB2, IQGAP1, LRP8, RAP1A, RASSF2, DAG1, SNX9, DAXX, MMD, WNT5A, MMD2, AXIN2, PTK2, DAB1, TRAF4, CDK5, ALS2, RAPGEF2, GAS6, CDK5R1	4163	64	18082	1.7645478020658178	0.9999999993689604	0.1131178519686013	0.11109402806695054
GOTERM_BP_DIRECT	GO:0070936~protein K48-linked ubiquitination	21	0.4467134652201659	0.0030677906736000173	RNF34, UBE2C, UBE2E3, AMFR, UBE2D3, NEDD4L, TNFAIP3, UBE3A, BFAR, UBE2G2, MARCH6, RNF5, PARK2, ZNRF1, RNF126, CDC34, RNF216, UBE2R2, TTC3, PELI1, RNF152	4163	48	18082	1.900282248378573	0.999999999830283	0.11822296480052276	0.11610780386240907
GOTERM_BP_DIRECT	GO:0030968~endoplasmic reticulum unfolded protein response	21	0.4467134652201659	0.0030677906736000173	EDEM3, PTPN1, WFS1, EDEM1, AMFR, EIF2AK3, DERL1, DERL2, PARP16, HERPUD1, SERP2, CREB3, TBL2, CCND1, DDIT3, CREB3L1, CREB3L2, STUB1, ATF6, CDK5RAP3, NFE2L2	4163	48	18082	1.900282248378573	0.999999999830283	0.11822296480052276	0.11610780386240907
GOTERM_BP_DIRECT	GO:0030218~erythrocyte differentiation	21	0.4467134652201659	0.0030677906736000173	KMT2E, HSPA9, FECH, THRA, EPAS1, ATPIF1, ADAR, SMAD5, RPS14, MFSD7B, RPS19, SP3, TCEA1, SFXN1, JAK2, SOX6, PLCB1, PKNOX1, ZFPM1, NFE2L1, RCOR1	4163	48	18082	1.900282248378573	0.999999999830283	0.11822296480052276	0.11610780386240907
GOTERM_BP_DIRECT	GO:0032922~circadian regulation of gene expression	25	0.5318017443097213	0.0031090330506575916	HDAC2, KMT2A, BHLHE41, CREM, HNRNPU, RORA, ARNTL, RELB, PPP1CB, RBM4, RAI1, NAMPT, PRMT5, ZFHX3, USP2, NR1D1, CSNK1E, PER2, PER1, ID2, CRY2, BHLHE40, TOP1, PPARA, LGR4	4163	61	18082	1.780123886068921	0.9999999998746362	0.11918502616185803	0.11705265270826565
GOTERM_BP_DIRECT	GO:0007224~smoothened signaling pathway	28	0.5956179536268879	0.003141372174664963	ARL3, GLI3, PTPDC1, TTBK2, GLI2, ARL13B, TTC21B, GPC2, HES1, IFT57, HES5, CDON, NKX2-2, STIL, 1810043G02RIK, PTCH1, WDR19, PAX6, IFT80, HIPK2, TGFBR2, TMEM231, IFT20, TMEM17, CENPJ, IFT27, B9D1, WDPCP	4163	71	18082	1.7129304774116716	0.9999999999011414	0.11979753678592113	0.11765420472924869
GOTERM_BP_DIRECT	GO:0006260~DNA replication	43	0.9146990002127207	0.0031932610318413015	BLM, NFIX, MCM7, MCM9, MCM10, BRCA1, TNFAIP1, CHTF18, REPIN1, ING4, WRN, RECQL5, ORC1, RBBP4, TOP1MT, REV3L, MCMBP, KAT7, POLL, E4F1, RBBP6, POLG, GINS1, GINS2, CDT1, RMI2, RRM2, POLN, RMI1, LIG4, CDC6, POLA2, RRM2B, NFIA, NFIB, MCM3, MCM4, RBMS1, MCM6, NUP98, TOP1, DTL, MCM2	4163	123	18082	1.518460147368709	0.9999999999324712	0.11999393204203201	0.11784708622155862
GOTERM_BP_DIRECT	GO:0007416~synapse assembly	20	0.42544139544777704	0.0032284736839639475	KIRREL3, GPM6A, NLGN1, NLGN2, DSCAM, CADM1, PLXND1, NRXN3, NRXN2, MECP2, DNM3, CDH2, CDK5, FLRT3, MYO6, SLITRK6, AGRN, BSN, SHANK2, SDK2	4163	45	18082	1.9304454586702968	0.9999999999478619	0.11999393204203201	0.11784708622155862
GOTERM_BP_DIRECT	GO:0007173~epidermal growth factor receptor signaling pathway	20	0.42544139544777704	0.0032284736839639475	ARF4, SHC3, SHC1, SRC, EGF, GAB1, TGFA, CBLB, IQGAP1, AREG, PTK2, EGFR, KIF16B, ADAM12, ABL1, SOX9, SOS1, BCAR1, HBEGF, SOCS5	4163	45	18082	1.9304454586702968	0.9999999999478619	0.11999393204203201	0.11784708622155862
GOTERM_BP_DIRECT	GO:0031641~regulation of myelination	12	0.2552648372686663	0.003229818162033417	TCF7L2, DLG1, RXRA, CDH2, TENM4, KIF14, AKT1, CTNNB1, RARB, HES5, MTOR, SIRT2	4163	21	18082	2.482001304004667	0.9999999999483743	0.11999393204203201	0.11784708622155862
GOTERM_BP_DIRECT	GO:0006486~protein glycosylation	41	0.872154860667943	0.0032393090073412215	POMT2, B4GALT3, B4GALT1, GALNT16, GALNT18, POMT1, GALNT10, SERP2, GOLGA2, FUT9, B3GALT2, ST3GAL4, ST3GAL5, MGAT1, GCNT4, SDF2, B4GALNT2, ST3GAL1, ST3GAL2, ST3GAL3, B3GALNT2, GALNT7, B3GALNT1, B3GAT3, ST8SIA1, GALNT2, B3GAT2, ST8SIA2, B3GAT1, B3GALT5, DDOST, EXT1, NPC1, DAD1, STT3A, B3GNT2, STT3B, ST6GALNAC3, B4GALT4, ST6GALNAC5, B4GALT5	4163	116	18082	1.5352033927787487	0.999999999951851	0.11999393204203201	0.11784708622155862
GOTERM_BP_DIRECT	GO:0046889~positive regulation of lipid biosynthetic process	9	0.1914486279514997	0.0032448509347613136	TCF7L2, CREB1, SIRT4, AKT1, CREBL2, DBI, CCDC3, SORBS1, MTOR	4163	13	18082	3.0070400413902694	0.9999999999537718	0.11999393204203201	0.11784708622155862
GOTERM_BP_DIRECT	GO:0009611~response to wounding	24	0.5105296745373326	0.0033395999902989656	NRP1, TGFB2, SERPINE2, PLLP, ABHD2, SLC1A2, SLC1A3, TNFAIP3, PEBP1, NMNAT3, PAX6, ADM, VASH1, ZFP36L2, ZFP36L1, SULF2, GFAP, CDK5, RPS6KB1, SYT11, MYC, ID3, SRSF5, MAP2K7	4163	58	18082	1.797311289106828	0.9999999999769528	0.12287714135160314	0.12067871120723549
GOTERM_BP_DIRECT	GO:0048167~regulation of synaptic plasticity	19	0.4041693256753882	0.0033780939676738343	GRIA1, MEF2C, PLK2, CTNND2, PSEN2, BAIAP2, MECP2, NPAS4, HRH1, SYNGAP1, SIPA1L1, CDK5, GIPC1, MYO6, ADORA1, RAPGEF2, EIF4EBP2, NCAM1, YWHAG	4163	42	18082	1.964917699003695	0.99999999998263	0.12367202015653907	0.12145936860771271
GOTERM_BP_DIRECT	GO:0001570~vasculogenesis	27	0.574345883854499	0.0034037261243187386	SETD2, PTPRJ, ADM, ZFP36L1, HDAC7, TMEM100, HEY1, ZMIZ1, HEY2, HAS2, QK, JUNB, NTRK2, EGFL7, ANGPT1, FBXW7, TIPARP, HEG1, PTK2, SMARCA4, TGFBR2, MYO1E, RASA1, CTNNB1, ACKR3, CCM2, ZFPM2	4163	68	18082	1.7246259060914781	0.9999999999856115	0.12399046110578012	0.12177211223868681
GOTERM_BP_DIRECT	GO:0030182~neuron differentiation	44	0.9359710699851096	0.00343656015768501	NAPA, HDAC5, CEBPB, BTG2, HDAC2, NOTCH1, SHC1, ELAVL4, RBPJ, ASCL1, MECP2, BAG1, S1PR1, GPC2, ADNP2, OTX2, IER2, HES5, NTRK2, MEF2C, KDM2A, RYK, CNTN6, DAPK3, PAPD4, GFRA1, TRAPPC9, OLIG2, POU3F2, HIPK2, RUNX1, CDK5, SNPH, XRN2, ID1, DDIT4, ID3, CTNNB1, PIN1, PPIA, NEUROG2, CDK5R1, ITM2C, GAS7	4163	127	18082	1.5048354362862941	0.9999999999886956	0.12456679937905765	0.12233813907877676
GOTERM_BP_DIRECT	GO:0006310~DNA recombination	32	0.6807062327164433	0.0034587677871592824	RPAIN, MUS81, INO80B, BLM, DCLRE1C, INO80D, HMGB2, BRCA1, HMGB1, BRCA2, RDM1, WRN, RECQL5, RUVBL1, ZSWIM7, NFRKB, NHEJ1, XRCC6, XRCC4, XRCC2, NONO, ACTL6A, NSMCE2, XRCC3, H2AFX, LIG4, INO80, SETX, RAD51B, MORF4L1, PAGR1A, XRN2	4163	85	18082	1.6352008591089569	0.9999999999903975	0.12475417604719344	0.1225221633372532
GOTERM_BP_DIRECT	GO:0016050~vesicle organization	13	0.2765369070410551	0.0034923836004962204	CAV2, CADPS, SNX10, SNX33, SNX11, WASL, SNX30, SNX18, SNX1, SNX2, ALS2, SNX9, FBXO5	4163	24	18082	2.352730402754424	0.999999999992499	0.12534918001388884	0.12310652191749177
GOTERM_BP_DIRECT	GO:0014911~positive regulation of smooth muscle cell migration	18	0.3828972559029994	0.003509768984299434	HDAC4, EGR1, CAMK2D, SRC, ITGA2, SEMA6D, MIF, F3, PTK2, RPS6KB1, TMSB4X, MYC, BCL2, HAS2, CYP1B1, RAB5A, RAPGEF3, RAPGEF4	4163	39	18082	2.0046933609268462	0.9999999999933985	0.1253586756245876	0.12311584763949868
GOTERM_BP_DIRECT	GO:0001649~osteoblast differentiation	40	0.8508827908955541	0.003554149829596928	DHX9, CCDC47, CLTC, TNC, FHL2, HNRNPU, ADAR, RRBP1, GLI2, SOX2, SYNCRIP, FBL, UFL1, ATP5B, GJA1, TMSB4X, CREB3L1, AKT1, SOX8, RPS11, JUNB, MEF2D, WWOX, WWTR1, MEF2C, SMAD3, H3F3B, IGFBP3, H3F3A, RRAS2, IFT80, HSPE1, SND1, VCAN, FASN, ALPL, ERH, HNRNPC, RBMX, LGR4	4163	113	18082	1.537522931684307	0.9999999999952356	0.12632759734130442	0.12406743410015296
GOTERM_BP_DIRECT	GO:0071364~cellular response to epidermal growth factor stimulus	17	0.3616251861306105	0.003614615945671421	MCM7, DAB2IP, PTPN12, IQGAP1, ZFP36L2, EGFR, ZFP36L1, PPP1R9B, EEF1A1, ERBB4, MYC, NCL, RASA1, ID1, AKT1, INPP5K, SOX9	4163	36	18082	2.05109829983719	0.9999999999969448	0.12690086493969985	0.12463044520368499
GOTERM_BP_DIRECT	GO:0048008~platelet-derived growth factor receptor signaling pathway	17	0.3616251861306105	0.003614615945671421	NRP1, PLEKHA1, SRC, TIPARP, SCHIP1, ZFAND5, GAB1, PLAT, PTPRJ, IQGAP1, BCR, MYO1E, RAPGEF1, ABL1, TXNIP, JAK2, BCAR1	4163	36	18082	2.05109829983719	0.9999999999969448	0.12690086493969985	0.12463044520368499
GOTERM_BP_DIRECT	GO:0035690~cellular response to drug	29	0.6168900233992768	0.003623328366168403	BLM, TFRC, PPM1E, EGFR, PPM1F, MYLK, PPP1R9B, PPP3CA, PPP3CB, RAP1A, RECQL5, CHEK2, MYC, PPAT, PDE4B, PRNP, MEF2C, PPP1R12A, GSTM1, MT3, QDPR, RAP2A, TRP53, UMPS, GAS6, FBP1, CERS1, GPLD1, NFE2L2	4163	75	18082	1.679487549043158	0.9999999999971343	0.12690086493969985	0.12463044520368499
GOTERM_BP_DIRECT	GO:0071902~positive regulation of protein serine/threonine kinase activity	14	0.2978089768134439	0.003639604156970359	SLC27A1, RALB, SRC, DAB2IP, CIB1, PARP16, RHOA, RPTOR, PPP2CA, STK11, PDCD10, CAMK1, TEAD1, EZH2	4163	27	18082	2.252186368448679	0.9999999999974573	0.12690086493969985	0.12463044520368499
GOTERM_BP_DIRECT	GO:0046326~positive regulation of glucose import	16	0.34035311635822163	0.0036812933991805363	MGEA5, IRS1, INSR, SLC1A2, IRS2, CREBL2, MIF, SORBS1, ADIPOR2, RAP1A, ERBB4, AKT2, RASA1, AKT1, RHOQ, NFE2L2	4163	33	18082	2.105940500367596	0.9999999999981283	0.1272418500114939	0.12496532961385587
GOTERM_BP_DIRECT	GO:0048146~positive regulation of fibroblast proliferation	26	0.5530738140821102	0.003684139880147051	RNASEH2B, CDKN1A, PRKDC, EGFR, PTPRZ1, ZMIZ1, MYC, FNTB, ABL1, E2F1, FBRS, CTC1, TGIF1, JUN, XRCC4, EGF, WNT5A, FN1, LIG4, CDC6, MIF, FOSL2, CCNA2, CDK4, RASA1, GAS6	4163	65	18082	1.7374009128032668	0.999999999998167	0.1272418500114939	0.12496532961385587
GOTERM_BP_DIRECT	GO:0051216~cartilage development	31	0.6594341629440545	0.0037763958854583352	DLX2, SATB2, CHST11, CHSY1, CREB3L2, HYAL3, ITGB8, EP300, SOX9, SOX6, ZBTB7A, HES5, SOX5, MAPK3, ESRRA, BBS2, SMAD1, MKKS, PRRX1, WNT5A, PRRX2, WNT7A, SMAD5, SULF2, TGFBR2, SFRP2, ZEB1, GNAS, BMPR1B, FGFR3, BMPR1A	4163	82	18082	1.6420557407591854	0.9999999999990695	0.12981582475739875	0.12749325264005112
GOTERM_BP_DIRECT	GO:0051260~protein homooligomerization	63	1.3401403956604978	0.0038269985289454333	KCNG1, CEP57, KCNC1, KCNC3, KCNC4, AQP4, TNFAIP1, SLC6A1, FGFRL1, ANXA6, IKBKE, GLUL, ENTPD1, ENTPD2, KCND2, KCND3, ATPIF1, KCTD1, TSC2, KCTD3, KCTD4, KCTD6, KCTD7, EEF1A1, KCTD9, ALS2, KCNMA1, PICK1, CHMP4B, MICU1, KCTD18, KCTD15, CUTA, NLGN1, VCP, ATL3, ATL1, SLC1A1, KCNA2, ATL2, DERL1, AK3, BCL10, SPAST, SHARPIN, NACC2, NACC1, RIPK1, ECT2, SPAG9, PRNP, ANGPT1, TMEM120A, EIF2AK3, SOD2, PEX14, P…	4163	197	18082	1.3890388008452514	0.9999999999993585	0.13094057583616103	0.1285978804749842
GOTERM_BP_DIRECT	GO:0045165~cell fate commitment	28	0.5956179536268879	0.003941677350670576	NOTCH1, PRDM1, RBPJ, SOX2, ERBB4, TRPS1, HEY2, SOX8, HES1, OTX2, SOX9, SOX6, WNT3, SOX5, KDM6B, SMAD2, MEF2C, EYA1, WNT7B, WNT5A, WNT7A, PAX6, MITF, GAP43, SPRY2, GAS1, NEUROG2, FGFR2	4163	72	18082	1.6891397763365092	0.9999999999997239	0.1342370305191161	0.131835357342661
GOTERM_BP_DIRECT	GO:0016049~cell growth	21	0.4467134652201659	0.004078242892206674	NOTCH2, MTPN, TGFB2, SGMS1, TGFB3, BRAT1, EMP1, P3H1, IL6RA, ADRA1A, MTOR, SLC9A1, RPTOR, SEC61A1, XRN2, BCL2, LAMTOR2, ITGAV, LAMTOR1, ATP6V0E, SOCS5	4163	49	18082	1.8615009780035001	0.9999999999998989	0.13697658007677643	0.1345258928342119
GOTERM_BP_DIRECT	GO:0001755~neural crest cell migration	21	0.4467134652201659	0.004078242892206674	SEMA5A, ACVR1, SEMA5B, SEMA4A, NRP2, SEMA6A, SEMA3D, SEMA4B, SEMA6D, SEMA4C, PAX6, SOX10, CORO1C, EFNB1, EDNRB, GBX2, ERBB4, KITL, CFL1, SOX8, PHACTR4	4163	49	18082	1.8615009780035001	0.9999999999998989	0.13697658007677643	0.1345258928342119
GOTERM_BP_DIRECT	GO:0045600~positive regulation of fat cell differentiation	21	0.4467134652201659	0.004078242892206674	CEBPA, CEBPB, LMO3, CREBL2, TMEM64, ZFP36L1, STK3, MEDAG, KLF5, CREB1, SFRP2, CARM1, ID2, ASXL2, SH3PXD2B, ZC3H12A, AKT1, CCDC3, WDFY2, AAMDC, ZBTB7C	4163	49	18082	1.8615009780035001	0.9999999999998989	0.13697658007677643	0.1345258928342119
GOTERM_BP_DIRECT	GO:0007266~Rho protein signal transduction	20	0.42544139544777704	0.004330523382348837	RTKN, ADRB1, MYO9B, BAIAP2, CELSR1, KALRN, RHOA, GNA13, ARHGAP32, EDNRA, BCL6, CDC42EP4, GNA12, CDC42EP3, CDC42EP2, CDH13, CDC42EP1, TAX1BP3, CTNNAL1, PHACTR4	4163	46	18082	1.8884792530470293	0.9999999999999841	0.1447858091577999	0.1421954047601392
GOTERM_BP_DIRECT	GO:0048708~astrocyte differentiation	8	0.17017655817911082	0.004610590054350974	ACTR3, NFIX, NOTCH1, STAT3, PAX6, SOX6, HES5, NKX2-2	4163	11	18082	3.1589107505513945	0.999999999999998	0.15003884612425702	0.14735445813705714
GOTERM_BP_DIRECT	GO:0015937~coenzyme A biosynthetic process	8	0.17017655817911082	0.004610590054350974	PANK4, PANK2, PANK3, ACOT7, PANK1, DCAKD, PPCDC, COASY	4163	11	18082	3.1589107505513945	0.999999999999998	0.15003884612425702	0.14735445813705714
GOTERM_BP_DIRECT	GO:0051272~positive regulation of cellular component movement	8	0.17017655817911082	0.004610590054350974	BCL6, PDPN, STMN1, ACTN4, ETS1, TGFBR1, VEGFA, CHST3	4163	11	18082	3.1589107505513945	0.999999999999998	0.15003884612425702	0.14735445813705714
GOTERM_BP_DIRECT	GO:0050771~negative regulation of axonogenesis	8	0.17017655817911082	0.004610590054350974	SYNGAP1, DAB1, RUFY3, LRP4, THY1, EPHB2, PTK2, RTN4	4163	11	18082	3.1589107505513945	0.999999999999998	0.15003884612425702	0.14735445813705714
GOTERM_BP_DIRECT	GO:2000772~regulation of cellular senescence	8	0.17017655817911082	0.004610590054350974	ING2, NEK4, TRP53, ABL1, VASH1, ZFP277, BMPR1A, ARNTL	4163	11	18082	3.1589107505513945	0.999999999999998	0.15003884612425702	0.14735445813705714
GOTERM_BP_DIRECT	GO:0035413~positive regulation of catenin import into nucleus	8	0.17017655817911082	0.004610590054350974	SEMA5A, KANK1, SMAD3, SFRP2, BAMBI, EGF, EGFR, SULF2	4163	11	18082	3.1589107505513945	0.999999999999998	0.15003884612425702	0.14735445813705714
GOTERM_BP_DIRECT	GO:0030178~negative regulation of Wnt signaling pathway	23	0.4892576047649437	0.00463407664693931	APC2, WWOX, NXN, CTNNBIP1, TSC2, HMGA2, LRP4, CSNK1E, APCDD1, NLK, CXXC4, NKD1, TSKU, DKK3, SOX2, ZNRF3, SFRP2, APC, CCND1, GRB10, DACT3, TAX1BP3, LZTS2	4163	56	18082	1.7839384372533542	0.9999999999999983	0.15013588145526385	0.147449757381153
GOTERM_BP_DIRECT	GO:1900006~positive regulation of dendrite development	11	0.2339927674962774	0.004747249019860246	CLIP1, PTPRZ1, OPA1, DAB2IP, SEZ6, ELAVL4, ABL1, IQGAP1, LRP8, PACSIN1, EZH2	4163	19	18082	2.514659215899465	0.9999999999999992	0.15112764053659442	0.14842377261658707
GOTERM_BP_DIRECT	GO:0046328~regulation of JNK cascade	11	0.2339927674962774	0.004747249019860246	MAPK9, RAP2A, PHLPP1, MAGI3, ULK4, RAPGEF1, EPHB1, SH3RF1, IGF1R, MAP4K4, MAPK8IP1	4163	19	18082	2.514659215899465	0.9999999999999992	0.15112764053659442	0.14842377261658707
GOTERM_BP_DIRECT	GO:0000079~regulation of cyclin-dependent protein serine/threonine kinase activity	11	0.2339927674962774	0.004747249019860246	CDKN2D, CCNA2, BLM, CDKN2B, CDKN1A, BCCIP, CCNYL1, SFN, CCNL1, MNAT1, CDK5RAP3	4163	19	18082	2.514659215899465	0.9999999999999992	0.15112764053659442	0.14842377261658707
GOTERM_BP_DIRECT	GO:0030278~regulation of ossification	11	0.2339927674962774	0.004747249019860246	ACVR1, ESRRA, CSF1, INTU, CREB3L1, P3H1, MAPK1, FGFR3, PBX1, DHRS3, MAPK3	4163	19	18082	2.514659215899465	0.9999999999999992	0.15112764053659442	0.14842377261658707
GOTERM_BP_DIRECT	GO:0034446~substrate adhesion-dependent cell spreading	18	0.3828972559029994	0.004813206327083203	SRC, FZD7, PXN, KIF14, FN1, ILK, PARVA, LAMC1, MERTK, ANTXR1, PEAK1, MICALL2, ABL1, TYRO3, ITGAV, RAC1, SRGAP2, EPHB3	4163	40	18082	1.954576026903675	0.9999999999999996	0.15125449239014255	0.14854835492727603
GOTERM_BP_DIRECT	GO:0045773~positive regulation of axon extension	18	0.3828972559029994	0.004813206327083203	MACF1, CDKL5, EIF2B2, SRF, LIMK1, FN1, ILK, NTN1, RAB11A, CDH4, RUFY3, MAP1B, EP300, DISC1, FXN, DBN1, EIF4G2, PAFAH1B1	4163	40	18082	1.954576026903675	0.9999999999999996	0.15125449239014255	0.14854835492727603
GOTERM_BP_DIRECT	GO:0031623~receptor internalization	18	0.3828972559029994	0.004813206327083203	GRIA1, ITGB1, GRIA2, TFRC, CD81, CLTC, ADM, ARRB2, DNM2, DNM3, SNX1, RAB31, GRK4, ACKR3, CD9, ULK1, EZR, RAMP1	4163	40	18082	1.954576026903675	0.9999999999999996	0.15125449239014255	0.14854835492727603
GOTERM_BP_DIRECT	GO:0071277~cellular response to calcium ion	22	0.4679855349925548	0.004984756795267113	MEF2C, CLIC4, JUN, JUND, CPNE7, WNT5A, CACYBP, FOS, IQGAP1, ADCY1, CARF, RYR3, MYLK, ITPKB, EEF2K, PPIF, FOSB, CPNE2, ECT2, JUNB, GPLD1, SLC25A24	4163	53	18082	1.8029632113996166	0.9999999999999999	0.15597602245703335	0.15318541074686245
GOTERM_BP_DIRECT	GO:0007346~regulation of mitotic cell cycle	17	0.3616251861306105	0.005026321179358831	CDKN1C, CDKN1A, PTCH1, GBF1, DAPK3, AATF, ASCL1, CKS1B, CYLD, MYC, CKS2, PIM1, BIRC5, SIK1, PIM3, FBXO5, CDK5RAP3	4163	37	18082	1.995663210652401	0.9999999999999999	0.15660733478836322	0.15380542808838024
GOTERM_BP_DIRECT	GO:0006606~protein import into nucleus	25	0.5318017443097213	0.005052963918201957	RPAIN, POM121, PTTG1IP, PPP3CA, IPO9, CFL1, NUP62, TPR, FAM53A, NUP88, KPNA3, NUP214, HSPA8, STAT3, TSC2, NUTF2, NUP153, NUP93, TMCO6, NUP50, CRY2, TXNIP, NUP98, NUPL1, KPNB1	4163	63	18082	1.7236120166699076	0.9999999999999999	0.15677034664862174	0.15396552345673845
GOTERM_BP_DIRECT	GO:0060828~regulation of canonical Wnt signaling pathway	12	0.2552648372686663	0.005128478967354633	IFT20, WWTR1, AMER2, FZD5, ZFP703, CTNND2, LRRK2, LRP4, ANKRD10, NRARP, BTRC, EMD	4163	22	18082	2.369183062913546	1.0	0.15844186919396885	0.15560714031327919
GOTERM_BP_DIRECT	GO:0071526~semaphorin-plexin signaling pathway	16	0.34035311635822163	0.0052041369443711575	SEMA5A, SEMA5B, NRP1, SEMA4A, SEMA6A, PLXND1, SEMA3D, SEMA4B, SEMA3A, SEMA6D, SEMA4C, PLXNA2, FLNA, PLXNA1, PLXNC1, RAC1	4163	34	18082	2.044001073886196	1.0	0.16010374246506562	0.15723928053349998
GOTERM_BP_DIRECT	GO:0048844~artery morphogenesis	13	0.2765369070410551	0.005324377782467795	NRP1, NOTCH3, FOXC1, PRRX1, PRRX2, CHD7, PRDM1, RBPJ, TGFBR1, VEGFA, SMAD7, ZMIZ1, HES1	4163	25	18082	2.258621186644247	1.0	0.16141666002118163	0.15852870830542437
GOTERM_BP_DIRECT	GO:0009416~response to light stimulus	13	0.2765369070410551	0.005324377782467795	JUND, FECH, KMT2A, OGG1, SLC1A2, SLC1A3, FOS, ELK1, DNM2, MAPK10, PER1, BHLHE40, POLG	4163	25	18082	2.258621186644247	1.0	0.16141666002118163	0.15852870830542437
GOTERM_BP_DIRECT	GO:0045746~negative regulation of Notch signaling pathway	15	0.3190810465858328	0.005329281656713252	DLX1, EGFL7, DLX2, FBXW7, RITA1, NRARP, CBFA2T2, GDPD5, NFKBIA, NEURL1A, HEY1, BCL6, HEY2, NUMB, CHAC1	4163	31	18082	2.101694652584597	1.0	0.16141666002118163	0.15852870830542437
GOTERM_BP_DIRECT	GO:0046330~positive regulation of JNK cascade	27	0.574345883854499	0.005350226560861697	ZFP622, RASGRP1, LMNB1, STK3, RASSF2, RIPK1, MAP3K7, ANKRD6, GADD45B, GADD45A, RIPK2, WNT7B, WNT5A, MINK1, TNFRSF19, DAB2IP, WNT7A, TPD52L1, GADD45G, HIPK2, TAOK3, TRAF4, TAOK1, TAOK2, PLCB1, MYD88, MAP3K11	4163	70	18082	1.6753508802031503	1.0	0.16141666002118163	0.15852870830542437
GOTERM_BP_DIRECT	GO:0006479~protein methylation	14	0.2978089768134439	0.00537908563850974	PRMT5, BTG2, BTG1, ICMT, PRMT1, MTR, METTL21A, GSPT1, PCMT1, NTMT1, CARM1, ETF1, SNRPD3, SNRPB	4163	28	18082	2.1717511410040835	1.0	0.16141666002118163	0.15852870830542437
GOTERM_BP_DIRECT	GO:0006024~glycosaminoglycan biosynthetic process	14	0.2978089768134439	0.00537908563850974	B3GAT3, SDC2, GLCE, SDC3, XYLT1, NDST2, EXT1, UGDH, GPC1, PXYLP1, GPC2, AGRN, GPC6, EXTL3	4163	28	18082	2.1717511410040835	1.0	0.16141666002118163	0.15852870830542437
GOTERM_BP_DIRECT	GO:0001933~negative regulation of protein phosphorylation	31	0.6594341629440545	0.0056498795811289375	PPP1R15B, PID1, PRKDC, LRRK2, PSEN2, PEBP1, CIB1, ARRB2, PARK2, CORO1C, PPP2CA, ZC3H12A, BAG1, CHP1, INPP5K, CDK5RAP3, MEN1, WWTR1, PRNP, ANGPT1, IGFBP3, INSR, CTDSPL, DAB2IP, PAX6, MTOR, DUSP6, IBTK, CTDSP2, INSM1, CACTIN	4163	84	18082	1.6029591755030141	1.0	0.16885068691031052	0.16582973088938036
GOTERM_BP_DIRECT	GO:0043966~histone H3 acetylation	20	0.42544139544777704	0.005725146273608177	BRPF1, TAF12, JADE1, BRCA2, SMARCA4, ING4, PER1, KAT2B, YEATS2, KAT6B, SAP130, TADA3, MBIP, WDR5, TADA1, EP300, KAT7, TRIM16, TCF3, MAP3K7	4163	47	18082	1.848298843407731	1.0	0.17040455697300438	0.16735580021754634
GOTERM_BP_DIRECT	GO:0072583~clathrin-mediated endocytosis	9	0.1914486279514997	0.006051017471714689	HIP1, INPP5F, FCHO1, FCHO2, CANX, HIP1R, CLTA, FNBP1L, DLL1	4163	14	18082	2.79225146700525	1.0	0.1772221997115798	0.1740514665564013
GOTERM_BP_DIRECT	GO:0032886~regulation of microtubule-based process	9	0.1914486279514997	0.006051017471714689	MAP10, MACF1, CENPF, APC, CEP120, TACC3, TACC1, TACC2, CLASP2	4163	14	18082	2.79225146700525	1.0	0.1772221997115798	0.1740514665564013
GOTERM_BP_DIRECT	GO:0006337~nucleosome disassembly	9	0.1914486279514997	0.006051017471714689	SMARCD1, SMARCD2, SMARCC1, SMARCD3, HIST3H2A, CEBPG, ARID1A, ARID2, SMARCA4	4163	14	18082	2.79225146700525	1.0	0.1772221997115798	0.1740514665564013
GOTERM_BP_DIRECT	GO:1901653~cellular response to peptide	9	0.1914486279514997	0.006051017471714689	KLF10, KLF11, KLF5, ID1, AKT1, KLF4, KLF15, KLF3, PPP1R9B	4163	14	18082	2.79225146700525	1.0	0.1772221997115798	0.1740514665564013
GOTERM_BP_DIRECT	GO:0006325~chromatin organization	19	0.4041693256753882	0.006106514766288993	HDAC4, HDAC5, HDAC2, GPX4, ATAD2, HDAC11, MUM1, ARID1A, SMARCA2, HDAC7, ING4, MORF4L1, ING2, ING3, MORF4L2, UBN1, HMG20B, ZFP462, HMGN1	4163	44	18082	1.8756032581398905	1.0	0.17813506421819922	0.17494799874256634
GOTERM_BP_DIRECT	GO:0043123~positive regulation of I-kappaB kinase/NF-kappaB signaling	49	1.0423314188470538	0.006219912599840936	TRAF3IP2, LITAF, PARK2, TRIM8, AKAP13, GJA1, TBK1, LGALS1, TFG, NUP62, MAP3K7, IKBKE, TMED4, TRIM62, RIPK2, PRKCB, PRKCE, TNFRSF19, ZDHHC13, TICAM1, ZDHHC17, RHOA, PPM1A, PELI1, UBE2V1, ANKRD17, RNF31, BCL10, CXXC5, MALT1, MTDH, SHARPIN, ABL1, FLNA, FYN, RIPK1, FADD, ECT2, BRD4, MAP3K3, NDFIP2, NDFIP1, PLK2, NEK6, UBE2N, CTNNB1, TRIM32, MAP3K14, MYD88	4163	149	18082	1.4284000793181224	1.0	0.1807230160953783	0.17748964883117527
GOTERM_BP_DIRECT	GO:0048845~venous blood vessel morphogenesis	7	0.14890448840672196	0.006472591463912826	EFNB2, CCBE1, NOTCH1, HEG1, CCM2, PROX1, EPHB4	4163	9	18082	3.3782795526730185	1.0	0.1833754478276581	0.1800946251473217
GOTERM_BP_DIRECT	GO:0070307~lens fiber cell development	7	0.14890448840672196	0.006472591463912826	TMOD1, BFSP2, FRS2, VIM, FGFR3, FGFR2, SMARCA4	4163	9	18082	3.3782795526730185	1.0	0.1833754478276581	0.1800946251473217
GOTERM_BP_DIRECT	GO:0048024~regulation of mRNA splicing, via spliceosome	7	0.14890448840672196	0.006472591463912826	KHDRBS1, TIA1, SON, KHDRBS3, SRSF3, SRSF10, JMJD6	4163	9	18082	3.3782795526730185	1.0	0.1833754478276581	0.1800946251473217
GOTERM_BP_DIRECT	GO:0061549~sympathetic ganglion development	7	0.14890448840672196	0.006472591463912826	NRP1, NRP2, FZD3, SEMA3A, CTNNB1, INSM1, ASCL1	4163	9	18082	3.3782795526730185	1.0	0.1833754478276581	0.1800946251473217
GOTERM_BP_DIRECT	GO:0042473~outer ear morphogenesis	7	0.14890448840672196	0.006472591463912826	SALL1, EYA1, PRKRA, GAS1, MAPK1, MAPK3, FGFR1	4163	9	18082	3.3782795526730185	1.0	0.1833754478276581	0.1800946251473217
GOTERM_BP_DIRECT	GO:0010595~positive regulation of endothelial cell migration	18	0.3828972559029994	0.006486512016848327	BCAS3, CCBE1, BMPR2, ANGPT1, WNT5A, WNT7A, PROX1, FGF1, THBS1, ETS1, VEGFA, RHOB, FOXP1, ZC3H12A, ITGB1BP1, GPLD1, SASH1, BCAR1	4163	41	18082	1.9069034408816343	1.0	0.1833754478276581	0.1800946251473217
GOTERM_BP_DIRECT	GO:0010508~positive regulation of autophagy	18	0.3828972559029994	0.006486512016848327	SH3GLB1, UVRAG, LRRK2, PLK2, TFEB, TSC2, TICAM1, FOXO1, TPCN1, MTDH, TRIM8, TMEM59, STK11, ZC3H12A, SH3BP4, ULK1, ATG7, RNF152	4163	41	18082	1.9069034408816343	1.0	0.1833754478276581	0.1800946251473217
GOTERM_BP_DIRECT	GO:0030324~lung development	42	0.8934269304403318	0.006680708497343891	CEBPA, NOTCH1, TSHZ3, EPAS1, PTN, HMGB1, FGF1, EGFR, GLI3, GLI2, BAG6, PDPN, NPHP3, EP300, HES1, EIF4E, SMAD2, CCBE1, SREBF1, FBXW7, HEG1, WNT7B, WNT5A, PROX1, VEGFA, JMJD6, FOXP1, TGFBR2, MYCN, SP1, NFIB, CRISPLD2, SP3, SPRY2, CTNNB1, DHCR7, ZFPM2, STK40, ADA, FGFR2, BMPR1A, FGFR1	4163	124	18082	1.471186256809218	1.0	0.18813902929827683	0.18477298001692277
GOTERM_BP_DIRECT	GO:0009749~response to glucose	29	0.6168900233992768	0.006783657932128197	CDKN1B, ILDR2, IRS2, THBS1, SLC8A1, TXN2, GJA1, SESN2, ENSA, NNAT, EP300, GLUL, NKX2-2, SMAD2, EGR1, TCF7L2, SREBF1, ANGPT2, EIF2B2, RMI1, BAD, APOA2, RHOA, TGFBR2, GPAM, RPS6KB1, TXNIP, GPLD1, VAMP2	4163	78	18082	1.6148918740799596	1.0	0.18989262019315253	0.18649519691463534
GOTERM_BP_DIRECT	GO:0060021~palate development	31	0.6594341629440545	0.006845031468975055	GABRB3, INSIG2, INSIG1, SCHIP1, SATB2, NPRL3, CHD7, GLI3, PRDM16, EPHB2, MEN1, EPHB3, SMAD2, MEF2C, TGFB2, PLEKHA1, PRRX1, TIPARP, TGFB3, WNT5A, WNT7A, DHRS3, TGFBR1, TGFBR2, SKI, ASPH, GAS1, WDPCP, BCOR, SOS1, BMPR1A	4163	85	18082	1.5841008322618022	1.0	0.18989262019315253	0.18649519691463534
GOTERM_BP_DIRECT	GO:0021915~neural tube development	21	0.4467134652201659	0.006929078074451373	TCF7L2, STIL, NOTCH1, INTU, C2CD3, WNT5A, TULP3, PKD1, GLI3, ZFP36L1, TTBK2, GLI2, SALL1, SFRP2, SALL2, PLXNA2, HES1, DCHS1, PHGDH, HES5, KDM6A	4163	51	18082	1.7885009396504217	1.0	0.18989262019315253	0.18649519691463534
GOTERM_BP_DIRECT	GO:0030518~intracellular steroid hormone receptor signaling pathway	10	0.21272069772388852	0.007002322787783555	MED14, CALCOCO1, MED24, NR6A1, MED30, THRAP3, CARM1, MED4, MED16, ESR2	4163	17	18082	2.5550013423577456	1.0	0.18989262019315253	0.18649519691463534
GOTERM_BP_DIRECT	GO:0050678~regulation of epithelial cell proliferation	10	0.21272069772388852	0.007002322787783555	EDNRA, NOTCH1, EDNRB, SMAD3, HEY1, HES1, FRS2, FGFR2, HES5, HMGN1	4163	17	18082	2.5550013423577456	1.0	0.18989262019315253	0.18649519691463534
GOTERM_BP_DIRECT	GO:1902236~negative regulation of endoplasmic reticulum stress-induced intrinsic apoptotic signaling pathway	10	0.21272069772388852	0.007002322787783555	CREB3, PTPN1, OPA1, WFS1, LRRK2, CREB3L1, TMBIM6, TXNDC12, PARK2, HERPUD1	4163	17	18082	2.5550013423577456	1.0	0.18989262019315253	0.18649519691463534
GOTERM_BP_DIRECT	GO:0002042~cell migration involved in sprouting angiogenesis	10	0.21272069772388852	0.007002322787783555	EFNB2, ITGB1, NRP1, NR4A1, EGR3, SRF, GPLD1, EPHB4, VEGFA, ROBO1	4163	17	18082	2.5550013423577456	1.0	0.18989262019315253	0.18649519691463534
GOTERM_BP_DIRECT	GO:0048712~negative regulation of astrocyte differentiation	10	0.21272069772388852	0.007002322787783555	MECP2, KDM4A, DAB1, MYCN, ID4, HMGA2, GPR37L1, ATF5, FGFR3, HES5	4163	17	18082	2.5550013423577456	1.0	0.18989262019315253	0.18649519691463534
GOTERM_BP_DIRECT	GO:0048488~synaptic vesicle endocytosis	10	0.21272069772388852	0.007002322787783555	CD24A, GRN, CDK5, DENND1A, CANX, AMPH, SCRIB, STON2, SH3GL2, PACSIN1	4163	17	18082	2.5550013423577456	1.0	0.18989262019315253	0.18649519691463534
GOTERM_BP_DIRECT	GO:0003222~ventricular trabecula myocardium morphogenesis	10	0.21272069772388852	0.007002322787783555	TGFB2, NOTCH1, HEY1, HEG1, CHD7, HEY2, UBE4B, RBPJ, TGFBR1, BMPR1A	4163	17	18082	2.5550013423577456	1.0	0.18989262019315253	0.18649519691463534
GOTERM_BP_DIRECT	GO:0048589~developmental growth	16	0.34035311635822163	0.0071981186492394485	SMAD2, SMAD3, SRF, NCOA3, IL6RA, ADM, SOX10, GLI3, GLI2, CHST11, ZMIZ1, BCL2, EIF4H, GNAS, GAS1, BMPR1A	4163	35	18082	1.9856010432037334	1.0	0.19448201014660974	0.19100247677742022
GOTERM_BP_DIRECT	GO:0051297~centrosome organization	15	0.3190810465858328	0.007496423434996269	CEP68, UVRAG, PPP1R12A, XRCC2, CEP120, ARL2, HAUS3, CHD3, CKAP5, HAUS2, GOLGA2, HAUS8, CROCC, CDK5RAP2, SDCCAG8	4163	32	18082	2.0360166946913285	1.0	0.20093898041317101	0.19734392353880265
GOTERM_BP_DIRECT	GO:0032212~positive regulation of telomere maintenance via telomerase	15	0.3190810465858328	0.007496423434996269	CCT3, CCT2, NEK7, POT1A, AURKB, HMBOX1, TCP1, CTNNB1, MAPK1, PRKCQ, MAP2K7, CCT7, HNRNPA1, MAPK3, WRAP53	4163	32	18082	2.0360166946913285	1.0	0.20093898041317101	0.19734392353880265
GOTERM_BP_DIRECT	GO:0007519~skeletal muscle tissue development	23	0.4892576047649437	0.007519431935701839	ZBTB18, SVIL, MEF2C, MBNL1, CCNT2, MYL6B, GPCPD1, RHOA, FOXP1, MYLPF, NEURL1A, RCAN1, PSMA6, PDLIM3, MYL6, SIN3B, CDK5, HLX, EP300, MYH14, FLNB, CASQ1, METTL8	4163	58	18082	1.7224233187273768	1.0	0.20093898041317101	0.19734392353880265
GOTERM_BP_DIRECT	GO:0030521~androgen receptor signaling pathway	11	0.2339927674962774	0.0075560045191474185	MED14, KDM3A, DAXX, MED24, MED30, THRAP3, UBE3A, ARID1A, MED4, MED16, RHOA	4163	20	18082	2.388926255104492	1.0	0.20118205486980872	0.1975826490806876
GOTERM_BP_DIRECT	GO:0006611~protein export from nucleus	14	0.2978089768134439	0.007723613582693394	EIF5A, HSPA9, NUP214, NXT1, AHCYL1, STRADA, NUTF2, PKD1, FRAT1, XPO1, XPO6, CHP1, NUP88, CALR	4163	29	18082	2.0968631706246326	1.0	0.2048996327988443	0.20123371475778332
GOTERM_BP_DIRECT	GO:0008089~anterograde axonal transport	12	0.2552648372686663	0.0078092948084615985	AP3M2, BLOC1S4, SPAST, BLOC1S1, BLOC1S3, AP3D1, DTNBP1, KIF1B, AP3S1, HAP1, SPG7, SOD1	4163	23	18082	2.266175103656435	1.0	0.2056822179408483	0.20200229844477466
GOTERM_BP_DIRECT	GO:0048041~focal adhesion assembly	12	0.2552648372686663	0.0078092948084615985	CTTN, ITGA2, RCC2, ACTN1, TAOK2, PXN, BCL2, TESK2, ITGAV, SORBS1, THY1, ARHGEF7	4163	23	18082	2.266175103656435	1.0	0.2056822179408483	0.20200229844477466
GOTERM_BP_DIRECT	GO:0032436~positive regulation of proteasomal ubiquitin-dependent protein catabolic process	25	0.5318017443097213	0.007912660012129404	VCP, ZFAND2A, LRRK2, PSEN2, RNF19B, HSPBP1, PARK2, NUB1, RNF114, RNF138, RNF217, AKT1, ATG7, SOCS5, USP5, CSNK1A1, PLK2, CSNK1E, SIRT2, SMAD7, RNF144A, GCLC, STUB1, TRIB1, TRIB2	4163	65	18082	1.670577800772372	1.0	0.20765769393839245	0.20394243063520623
GOTERM_BP_DIRECT	GO:0042472~inner ear morphogenesis	27	0.574345883854499	0.008143935733137658	INSIG2, INSIG1, CHD7, CELSR1, SOBP, DLL1, NTN1, SOX2, ABR, GBX2, MYO6, ZIC1, SLITRK6, OTX2, OTX1, EPHB2, FZD3, EYA1, PRRX1, WNT5A, PRRX2, BCR, NR4A3, MAFB, SPRY2, FGFR2, FGFR1	4163	72	18082	1.6288133557530626	1.0	0.21296391942154974	0.20915372091783177
GOTERM_BP_DIRECT	GO:0001666~response to hypoxia	60	1.2763241863433312	0.008189455876773184	CDKN1B, ADM, ABAT, PLOD2, PLAT, LIMD1, ETS1, SLC8A1, SLC2A8, TXN2, MECP2, ALKBH5, EDNRA, FUNDC1, ADORA1, EP300, SOX4, ADSL, PRKCB, ITGA2, TSC2, ACTN4, RHOA, PGF, TGFBR2, CREB1, KCNMA1, DDIT4, PPARA, CAMK2D, CHRNA4, EPAS1, SRF, ITPR1, PSEN2, ITPR2, CXCR4, TM9SF4, HSP90B1, HSPD1, CST3, PDLIM1, MUC1, CAMK2G, EGR1, ARNT2, EGLN3, TGFB2, ANGPT2, SMAD3, TGFB3, MTHFR, SOD2, MT3, VEGFA, FOSL2, CD24A, ERCC…	4163	192	18082	1.3573444631275522	1.0	0.21331841592851494	0.20950187502621564
GOTERM_BP_DIRECT	GO:0009790~embryo development	29	0.6168900233992768	0.008244893704967185	CCDC47, PSEN2, TNFAIP1, ACVR1B, SLC9A1, CKS1B, BAG6, MECP2, STOX2, KIF1B, E4F1, MEN1, GTF2I, ACVR1, AKIRIN2, TGFB3, APLP2, WNT5A, TPM1, SMARCA5, TGFBR1, FOXP1, TWSG1, RAB14, RASA1, CKS2, BIRC5, GTF2IRD1, CDK5R1	4163	79	18082	1.5944502047878082	1.0	0.21331841592851494	0.20950187502621564
GOTERM_BP_DIRECT	GO:0007030~Golgi organization	29	0.6168900233992768	0.008244893704967185	USP6NL, TMED10, UBXN2B, ATL3, LRRK2, CLTC, ATL2, ARHGAP21, VCPIP1, LMAN1, BAG5, LMAN2, MYO18A, CLASP1, CLASP2, RAB2A, BCAS3, FBXW8, CSNK1A1, GBF1, GOLPH3L, CIT, VMP1, GOLPH3, RAB30, PLEKHM2, KIFC3, ARHGEF7, BLZF1	4163	79	18082	1.5944502047878082	1.0	0.21331841592851494	0.20950187502621564
GOTERM_BP_DIRECT	GO:0072659~protein localization to plasma membrane	24	0.5105296745373326	0.008641869125782797	C2CD5, KCNIP3, MYO5A, EMP2, ANK2, ANK3, RAB11A, RAB10, DLG1, DPP6, RAP2A, TMEM88, AKT2, FCHO2, P2RY1, MAP7, RAPGEF2, DCHS1, TNIK, RAC1, RAPGEF6, RAMP1, GPR158, RAB8A	4163	62	18082	1.6813557220676778	1.0	0.221837443579668	0.2178684863126731
GOTERM_BP_DIRECT	GO:0036089~cleavage furrow formation	6	0.12763241863433314	0.008863433333243376	SNX18, SPIRE1, SNX9, SNX33, RHOA, AURKB	4163	7	18082	3.7230019560070002	1.0	0.221837443579668	0.2178684863126731
GOTERM_BP_DIRECT	GO:0048841~regulation of axon extension involved in axon guidance	6	0.12763241863433314	0.008863433333243376	NRP1, PLXND1, SEMA3A, PLXNA2, PLXNA1, PLXNC1	4163	7	18082	3.7230019560070002	1.0	0.221837443579668	0.2178684863126731
GOTERM_BP_DIRECT	GO:0060831~smoothened signaling pathway involved in dorsal/ventral neural tube patterning	6	0.12763241863433314	0.008863433333243376	PTCH1, WDR19, IFT122, TULP3, GLI3, GLI2	4163	7	18082	3.7230019560070002	1.0	0.221837443579668	0.2178684863126731
GOTERM_BP_DIRECT	GO:0048842~positive regulation of axon extension involved in axon guidance	6	0.12763241863433314	0.008863433333243376	SEMA5A, NRP1, BMPR2, DSCAM, MEGF8, VEGFA	4163	7	18082	3.7230019560070002	1.0	0.221837443579668	0.2178684863126731
GOTERM_BP_DIRECT	GO:0032808~lacrimal gland development	6	0.12763241863433314	0.008863433333243376	FOXC1, IGSF3, PAX6, SOX9, SOX10, FGFR2	4163	7	18082	3.7230019560070002	1.0	0.221837443579668	0.2178684863126731
GOTERM_BP_DIRECT	GO:0045607~regulation of auditory receptor cell differentiation	6	0.12763241863433314	0.008863433333243376	NOTCH1, MYCN, HEY1, HEY2, HES1, HES5	4163	7	18082	3.7230019560070002	1.0	0.221837443579668	0.2178684863126731
GOTERM_BP_DIRECT	GO:1903608~protein localization to cytoplasmic stress granule	6	0.12763241863433314	0.008863433333243376	TIA1, DDX3X, SSB, DHX9, DDX1, YBX1	4163	7	18082	3.7230019560070002	1.0	0.221837443579668	0.2178684863126731
GOTERM_BP_DIRECT	GO:0031532~actin cytoskeleton reorganization	21	0.4467134652201659	0.008868151058018294	PTPN1, SHC1, MINK1, DTNBP1, PARVA, ANTXR1, RHOA, EPS8, MKLN1, RAP2A, SIPA1L1, CTTN, S1PR1, MICALL2, FLNA, MYH9, TNIK, LPIN1, EZR, SPTAN1, SMAP1	4163	52	18082	1.7541066908109906	1.0	0.221837443579668	0.2178684863126731
GOTERM_BP_DIRECT	GO:0061001~regulation of dendritic spine morphogenesis	8	0.17017655817911082	0.008877133429232822	DNM3, EPHA4, SIPA1L1, CDK5, LRRK2, CFL1, PDLIM5, CDK5R1	4163	12	18082	2.8956681880054447	1.0	0.221837443579668	0.2178684863126731
GOTERM_BP_DIRECT	GO:0007015~actin filament organization	30	0.6381620931716656	0.009057610913450531	SRF, INPPL1, PCDH15, TRF, WASL, AKAP2, PPP1R9B, PDLIM3, TMSB4X, CFL1, NCK2, RAC1, PACSIN1, NCK1, ACTR3, TMOD1, ACTN1, TMOD3, TMOD2, EMP2, SORBS2, SORBS1, MTSS1, DLG1, RUFY3, FSCN1, BCL2, FAT1, DBN1, BCAR1	4163	83	18082	1.5699405838583735	1.0	0.22557764322545848	0.22154176897490738
GOTERM_BP_DIRECT	GO:0042127~regulation of cell proliferation	69	1.467772814294831	0.00909879391672623	B4GALT1, BMPR2, CDKN1B, CD81, HP1BP3, TNC, CIB1, BRCA1, PRDM1, BRCA2, RBPJ, GLI3, PPP1R9B, FNTB, SOX9, JARID2, TEAD1, JUNB, MITF, MIF, GNL3, TGFBR2, RNF126, SFRP2, TXNIP, RAPGEF2, BIRC6, SGK1, ATF5, CEBPA, NOTCH1, SRC, SHC1, ASCL1, FOXO1, EGFR, BAG6, CNN2, CHST11, FYN, TCFL5, ESRRA, EGLN3, TGFB2, JAG1, YES1, JUND, JUP, PTCH1, WNT7A, KLF4, PTK2, ESR2, PBX1, NFKBIA, BCL6, CDK4, TRP53, SPRY2, FAS, P…	4163	227	18082	1.3202716187601917	1.0	0.225835149350066	0.22179466798365535
GOTERM_BP_DIRECT	GO:0043085~positive regulation of catalytic activity	17	0.3616251861306105	0.009182205061136282	BCAS3, HSPA8, BTG1, YWHAB, B3GAT3, PSEN2, AZIN2, CIB1, MT3, SOD1, P2RX7, APH1A, APH1B, MYC, BCL2, FXN, PHACTR4	4163	39	18082	1.8933215075420216	1.0	0.2271354914109455	0.22307174525213178
GOTERM_BP_DIRECT	GO:0045668~negative regulation of osteoblast differentiation	22	0.4679855349925548	0.010292620405572704	HDAC4, HDAC5, SMAD3, NOTCH1, PTCH1, NFATC1, AXIN2, TMEM64, RORB, LIMD1, TOB1, AREG, HDAC7, SKI, SOX2, TWSG1, ID2, NBR1, ID1, ID3, MEN1, FGFR1	4163	56	18082	1.7063758965032085	1.0	0.2529948948549796	0.2484684906995573
GOTERM_BP_DIRECT	GO:0032467~positive regulation of cytokinesis	15	0.3190810465858328	0.01030757188221855	MAP10, SVIL, PRKCE, CUL3, KIF14, KIF23, CDC6, RHOA, AURKB, CIT, IGF1R, SPAST, GIPC1, PKP4, ECT2	4163	33	18082	1.9743192190946213	1.0	0.2529948948549796	0.2484684906995573
GOTERM_BP_DIRECT	GO:0061351~neural precursor cell proliferation	9	0.1914486279514997	0.010373023359509594	IFT20, GRN, MELK, ZFP503, CXCR4, PAX6, PCNT, EPHB1, DBN1	4163	15	18082	2.6061013692049	1.0	0.2529948948549796	0.2484684906995573
GOTERM_BP_DIRECT	GO:0043149~stress fiber assembly	9	0.1914486279514997	0.010373023359509594	ITGB1, ITGB5, SRC, SRF, CUL3, ZYX, TNFAIP1, SORBS1, RHOA	4163	15	18082	2.6061013692049	1.0	0.2529948948549796	0.2484684906995573
GOTERM_BP_DIRECT	GO:0002062~chondrocyte differentiation	19	0.4041693256753882	0.010400363746428417	MEF2C, ARID5A, HMGA2, WNT7A, IFT80, GLI2, RUNX1, SNX19, NFIB, TRPS1, CREB3L2, MATN1, SOX9, BMPR1B, MEF2D, GPLD1, HES5, BMPR1A, FGFR1	4163	46	18082	1.7940552903946778	1.0	0.2529948948549796	0.2484684906995573
GOTERM_BP_DIRECT	GO:0034599~cellular response to oxidative stress	24	0.5105296745373326	0.010705489620040937	TXN1, VKORC1L1, MGMT, LRRK2, TXNL1, FANCC, FOXO3, COQ7, MT3, FOXO1, BACH2, ETV5, SIRT2, TXN2, SETX, PRKRA, ALDH3B1, SESN2, ZC3H12A, ADNP2, CPEB2, NFE2L1, SLC25A24, NFE2L2	4163	63	18082	1.6546675360031113	1.0	0.2595549503243038	0.25491117833680255
GOTERM_BP_DIRECT	GO:0007569~cell aging	14	0.2978089768134439	0.010803926711417212	ZFP217, ILK, MIF, BRCA2, MTOR, SOD1, MNT, WRN, ZMIZ1, TRP53, NUP62, PDCD4, BCL2, CDK1	4163	30	18082	2.0269677316038113	1.0	0.2610770672640159	0.25640606264620847
GOTERM_BP_DIRECT	GO:0060041~retina development in camera-type eye	30	0.6381620931716656	0.01085441470688135	MAX, CHD7, LPCAT1, RORB, CLN8, DLL1, CLCN2, C1QTNF5, SOX8, NPHP4, SOX9, MYH10, TGIF1, TUB, NTRK2, AGTPBP1, TGIF2, IFT140, PAPD4, PAX6, MERTK, JMJD6, SKI, AHI1, TTLL5, APC, XRN2, RARB, BMPR1B, MDM1	4163	84	18082	1.551250815002917	1.0	0.26143429106508304	0.25675689525389406
GOTERM_BP_DIRECT	GO:0051056~regulation of small GTPase mediated signal transduction	10	0.21272069772388852	0.011176913127955495	RAP1GAP2, SIPA1L1, CHN2, RALGAPA2, TSC2, ARHGAP26, SIPA1L2, SIPA1L3, RAP1GAP, GARNL3	4163	18	18082	2.413056823337871	1.0	0.2645337567302917	0.259800907490785
GOTERM_BP_DIRECT	GO:0001736~establishment of planar polarity	10	0.21272069772388852	0.011176913127955495	IFT20, TTC8, FZD3, WNT5A, DCHS1, WDPCP, FUZ, FAT4, RPGRIP1L, CELSR1	4163	18	18082	2.413056823337871	1.0	0.2645337567302917	0.259800907490785
GOTERM_BP_DIRECT	GO:0051149~positive regulation of muscle cell differentiation	10	0.21272069772388852	0.011176913127955495	SPAG9, EIF5A, RBM4, SETD3, MAML1, ABL1, CAMK1, TCF3, NEO1, MAP2K6	4163	18	18082	2.413056823337871	1.0	0.2645337567302917	0.259800907490785
GOTERM_BP_DIRECT	GO:0007095~mitotic G2 DNA damage checkpoint	10	0.21272069772388852	0.011176913127955495	MUS81, MBD4, BLM, TAOK3, CCNG1, CDK1, HMGA2, FOXN3, CDK5RAP3, IER3	4163	18	18082	2.413056823337871	1.0	0.2645337567302917	0.259800907490785
GOTERM_BP_DIRECT	GO:0007163~establishment or maintenance of cell polarity	13	0.2765369070410551	0.011207396482486143	ACTR3, CAP1, MACF1, PARVA, RPGRIP1L, SYNE2, APC, FSCN1, FAT1, NPHP3, LIMS1, CLASP2, CAP2	4163	27	18082	2.091315913559488	1.0	0.2645337567302917	0.259800907490785
GOTERM_BP_DIRECT	GO:0045740~positive regulation of DNA replication	18	0.3828972559029994	0.011230179042831558	ATF1, CTC1, JUN, SHC1, TGFB3, INSR, CACYBP, TNFAIP1, AREG, EGFR, IGF1R, GLI2, CST3, MAPK8, KITL, CDK1, RAC1, CALR	4163	43	18082	1.8182102575848142	1.0	0.2645337567302917	0.259800907490785
GOTERM_BP_DIRECT	GO:0021891~olfactory bulb interneuron development	5	0.10636034886194426	0.01143928948846453	ROBO2, SALL3, WNT5A, ATF5, ROBO1	4163	5	18082	4.343502282008167	1.0	0.2645337567302917	0.259800907490785
GOTERM_BP_DIRECT	GO:0097167~circadian regulation of translation	5	0.10636034886194426	0.01143928948846453	PER2, PER1, RBM4, RBM14, HNRNPD	4163	5	18082	4.343502282008167	1.0	0.2645337567302917	0.259800907490785
GOTERM_BP_DIRECT	GO:0033152~immunoglobulin V(D)J recombination	5	0.10636034886194426	0.01143928948846453	XRCC4, PRKDC, LIG4, TCF3, FOXP1	4163	5	18082	4.343502282008167	1.0	0.2645337567302917	0.259800907490785
GOTERM_BP_DIRECT	GO:0035335~peptidyl-tyrosine dephosphorylation	12	0.2552648372686663	0.011462065830435799	DUSP4, PTPN1, PTPRS, EYA1, PTPRZ1, UBASH3B, PTPRO, PTPRJ, PTPN12, PTPN13, DUSP6, DUSP7	4163	24	18082	2.1717511410040835	1.0	0.2645337567302917	0.259800907490785
GOTERM_BP_DIRECT	GO:0006469~negative regulation of protein kinase activity	33	0.7019783024888321	0.01146323089431777	RTN4R, LRRC4, PRKAG2, ILK, THY1, SHB, PPM1E, PPM1F, SOCS3, UBASH3B, FLRT3, LRRTM1, FLRT1, AKT1, CHP1, INPP5K, TRIM27, SOCS5, LRRC4B, WWTR1, GADD45B, GADD45A, TSC2, GADD45G, PCP4, PRKAR1A, GNAQ, AKT1S1, ITGB1BP1, NF2, CEP85, PKIG, TRIB1	4163	95	18082	1.508795529539679	1.0	0.2645337567302917	0.259800907490785
GOTERM_BP_DIRECT	GO:0006303~double-strand break repair via nonhomologous end joining	11	0.2339927674962774	0.011488901207352195	XRCC6, DCLRE1C, KDM2A, PSMD14, XRCC4, PRKDC, SETMAR, LIG4, PRPF19, MLH1, NHEJ1	4163	21	18082	2.2751678620042783	1.0	0.2645337567302917	0.259800907490785
GOTERM_BP_DIRECT	GO:0043393~regulation of protein binding	11	0.2339927674962774	0.011488901207352195	HDAC4, HDAC5, CYLD, SMARCD3, ANGPT1, SRC, APLP2, PSEN2, CAMK1, TGFBR1, HOPX	4163	21	18082	2.2751678620042783	1.0	0.2645337567302917	0.259800907490785
GOTERM_BP_DIRECT	GO:0006970~response to osmotic stress	11	0.2339927674962774	0.011488901207352195	VAC14, TSC22D4, MAPK8, TSC22D3, TSC22D2, KCNMA1, MAP7, FMO1, LRRC8A, MAP2K7, EGFR	4163	21	18082	2.2751678620042783	1.0	0.2645337567302917	0.259800907490785
GOTERM_BP_DIRECT	GO:0009966~regulation of signal transduction	17	0.3616251861306105	0.012094870884238584	PTPN1, 2810408A11RIK, SPRY4, AFAP1, ACVR1B, ACVR2A, RUNX1, SPRED2, SPRED1, NCLN, CDH2, GNAS, SPRY2, BIRC5, BIRC6, MGLL, CDC42SE2	4163	40	18082	1.845988469853471	1.0	0.27761330600123796	0.27264644679799266
GOTERM_BP_DIRECT	GO:0031145~anaphase-promoting complex-dependent catabolic process	7	0.14890448840672196	0.013043163477594802	FZR1, 1500015O10RIK, UBE2S, UBE2C, CDC26, CUL3, ANAPC4	4163	10	18082	3.040451597405717	1.0	0.29205517731788727	0.28682993445683247
GOTERM_BP_DIRECT	GO:0051292~nuclear pore complex assembly	7	0.14890448840672196	0.013043163477594802	NDC1, NUP93, AHCTF1, NUP205, NUP153, NUP98, RTN4	4163	10	18082	3.040451597405717	1.0	0.29205517731788727	0.28682993445683247
GOTERM_BP_DIRECT	GO:0042347~negative regulation of NF-kappaB import into nucleus	7	0.14890448840672196	0.013043163477594802	CYLD, PPM1A, PPM1B, FBXW11, ZC3H12A, LITAF, UACA	4163	10	18082	3.040451597405717	1.0	0.29205517731788727	0.28682993445683247
GOTERM_BP_DIRECT	GO:0006268~DNA unwinding involved in DNA replication	7	0.14890448840672196	0.013043163477594802	TOP2A, PURB, TOP2B, MCM7, MCM4, MCM6, MCM2	4163	10	18082	3.040451597405717	1.0	0.29205517731788727	0.28682993445683247
GOTERM_BP_DIRECT	GO:1904262~negative regulation of TORC1 signaling	7	0.14890448840672196	0.013043163477594802	STK11, SESN3, SESN1, SESN2, TSC2, GATSL2, RNF152	4163	10	18082	3.040451597405717	1.0	0.29205517731788727	0.28682993445683247
GOTERM_BP_DIRECT	GO:0035414~negative regulation of catenin import into nucleus	7	0.14890448840672196	0.013043163477594802	FZD1, APC2, WWTR1, DAB2IP, DACT3, AXIN2, EMD	4163	10	18082	3.040451597405717	1.0	0.29205517731788727	0.28682993445683247
GOTERM_BP_DIRECT	GO:2000171~negative regulation of dendrite development	7	0.14890448840672196	0.013043163477594802	CYTH2, GSK3A, PTPRZ1, CARM1, SEZ6, FAT3, ARF6	4163	10	18082	3.040451597405717	1.0	0.29205517731788727	0.28682993445683247
GOTERM_BP_DIRECT	GO:0032486~Rap protein signal transduction	7	0.14890448840672196	0.013043163477594802	RAP2A, RAP1A, RAP2B, PLK2, RAPGEF1, RAPGEF2, RAPGEF3	4163	10	18082	3.040451597405717	1.0	0.29205517731788727	0.28682993445683247
GOTERM_BP_DIRECT	GO:0009791~post-embryonic development	38	0.8083386513507764	0.013179374805703171	INVS, KMT2A, CCDC47, SCHIP1, IREB2, INPPL1, ITPR1, ATN1, PRDM1, GIGYF2, SLC8A1, MECP2, BCL2L11, CHST11, ACADM, SOX6, ATG7, DDX17, SMAD2, TCF7L2, PLEKHA1, USP9X, TIPARP, HEG1, ASH1L, SOD2, MYT1, MTOR, TGFBR1, GNAQ, AGO2, ERCC2, BCL2, GNAS, ACO1, DHCR7, ATF5, FGFR2	4163	114	18082	1.4478340940027223	1.0	0.29361267777607275	0.2883595692280441
GOTERM_BP_DIRECT	GO:0019827~stem cell population maintenance	26	0.5530738140821102	0.013233021533201859	SMC3, SOX2, TRIM8, MED14, METTL14, MED30, MED10, PRDM16, EIF4E, FZD7, METTL3, STAT3, TET1, ARID1A, KLF4, MED27, SMC1A, SMARCA4, STAG2, MED24, APC, PAF1, CTNNB1, TPT1, BMPR1A, FGFR1	4163	71	18082	1.590578300453695	1.0	0.29361267777607275	0.2883595692280441
GOTERM_BP_DIRECT	GO:0001568~blood vessel development	26	0.5530738140821102	0.013233021533201859	FOXC1, CHD7, SHB, PKD1, ANTXR1, FOXO1, HEY1, HEY2, ITGAV, MAP3K3, TCF7L2, EGFL7, MEF2C, TGFB2, PAX6, PTK2, VEGFA, JMJD6, SMARCA4, GATAD2A, MFSD7B, COL5A1, RAPGEF1, RAPGEF2, CCM2, DHCR7	4163	71	18082	1.590578300453695	1.0	0.29361267777607275	0.2883595692280441
GOTERM_BP_DIRECT	GO:0008284~positive regulation of cell proliferation	148	3.14826632631355	0.013280189343919505	TXNL4B, CSF1, CD81, ROGDI, RTKN2, TNC, IRS2, CIB1, FGF1, RBPJ, ETS1, CCAR1, TIAL1, EDNRA, EDNRB, CCND2, CCND1, MYC, FNTB, SOX9, TNS3, SOX4, TPD52, CLEC11A, WNT5A, SOX11, LIFR, POU3F2, POU3F3, PGF, TIAM1, SFRP2, MYCN, NOTCH2, SHC4, NOTCH1, TGFA, EFNB2, PDCD10, NACC1, RPRD1B, CBX8, AKIRIN2, WWTR1, TGFB2, JUN, ICMT, ST8SIA1, INSR, FN1, HMGA2, PTK2, PBX1, SMARCA4, DLG1, CDK4, KITL, BAMBI, ID2, ACER3,…	4163	542	18082	1.1860485936110863	1.0	0.29376902228452756	0.28851311653210016
GOTERM_BP_DIRECT	GO:0010718~positive regulation of epithelial to mesenchymal transition	15	0.3190810465858328	0.013879976338622075	SMAD2, WWTR1, HDAC2, TGFB2, SMAD3, NOTCH1, TGFB3, ZFP703, AXIN2, TGFBR1, TGFBR2, BAMBI, CTNNB1, BCL9L, EZH2	4163	34	18082	1.916251006768309	1.0	0.30565886601214476	0.30019023565874525
GOTERM_BP_DIRECT	GO:0060070~canonical Wnt signaling pathway	31	0.6594341629440545	0.01390117486780172	PTPRU, FZD10, STK11, ZNRF3, CCND1, MYC, DVL3, TBL1X, DISC1, SOX4, WNT3, KDM6A, BCL9L, FZD1, TCF7L2, FZD3, TCF7L1, SMAD3, FZD2, FZD5, EGF, WNT7B, FZD7, WNT5A, FZD9, WNT7A, KLF4, SFRP4, APC, TBL1XR1, CTNNB1	4163	89	18082	1.5129052892387997	1.0	0.30565886601214476	0.30019023565874525
GOTERM_BP_DIRECT	GO:0032091~negative regulation of protein binding	23	0.4892576047649437	0.014436857642081889	RALB, LRRK2, CTNNBIP1, DTNBP1, PSEN2, TFIP11, CSNK1E, SORL1, AURKB, PEX14, GOLGA2, MAPK8, MYC, CARM1, ID1, PIN1, TMBIM6, STUB1, ITGB1BP1, CAMK1, PPARA, ZFPM1, NES	4163	61	18082	1.6377139751834073	1.0	0.3159648427655958	0.3103118252290903
GOTERM_BP_DIRECT	GO:0051496~positive regulation of stress fiber assembly	18	0.3828972559029994	0.014456189883430016	ARHGEF10, SMAD3, TGFB3, TPM1, LIMK1, ARHGEF10L, PPM1E, RHOA, MTOR, TGFBR1, PPM1F, PRKCQ, ITGB1BP1, NF2, RAC1, RAPGEF3, S100A10, PFN2	4163	44	18082	1.7768872971851593	1.0	0.3159648427655958	0.3103118252290903
GOTERM_BP_DIRECT	GO:0000724~double-strand break repair via homologous recombination	25	0.5318017443097213	0.014556137282532973	BLM, PSMD14, AP5Z1, MCM9, BRCA1, BRCA2, RECQL5, SFR1, RNF138, SWI5, ZSWIM7, FBXO18, POLN, XRCC2, NSMCE2, XRCC3, H2AFX, INO80, RAD51B, MORF4L1, SFPQ, ERCC4, UBE2N, NABP2, FAN1	4163	68	18082	1.5968758389735906	1.0	0.3172024916151977	0.3115273309484959
GOTERM_BP_DIRECT	GO:0035058~nonmotile primary cilium assembly	14	0.2978089768134439	0.014757837028956486	BBS2, MKKS, C2CD3, CCDC13, PCDH15, IFT80, FUZ, TMEM17, BBS10, ARL13B, CENPJ, TMEM107, DISC1, CEP89	4163	31	18082	1.961581675745624	1.0	0.31781436095888055	0.31212825316242965
GOTERM_BP_DIRECT	GO:0000186~activation of MAPKK activity	14	0.2978089768134439	0.014757837028956486	GADD45B, EGF, LRRK2, EGFR, TGFBR1, GADD45G, GNAI2, TAOK2, ADORA1, ADAM9, LAMTOR2, JAK2, MAP3K7, MAP3K12	4163	31	18082	1.961581675745624	1.0	0.31781436095888055	0.31212825316242965
GOTERM_BP_DIRECT	GO:0042771~intrinsic apoptotic signaling pathway in response to DNA damage by p53 class mediator	14	0.2978089768134439	0.014757837028956486	CDKN1A, PGAP2, RPS27L, AEN, USP28, BRCA2, BBC3, HIPK2, BAG6, CHEK2, TRP53, DDIT4, EP300, PHLDA3	4163	31	18082	1.961581675745624	1.0	0.31781436095888055	0.31212825316242965
GOTERM_BP_DIRECT	GO:1990090~cellular response to nerve growth factor stimulus	14	0.2978089768134439	0.014757837028956486	KIDINS220, CDC5L, CIB1, CSNK1E, FOXO3, ACAP2, RAP1A, CREB1, ID1, RAPGEF1, E2F1, AKT1, RAPGEF2, HES1	4163	31	18082	1.961581675745624	1.0	0.31781436095888055	0.31212825316242965
GOTERM_BP_DIRECT	GO:0043268~positive regulation of potassium ion transport	8	0.17017655817911082	0.01544812967293371	DLG1, DPP6, KIF5B, FHL1, ADORA1, HBP1, ANK2, MIF	4163	13	18082	2.672924481235795	1.0	0.3277779484057449	0.3219135792113783
GOTERM_BP_DIRECT	GO:0001946~lymphangiogenesis	8	0.17017655817911082	0.01544812967293371	CCBE1, PPP3CB, BMPR2, PDPN, NFATC1, PROX1, PTPN14, VEGFA	4163	13	18082	2.672924481235795	1.0	0.3277779484057449	0.3219135792113783
GOTERM_BP_DIRECT	GO:0016180~snRNA processing	8	0.17017655817911082	0.01544812967293371	INTS3, INTS10, INTS4, TUT1, INTS7, INTS6, INTS9, INTS8	4163	13	18082	2.672924481235795	1.0	0.3277779484057449	0.3219135792113783
GOTERM_BP_DIRECT	GO:0031065~positive regulation of histone deacetylation	8	0.17017655817911082	0.01544812967293371	SREBF1, ING2, BCL6, CTBP1, TRP53, AKAP8L, LPIN1, JDP2	4163	13	18082	2.672924481235795	1.0	0.3277779484057449	0.3219135792113783
GOTERM_BP_DIRECT	GO:0034453~microtubule anchoring	8	0.17017655817911082	0.01544812967293371	CEP57, CEP57L1, DAG1, FOPNL, GCC2, PEX14, CLASP1, CLASP2	4163	13	18082	2.672924481235795	1.0	0.3277779484057449	0.3219135792113783
GOTERM_BP_DIRECT	GO:0051973~positive regulation of telomerase activity	13	0.2765369070410551	0.015578629615569413	CCT2, NEK7, POT1A, KLF4, AURKB, HMBOX1, TCP1, CTNNB1, MAPK1, PRKCQ, MAP2K7, MAPK3, WRAP53	4163	28	18082	2.0166260595037917	1.0	0.3277779484057449	0.3219135792113783
GOTERM_BP_DIRECT	GO:0030100~regulation of endocytosis	13	0.2765369070410551	0.015578629615569413	PTPN1, RAB4A, RAB5B, RAB4B, RAB5C, HIP1R, TSC2, STON2, EPN2, ARHGAP21, EHD4, CDH13, RAB5A	4163	28	18082	2.0166260595037917	1.0	0.3277779484057449	0.3219135792113783
GOTERM_BP_DIRECT	GO:0050770~regulation of axonogenesis	13	0.2765369070410551	0.015578629615569413	EPHA4, WNT7A, POU3F2, ARHGAP35, SIPA1L1, CDH2, MAP2, RUFY3, UST, SLIT1, VIM, EPHB2, EPHB3	4163	28	18082	2.0166260595037917	1.0	0.3277779484057449	0.3219135792113783
GOTERM_BP_DIRECT	GO:0008104~protein localization	28	0.5956179536268879	0.01569073332838578	CUTA, MACF1, CD81, DDX42, LRP4, AKAP7, NEDD8, AKAP2, MECP2, GRIP1, KIF5C, KIF5B, PALM, NRCAM, DISC1, GRASP, BBS2, ICMT, TSC2, ANK2, DLG1, BCL6, ALS2, NBEA, CROCC, TRP53, ULK1, HAP1	4163	79	18082	1.539469163243401	1.0	0.32919068604710794	0.3233010411588027
GOTERM_BP_DIRECT	GO:0001843~neural tube closure	33	0.7019783024888321	0.01578216587546817	SETD2, TULP3, ADM, BCL10, CELSR1, ARHGAP35, SALL1, MTHFD1L, OPA1, ZIC2, SUFU, IFT57, PHACTR4, KDM6A, TGIF1, FZD3, STIL, TGFB2, KDM2A, LMO4, PTCH1, SEMA4C, WNT5A, TSC2, SHROOM3, IFT122, FUZ, SCRIB, ARID1A, RGMA, SKI, SFRP2, MTHFD1	4163	97	18082	1.4776863433636032	1.0	0.33016291011479415	0.32425587088711894
GOTERM_BP_DIRECT	GO:0043524~negative regulation of neuron apoptotic process	50	1.0636034886194425	0.01588206502604224	GABRB3, NRP1, BTG2, ITSN1, KIF14, ILK, PARK2, MECP2, SYNGAP1, CHL1, JAK2, MEF2C, KDM2B, LIG4, RHOA, PCP4, PIK3CA, RASA1, TYRO3, BIRC5, STAMBP, DLX1, CEBPB, HSPD1, HSPH1, FYN, NTRK2, JUN, ANGPT1, XRCC4, TGFB3, WFS1, XRCC2, FZD9, MT1, SOD2, MT3, OXR1, HIPK2, SOD1, VEGFA, GCLC, NR4A3, BCL2, PIN1, KRAS, NES, BCL2L1, LGMN, CPEB4	4163	160	18082	1.357344463127552	1.0	0.3313062111700321	0.3253787168155833
GOTERM_BP_DIRECT	GO:0043044~ATP-dependent chromatin remodeling	12	0.2552648372686663	0.016284535011046358	MBD3, SMARCD2, SMARCC1, HDAC2, RBBP4, ACTL6A, SMARCA5, HNRNPC, ARID1A, MTA2, ACTB, SMARCA4	4163	25	18082	2.08488109536392	1.0	0.3377772389543383	0.33173396958763274
GOTERM_BP_DIRECT	GO:2000377~regulation of reactive oxygen species metabolic process	12	0.2552648372686663	0.016284535011046358	ARF4, PID1, CYP1B1, RIPK1, PRCP, BCO2, FOXO3, MAP3K7, PARK2, FOXO1, IER3, RNF41	4163	25	18082	2.08488109536392	1.0	0.3377772389543383	0.33173396958763274
GOTERM_BP_DIRECT	GO:0040015~negative regulation of multicellular organism growth	9	0.1914486279514997	0.01661355180161339	BBS2, RAI1, ANKRD26, ATXN2, PTCH1, GNAS, ADRB1, FXN, LGMN	4163	16	18082	2.443220033629594	1.0	0.33878159391173185	0.33272035534270195
GOTERM_BP_DIRECT	GO:0002089~lens morphogenesis in camera-type eye	9	0.1914486279514997	0.01661355180161339	SKI, BCAR3, MEIS1, SOX1, CTNNB1, TDRD7, SOX11, PROX1, FGFR3	4163	16	18082	2.443220033629594	1.0	0.33878159391173185	0.33272035534270195
GOTERM_BP_DIRECT	GO:1902895~positive regulation of pri-miRNA transcription from RNA polymerase II promoter	11	0.2339927674962774	0.016789253074180534	SMAD1, JUN, SMAD3, SRF, STAT3, FOS, CTCF, TEAD1, BMPR1A, SMARCA4, GNL3	4163	22	18082	2.171751141004084	1.0	0.33878159391173185	0.33272035534270195
GOTERM_BP_DIRECT	GO:0045862~positive regulation of proteolysis	11	0.2339927674962774	0.016789253074180534	MGEA5, HSPA8, HDAC2, ASPH, FBXW11, BAD, EP300, FADD, BTRC, TRIM32, TBC1D10A	4163	22	18082	2.171751141004084	1.0	0.33878159391173185	0.33272035534270195
GOTERM_BP_DIRECT	GO:0007405~neuroblast proliferation	10	0.21272069772388852	0.016963610825342035	DAGLA, NDE1, ID4, FZD9, NUMB, FRS2, ASCL1, DAGLB, EML1, PAFAH1B1	4163	19	18082	2.2860538326358775	1.0	0.33878159391173185	0.33272035534270195
GOTERM_BP_DIRECT	GO:0051604~protein maturation	10	0.21272069772388852	0.016963610825342035	ISCA2, TSPAN14, TESC, TSPAN17, SERPINH1, PSEN2, TSPAN5, STUB1, SORL1, LMF1	4163	19	18082	2.2860538326358775	1.0	0.33878159391173185	0.33272035534270195
GOTERM_BP_DIRECT	GO:0051443~positive regulation of ubiquitin-protein transferase activity	10	0.21272069772388852	0.016963610825342035	ARRDC4, FBXW7, DCUN1D3, DCUN1D4, ARRDC3, UBE2N, PIN1, STUB1, TRIB1, TRIB2	4163	19	18082	2.2860538326358775	1.0	0.33878159391173185	0.33272035534270195
GOTERM_BP_DIRECT	GO:0045022~early endosome to late endosome transport	10	0.21272069772388852	0.016963610825342035	FAM160A2, SNX16, HOOK1, KIF16B, AKTIP, STX8, FLNA, EMP2, PIK3C3, RAB5A	4163	19	18082	2.2860538326358775	1.0	0.33878159391173185	0.33272035534270195
GOTERM_BP_DIRECT	GO:0000245~spliceosomal complex assembly	10	0.21272069772388852	0.016963610825342035	GCFC2, TXNL4B, SF3A2, DDX39B, SCAF11, GEMIN2, SNRPD3, PRPF19, SF3B1, LSM4	4163	19	18082	2.2860538326358775	1.0	0.33878159391173185	0.33272035534270195
GOTERM_BP_DIRECT	GO:2000045~regulation of G1/S transition of mitotic cell cycle	10	0.21272069772388852	0.016963610825342035	PID1, CCND1, ID2, PDPN, ECD, E2F1, KIF14, PSME2, INO80, TCF3	4163	19	18082	2.2860538326358775	1.0	0.33878159391173185	0.33272035534270195
GOTERM_BP_DIRECT	GO:0030220~platelet formation	10	0.21272069772388852	0.016963610825342035	MEF2C, WDR1, SRF, ACTN1, MFAP2, EP300, MYH9, CIB1, NBEAL2, ZFPM1	4163	19	18082	2.2860538326358775	1.0	0.33878159391173185	0.33272035534270195
GOTERM_BP_DIRECT	GO:0048255~mRNA stabilization	10	0.21272069772388852	0.016963610825342035	THRAP3, MAPKAPK2, E2F1, HNRNPD, CIRBP, QK, AXIN2, RBM46, MTOR, VEGFA	4163	19	18082	2.2860538326358775	1.0	0.33878159391173185	0.33272035534270195
GOTERM_BP_DIRECT	GO:0070527~platelet aggregation	16	0.34035311635822163	0.01698072179262573	ITGA2B, ILK, SLC7A11, ACTB, ACTG1, BLOC1S4, RAP2B, CSRP1, GNAS, TYRO3, FLNA, MYH9, PIP5K1C, TLN1, CLIC1, VCL	4163	38	18082	1.8288430661087018	1.0	0.33878159391173185	0.33272035534270195
GOTERM_BP_DIRECT	GO:0000278~mitotic cell cycle	16	0.34035311635822163	0.01698072179262573	NEK4, PLK2, XRCC2, CUL3, CDC5L, PPP2R2A, CENPF, KIF18B, PPP2R2C, PPP2R2B, CNTRL, CENPC1, UBA3, CDH13, AZI2, MEN1	4163	38	18082	1.8288430661087018	1.0	0.33878159391173185	0.33272035534270195
GOTERM_BP_DIRECT	GO:0035914~skeletal muscle cell differentiation	21	0.4467134652201659	0.01740593040877869	ZFP689, EGR1, BTG2, MEF2C, NOTCH1, HLF, SOX11, FOS, FOXN2, LEMD2, SAP30, NR4A1, DMRTA2, KLF5, MYC, MAFF, HMG20B, SOX8, MEF2D, EMD, BCL9L	4163	55	18082	1.658428144039482	1.0	0.3453320539690809	0.33915361924223714
GOTERM_BP_DIRECT	GO:0048538~thymus development	21	0.4467134652201659	0.01740593040877869	CTC1, LMO4, PRKDC, SRF, PSEN2, PBX1, TGFBR1, ASXL1, MAFB, BCL2L11, APC, BCL2, ABL1, CTNNB1, MAPK1, HES1, FADD, JARID2, MAD1L1, MAPK3, EPHB3	4163	55	18082	1.658428144039482	1.0	0.3453320539690809	0.33915361924223714
GOTERM_BP_DIRECT	GO:0006914~autophagy	45	0.9572431397574984	0.017450540831543283	VCP, USP10, EI24, LRRK2, PHF23, HMGB1, FNBP1L, FOXO1, PARK2, STK11, MAP1LC3B, ATG101, FUNDC1, SESN2, ABL1, VTI1A, NRBF2, TBC1D17, ATG7, UBQLN4, UVRAG, ATG9A, ATG10, TFEB, IRGM1, WIPI1, WIPI2, MTOR, SIRT2, RNF41, VMP1, TMEM59, DAP, ATG16L2, NPC1, ATG16L1, VPS41, ATG4C, CHMP4B, TMBIM6, ULK1, PIK3C3, HAP1, RAB39, RNF185	4163	142	18082	1.376461990777236	1.0	0.3453320539690809	0.33915361924223714
GOTERM_BP_DIRECT	GO:0045429~positive regulation of nitric oxide biosynthetic process	18	0.3828972559029994	0.018360714100079577	SMAD3, INSR, TICAM1, SOD2, KLF4, MTOR, EGFR, ASS1, DNM2, SMPD3, MAPK9, HRH1, DDAH1, DDAH2, AKT2, AKT1, PTX3, JAK2	4163	45	18082	1.7374009128032668	1.0	0.3623642820506271	0.3558811188508686
GOTERM_BP_DIRECT	GO:0006396~RNA processing	26	0.5530738140821102	0.019067716389953422	TRUB1, DHX9, CSTF3, YTHDC2, ADAR, ADARB2, FBL, DHX33, EXOSC9, DHX35, DHX36, DHX37, SNRPD3, CCNL1, UTP6, RNGTT, SSB, ZFC3H1, DDX54, WBP11, LSM4, MRPL44, RCL1, HNRNPUL1, NRDE2, GRSF1	4163	73	18082	1.5470008127700323	1.0	0.3683813040804791	0.36179048861550467
GOTERM_BP_DIRECT	GO:0010923~negative regulation of phosphatase activity	20	0.42544139544777704	0.019110706746861897	TMEM132D, ELL, FKBP15, PPP1R35, PCIF1, ZCCHC9, SLC7A14, RRP1B, ELFN2, PKMYT1, ELFN1, ZFYVE1, MARF1, SPRED1, WDR81, UBN1, RIMBP2, CHP1, CD2BP2, SFI1	4163	52	18082	1.6705778007723722	1.0	0.3683813040804791	0.36179048861550467
GOTERM_BP_DIRECT	GO:0051168~nuclear export	6	0.12763241863433314	0.01916870757370425	AKAP13, ATXN1, RITA1, HNRNPA1, LZTS2, MALT1	4163	8	18082	3.2576267115061257	1.0	0.3683813040804791	0.36179048861550467
GOTERM_BP_DIRECT	GO:0006265~DNA topological change	6	0.12763241863433314	0.01916870757370425	TOP2A, TOP2B, TOP1MT, TOP3A, HMGB2, TOP1	4163	8	18082	3.2576267115061257	1.0	0.3683813040804791	0.36179048861550467
GOTERM_BP_DIRECT	GO:0048387~negative regulation of retinoic acid receptor signaling pathway	6	0.12763241863433314	0.01916870757370425	ASXL1, TGIF1, CNOT1, CALR, DHRS3, EZH2	4163	8	18082	3.2576267115061257	1.0	0.3683813040804791	0.36179048861550467
GOTERM_BP_DIRECT	GO:0000185~activation of MAPKKK activity	6	0.12763241863433314	0.01916870757370425	TRAF7, GRM5, GADD45B, GADD45A, DAB2IP, GADD45G	4163	8	18082	3.2576267115061257	1.0	0.3683813040804791	0.36179048861550467
GOTERM_BP_DIRECT	GO:0070262~peptidyl-serine dephosphorylation	6	0.12763241863433314	0.01916870757370425	PPP1R15B, PPP2R2C, PPP2R1A, PPP2R2B, PPP2R2A, NCK1	4163	8	18082	3.2576267115061257	1.0	0.3683813040804791	0.36179048861550467
GOTERM_BP_DIRECT	GO:0090005~negative regulation of establishment of protein localization to plasma membrane	6	0.12763241863433314	0.01916870757370425	TMEM59, PID1, TMBIM1, PPP2R5A, RHOQ, BCL2L1	4163	8	18082	3.2576267115061257	1.0	0.3683813040804791	0.36179048861550467
GOTERM_BP_DIRECT	GO:0040016~embryonic cleavage	6	0.12763241863433314	0.01916870757370425	TOP2A, TPRA1, CUL3, ERCC2, TOP1, AATF	4163	8	18082	3.2576267115061257	1.0	0.3683813040804791	0.36179048861550467
GOTERM_BP_DIRECT	GO:0060087~relaxation of vascular smooth muscle	6	0.12763241863433314	0.01916870757370425	RGS2, ADORA2B, KCNMA1, ADORA1, PRKG1, SOD1	4163	8	18082	3.2576267115061257	1.0	0.3683813040804791	0.36179048861550467
GOTERM_BP_DIRECT	GO:0006461~protein complex assembly	24	0.5105296745373326	0.019353284121699642	KMT2A, MAX, MITF, LAMC1, PEX14, CLGN, ADD2, AFG3L2, TFAP4, APC, DLG4, PPP2R1A, TRP53, DLG5, CDK1, HES1, APBA1, OTX2, SOX9, SSBP3, HES5, VAMP2, PPID, MAPK3	4163	66	18082	1.5794553752756972	1.0	0.3709548333483894	0.3643179741338799
GOTERM_BP_DIRECT	GO:0043967~histone H4 acetylation	14	0.2978089768134439	0.019726172645492923	NCOA1, ACTL6A, BRCA2, MORF4L1, PER1, ING3, MORF4L2, TADA3, RUVBL1, BEND3, EP400, EP300, TRIM16, TCF3	4163	32	18082	1.900282248378573	1.0	0.3761329065372374	0.36940340493161355
GOTERM_BP_DIRECT	GO:0048663~neuron fate commitment	14	0.2978089768134439	0.019726172645492923	NOTCH3, TGFB2, NOTCH1, ZFP521, GSX1, OLIG1, OLIG2, ASCL1, GLI3, TGFBR1, RUNX1, SOX2, ID2, OTX2	4163	32	18082	1.900282248378573	1.0	0.3761329065372374	0.36940340493161355
GOTERM_BP_DIRECT	GO:0007628~adult walking behavior	17	0.3616251861306105	0.02004359549370157	EPHA4, KCNJ10, AGTPBP1, CHD7, PCDH15, CACNA1C, ARRB2, CLN8, OXR1, HIPK2, ABHD12, DAB1, NPC1, KCNMA1, ZIC1, ATG7, FXN	4163	42	18082	1.758084257003306	1.0	0.3802051974219764	0.37340283729328494
GOTERM_BP_DIRECT	GO:0010811~positive regulation of cell-substrate adhesion	17	0.3616251861306105	0.02004359549370157	ITGB1, COL26A1, PRKCE, ARL2, PTN, HSD17B12, THBS1, FBLN2, PPM1F, SPOCK2, SMOC1, ITGA6, RSU1, RAC1, JAK2, DBN1, LIMS1	4163	42	18082	1.758084257003306	1.0	0.3802051974219764	0.37340283729328494
GOTERM_BP_DIRECT	GO:0098779~mitophagy in response to mitochondrial depolarization	42	0.8934269304403318	0.02033916512716903	IPPK, SLC35B3, NDUFB9, SLC1A3, PLOD2, SLC1A4, NR2C2, SLC6A1, PARK2, MYLK, BLOC1S1, PNPO, DPF3, LMCD1, PRKG1, COX8A, CD93, MDH1, AKR1E1, STAT2, ATPIF1, D430041D05RIK, FANCC, PEX13, MEX3C, LSM4, EIF2S1, NUP93, SFRP4, ITPKC, TXLNA, 1810022K09RIK, PIK3CA, RFWD3, CSPG5, TMEM39A, ULK1, ALPK1, PI4K2A, SNRPB, MAP3K12, CHST3	4163	132	18082	1.382023453366235	1.0	0.38481490196674845	0.3779300682932106
GOTERM_BP_DIRECT	GO:0006513~protein monoubiquitination	13	0.2765369070410551	0.021123346814571984	CUL3, UBE2D3, HUWE1, NEDD4L, UBE4B, PARK2, RBX1, NEURL1A, RNF126, CDC34, UBE2R2, DTL, RAD18	4163	29	18082	1.9470872298657302	1.0	0.3965772958366566	0.3894820178040696
GOTERM_BP_DIRECT	GO:0016575~histone deacetylation	13	0.2765369070410551	0.021123346814571984	HDAC4, HDAC5, HDAC2, RBM14, HDAC11, HOPX, SIRT2, MORF4L1, SALL1, SIN3B, TBL1XR1, MORF4L2, TBL1X	4163	29	18082	1.9470872298657302	1.0	0.3965772958366566	0.3894820178040696
GOTERM_BP_DIRECT	GO:0090102~cochlea development	13	0.2765369070410551	0.021123346814571984	GABRB3, RPGRIP1L, SOBP, IFT20, CCNA2, HEY2, SLITRK6, IFT27, HES1, DCHS1, FGFR3, KCNK2, PAFAH1B1	4163	29	18082	1.9470872298657302	1.0	0.3965772958366566	0.3894820178040696
GOTERM_BP_DIRECT	GO:0006302~double-strand break repair	23	0.4892576047649437	0.021336527119015382	PARP3, XRCC6, VCP, DCLRE1C, EYA1, XRCC4, PRKDC, EYA3, DDX1, SMARCA5, LIG4, INO80, BRCA1, BAZ1B, BRCA2, SETX, MARF1, WRN, CHEK2, TRP53, TDP1, APLF, NHEJ1	4163	63	18082	1.5857230553363149	1.0	0.399555119093173	0.3924065639714568
GOTERM_BP_DIRECT	GO:0043124~negative regulation of I-kappaB kinase/NF-kappaB signaling	16	0.34035311635822163	0.02185479475025507	TLE1, USP10, DAB2IP, OTUD7B, TNFAIP3, RORA, ASH1L, TANK, RHOA, PER1, PPM1A, PPM1B, TNIP1, ZC3H12A, ABL1, RIPK1	4163	39	18082	1.7819496541571966	1.0	0.4061441806126082	0.39887773870325943
GOTERM_BP_DIRECT	GO:0033077~T cell differentiation in thymus	16	0.34035311635822163	0.02185479475025507	XRCC4, FZD5, PRKDC, FZD7, LIG4, ZFP36L2, GLI3, ZFP36L1, JMJD6, MAFB, APC, TRP53, BCL2, CTNNB1, FADD, TCF3	4163	39	18082	1.7819496541571966	1.0	0.4061441806126082	0.39887773870325943
GOTERM_BP_DIRECT	GO:0045595~regulation of cell differentiation	16	0.34035311635822163	0.02185479475025507	APC2, PLEKHB1, HMGB2, KLF4, POU3F2, GLI3, EID1, SOCS3, APC, SPRY2, CTNNB1, SIK1, SOX9, HES5, NKX2-2, TCFL5	4163	39	18082	1.7819496541571966	1.0	0.4061441806126082	0.39887773870325943
GOTERM_BP_DIRECT	GO:0007005~mitochondrion organization	28	0.5956179536268879	0.021947151158276078	CEBPA, SLC22A5, EPAS1, LRRK2, PRKAG2, OMA1, SPG7, PARK2, CHCHD2, SHARPIN, OPA1, SESN2, ATG7, COX10, SH3GLB1, AGTPBP1, CLUH, PTCD2, CAV2, VPS13C, BCS1L, SOD2, P2RX7, AFG3L2, TMEM11, YME1L1, FXN, CEP89	4163	81	18082	1.5014575789657862	1.0	0.40682795134404415	0.3995492758966159
GOTERM_BP_DIRECT	GO:0001944~vasculature development	12	0.2552648372686663	0.02247430965308495	STK11, FZD5, FBXW7, WNT7B, HEG1, ZFAND5, CTNNB1, B9D1, CCM2, PCNT, VEGFA, TMEM231	4163	26	18082	2.0046933609268462	1.0	0.41242329644082204	0.40504451307101214
GOTERM_BP_DIRECT	GO:0010667~negative regulation of cardiac muscle cell apoptotic process	12	0.2552648372686663	0.02247430965308495	PCMT1, HSPA8, SFRP2, GHRH, HEY2, TRIP10, SIRT4, ILK, QK, JAK2, RAPGEF3, NFE2L2	4163	26	18082	2.0046933609268462	1.0	0.41242329644082204	0.40504451307101214
GOTERM_BP_DIRECT	GO:0035904~aorta development	12	0.2552648372686663	0.02247430965308495	PLXND1, SUFU, CHD7, CNTRL, CXCR4, FUZ, LRP2, PRDM1, MYH10, ADAMTS6, DNM2, SMARCA4	4163	26	18082	2.0046933609268462	1.0	0.41242329644082204	0.40504451307101214
GOTERM_BP_DIRECT	GO:0002052~positive regulation of neuroblast proliferation	12	0.2552648372686663	0.02247430965308495	SOX2, DMRTA2, MAPK8, FZD3, SMARCD3, NOTCH1, CTNNB1, PAX6, DISC1, SOX10, GLI3, VEGFA	4163	26	18082	2.0046933609268462	1.0	0.41242329644082204	0.40504451307101214
GOTERM_BP_DIRECT	GO:0035019~somatic stem cell population maintenance	18	0.3828972559029994	0.02302712637690848	KLF10, TCF7L2, TCF7L1, ZHX2, HMGA2, WNT7A, LIG4, RBPJ, ZFP36L2, SKI, SOX2, APC, PRDM16, HES1, SOX9, FGFR3, SOX4, BCL9L	4163	46	18082	1.6996313277423263	1.0	0.4177192268680949	0.41024569248954795
GOTERM_BP_DIRECT	GO:0032060~bleb assembly	7	0.14890448840672196	0.023162251585420172	P2RX7, PMP22, EMP1, EMP2, ANO6, PRDX6, MYLK	4163	11	18082	2.76404690673247	1.0	0.4177192268680949	0.41024569248954795
GOTERM_BP_DIRECT	GO:0021707~cerebellar granule cell differentiation	7	0.14890448840672196	0.023162251585420172	MTPN, GRID2, NFIX, WNT7A, ULK1, KNDC1, PROX1	4163	11	18082	2.76404690673247	1.0	0.4177192268680949	0.41024569248954795
GOTERM_BP_DIRECT	GO:0021785~branchiomotor neuron axon guidance	7	0.14890448840672196	0.023162251585420172	NRP1, NRP2, PLXND1, SEMA3A, PLXNA2, PLXNA1, PLXNC1	4163	11	18082	2.76404690673247	1.0	0.4177192268680949	0.41024569248954795
GOTERM_BP_DIRECT	GO:0007435~salivary gland morphogenesis	7	0.14890448840672196	0.023162251585420172	TGFB2, TWSG1, TGFB3, CTNND1, PAX6, EGFR, FGFR1	4163	11	18082	2.76404690673247	1.0	0.4177192268680949	0.41024569248954795
GOTERM_BP_DIRECT	GO:0090161~Golgi ribbon formation	7	0.14890448840672196	0.023162251585420172	GOLGA2, PRMT5, GOLPH3, STX6, MYO18A, VTI1A, GCC2	4163	11	18082	2.76404690673247	1.0	0.4177192268680949	0.41024569248954795
GOTERM_BP_DIRECT	GO:0003184~pulmonary valve morphogenesis	7	0.14890448840672196	0.023162251585420172	NOTCH2, TGFB2, NOTCH1, JAG1, HEY1, HEY2, NFATC1	4163	11	18082	2.76404690673247	1.0	0.4177192268680949	0.41024569248954795
GOTERM_BP_DIRECT	GO:0031398~positive regulation of protein ubiquitination	22	0.4679855349925548	0.0235322006421899	NDFIP2, NDFIP1, ANGPT1, FBXW7, RIPK2, WFS1, LRRK2, PHF23, DERL1, UBE3A, PTTG1IP, ARRB2, BCL10, BRCA1, TICAM1, HSPBP1, SMAD7, AIMP2, PELI1, STUB1, FGFR3, CDK5RAP3	4163	60	18082	1.5926175034029948	1.0	0.42079396099423844	0.4132654156664256
GOTERM_BP_DIRECT	GO:0036120~cellular response to platelet-derived growth factor stimulus	11	0.2339927674962774	0.02369691327849835	CCNA2, CREB1, YES1, SRC, PRKCE, MYC, RASA1, HAS2, FYN, IQGAP1, PTN	4163	23	18082	2.0773271783517324	1.0	0.42079396099423844	0.4132654156664256
GOTERM_BP_DIRECT	GO:0060045~positive regulation of cardiac muscle cell proliferation	11	0.2339927674962774	0.02369691327849835	MEF2C, NOTCH1, ERBB4, HEY2, CDK1, NCAM1, RBPJ, ZFPM2, FGFR2, BMPR1A, FGFR1	4163	23	18082	2.0773271783517324	1.0	0.42079396099423844	0.4132654156664256
GOTERM_BP_DIRECT	GO:0000070~mitotic sister chromatid segregation	11	0.2339927674962774	0.02369691327849835	CEP57, DSN1, KIF18B, SPAG5, CEP57L1, MIS12, NUSAP1, INO80, ZWINT, CIT, MAD2L1	4163	23	18082	2.0773271783517324	1.0	0.42079396099423844	0.4132654156664256
GOTERM_BP_DIRECT	GO:0046856~phosphatidylinositol dephosphorylation	11	0.2339927674962774	0.02369691327849835	INPP4B, TMEM55B, MTMR1, MTMR2, INPP5A, INPP5F, SACM1L, INPPL1, INPP5K, SYNJ2, MTMR6	4163	23	18082	2.0773271783517324	1.0	0.42079396099423844	0.4132654156664256
GOTERM_BP_DIRECT	GO:0002931~response to ischemia	15	0.3190810465858328	0.023792502028354916	EGR1, MEF2C, CAMK2A, CIB1, HK1, HSPD1, PER2, RCAN1, EEF2K, TRP53, PPIF, BCL2, BCL2L1, CPEB4, MAP2K6	4163	36	18082	1.809792617503403	1.0	0.42079396099423844	0.4132654156664256
GOTERM_BP_DIRECT	GO:0010634~positive regulation of epithelial cell migration	15	0.3190810465858328	0.023792502028354916	TGFB2, JUN, BMPR2, SRC, PRKCE, ITGA2, GAB2, RAB11A, PPM1F, TGFBR2, SOX9, DOCK1, RREB1, CLASP1, CLASP2	4163	36	18082	1.809792617503403	1.0	0.42079396099423844	0.4132654156664256
GOTERM_BP_DIRECT	GO:0016358~dendrite development	15	0.3190810465858328	0.023792502028354916	NRP1, HDAC2, BAIAP2, CIT, PPP1R9B, MECP2, GRIP1, DAB1, SYNGAP1, MAP2, MAP1B, MYO6, FLRT1, RAC1, PRKG1	4163	36	18082	1.809792617503403	1.0	0.42079396099423844	0.4132654156664256
GOTERM_BP_DIRECT	GO:0043010~camera-type eye development	27	0.574345883854499	0.02422337786123202	CDKN1C, FBN2, FOXC1, CHD7, CACNA1C, ARHGAP35, GLI3, TSKU, RXRA, SLITRK6, PKNOX1, PCNT, SLC25A25, HES5, JAG1, MAP3K1, PAX6, MITF, RPGRIP1L, TMEM231, SKI, TWSG1, GPD2, GAS1, B9D1, WDPCP, BMPR1B	4163	78	18082	1.5035200206951347	1.0	0.42635474206716556	0.41872670721182564
GOTERM_BP_DIRECT	GO:0071260~cellular response to mechanical stimulus	27	0.574345883854499	0.02422337786123202	HDAC4, MTPN, BCL10, ATP1A1, EGFR, CNN2, GJA1, EDNRA, MAPK8, DAG1, AKT1, CASP2, FADD, SOX9, RAC1, SLC38A2, KCNJ2, MAPK3, MAP3K1, CRADD, GADD45A, BAD, ITGA2, GCLC, FAS, CTNNB1, MAP3K14	4163	78	18082	1.5035200206951347	1.0	0.42635474206716556	0.41872670721182564
GOTERM_BP_DIRECT	GO:0061003~positive regulation of dendritic spine morphogenesis	10	0.21272069772388852	0.02466074325825059	CAMK2B, ACTR3, TIAM1, EEF2K, CAPRIN1, BAIAP2, KALRN, LRP8, DBN1, PAFAH1B1	4163	20	18082	2.1717511410040835	1.0	0.42803967292992035	0.4203814924937255
GOTERM_BP_DIRECT	GO:0007019~microtubule depolymerization	8	0.17017655817911082	0.02484524187315162	KIF18B, NCKAP5L, STMN1, KIF14, KIF24, STMN4, KIF2C, SGK1	4163	14	18082	2.4820013040046667	1.0	0.42803967292992035	0.4203814924937255
GOTERM_BP_DIRECT	GO:0033120~positive regulation of RNA splicing	8	0.17017655817911082	0.02484524187315162	SETX, KHDRBS3, POLR2A, U2AF2, RBM20, SRSF5, PIK3R1, HNRNPLL	4163	14	18082	2.4820013040046667	1.0	0.42803967292992035	0.4203814924937255
GOTERM_BP_DIRECT	GO:0060252~positive regulation of glial cell proliferation	8	0.17017655817911082	0.02484524187315162	UFL1, ATXN1, MYC, VIM, PTK2, ETV5, MTOR, GFAP	4163	14	18082	2.4820013040046667	1.0	0.42803967292992035	0.4203814924937255
GOTERM_BP_DIRECT	GO:2000737~negative regulation of stem cell differentiation	8	0.17017655817911082	0.02484524187315162	CCNK, NOTCH1, JAG1, NCOA3, STAT3, HES1, ZFP36L2, HES5	4163	14	18082	2.4820013040046667	1.0	0.42803967292992035	0.4203814924937255
GOTERM_BP_DIRECT	GO:0051893~regulation of focal adhesion assembly	8	0.17017655817911082	0.02484524187315162	MACF1, DAPK3, WDPCP, EFNA5, CLASP1, PTK2, GPM6B, CORO1C	4163	14	18082	2.4820013040046667	1.0	0.42803967292992035	0.4203814924937255
GOTERM_BP_DIRECT	GO:2000811~negative regulation of anoikis	8	0.17017655817911082	0.02484524187315162	ITGB1, NTRK2, NOTCH1, TLE1, PIK3CA, SRC, BCL2, PTK2	4163	14	18082	2.4820013040046667	1.0	0.42803967292992035	0.4203814924937255
GOTERM_BP_DIRECT	GO:0003407~neural retina development	8	0.17017655817911082	0.02484524187315162	GPM6A, TGFB2, SMARCD3, ACTL6A, CASP2, ATP2B1, RAB11FIP4, SMARCA4	4163	14	18082	2.4820013040046667	1.0	0.42803967292992035	0.4203814924937255
GOTERM_BP_DIRECT	GO:0021819~layer formation in cerebral cortex	8	0.17017655817911082	0.02484524187315162	CDK5, MBOAT7, DAB2IP, CTNNB1, LRP8, GLI3, PAFAH1B1, CDK5R1	4163	14	18082	2.4820013040046667	1.0	0.42803967292992035	0.4203814924937255
GOTERM_BP_DIRECT	GO:0035567~non-canonical Wnt signaling pathway	9	0.1914486279514997	0.02515686647984296	SFRP4, FZD5, FZD7, WNT5A, FZD9, WNT7A, DVL3, FZD10, RAC1	4163	17	18082	2.2995012081219706	1.0	0.429367310875082	0.42168537728799704
GOTERM_BP_DIRECT	GO:0016226~iron-sulfur cluster assembly	9	0.1914486279514997	0.02515686647984296	NFU1, ISCA2, ISCA1, FAM96A, IBA57, MMS19, HSCB, FXN, NUBP2	4163	17	18082	2.2995012081219706	1.0	0.429367310875082	0.42168537728799704
GOTERM_BP_DIRECT	GO:0006895~Golgi to endosome transport	9	0.1914486279514997	0.02515686647984296	AP4M1, SLC30A6, DOPEY2, MON2, RAB14, KIF16B, TGOLN1, GBF1, CORO7	4163	17	18082	2.2995012081219706	1.0	0.429367310875082	0.42168537728799704
GOTERM_BP_DIRECT	GO:0097009~energy homeostasis	9	0.1914486279514997	0.02515686647984296	NR4A3, CRTC3, PIK3CA, UBB, STAT3, PRCP, OMA1, AMPD3, MEX3C	4163	17	18082	2.2995012081219706	1.0	0.429367310875082	0.42168537728799704
GOTERM_BP_DIRECT	GO:0071363~cellular response to growth factor stimulus	23	0.4892576047649437	0.025625729426726546	TGIF1, ANGPT2, SHC1, SRD5A1, TGFB3, INSR, PPP2R5D, CIB1, KLF4, THBS1, LRP8, EGFR, MAPK7, CREB1, EHD4, RPS6KB1, FEZ1, AKT1, CTNNB1, RIPK1, BMPR1B, GAS6, EMD	4163	64	18082	1.5609461325966851	1.0	0.4363525368895158	0.4285456286223037
GOTERM_BP_DIRECT	GO:0000086~G2/M transition of mitotic cell cycle	14	0.2978089768134439	0.025848263141164198	CDKN2B, CDKN1A, KDM8, TPD52L1, MASTL, CDC25C, CIT, CHEK2, ENSA, BIRC5, CALM3, PLCB1, CALM1, NES	4163	33	18082	1.8426979378216466	1.0	0.43810412666575055	0.43026588020396234
GOTERM_BP_DIRECT	GO:1900026~positive regulation of substrate adhesion-dependent cell spreading	14	0.2978089768134439	0.025848263141164198	CIB1, TRIOBP, DNM2, PREX1, HAS2, FLNA, RAC1, CALR, ARHGEF7, DOCK1, RREB1, DBN1, S100A10, LIMS1	4163	33	18082	1.8426979378216466	1.0	0.43810412666575055	0.43026588020396234
GOTERM_BP_DIRECT	GO:0010212~response to ionizing radiation	21	0.4467134652201659	0.02596458429757486	XRCC6, DCLRE1C, EYA1, XRCC4, PRKDC, BRAT1, EYA3, INTS3, XRCC3, LIG4, AEN, BRCA1, LZIC, USP28, INIP, RAD51B, STK11, RFWD3, NABP2, TRP53BP2, NHEJ1	4163	57	18082	1.6002376828451141	1.0	0.4390593215400534	0.4312039854130735
GOTERM_BP_DIRECT	GO:0071407~cellular response to organic cyclic compound	26	0.5530738140821102	0.02674874602904597	CEBPA, CEBPB, GSK3A, CDKN1B, GLI2, RAP1A, LGALS1, AKT2, P2RY1, AKT1, CYP1B1, RGS20, BTRC, SMAD1, MEF2C, TIPARP, MGMT, STAT3, AXIN2, SMAD5, P2RX7, NFKBIA, KLF5, RPS6KB1, ALPL, ITGA6	4163	75	18082	1.5057474577628314	1.0	0.4512772313932594	0.4432033011402525
GOTERM_BP_DIRECT	GO:0001569~patterning of blood vessels	16	0.34035311635822163	0.027710749070210858	SEMA5A, ACVR1, NRP1, RBM15, PLXND1, ANGPT1, SRF, CXCR4, NRARP, VEGFA, TGFBR2, GNA13, EDNRA, SFRP2, GBX2, CTNNB1	4163	40	18082	1.7374009128032666	1.0	0.4586439357790117	0.4504382057070299
GOTERM_BP_DIRECT	GO:0007281~germ cell development	16	0.34035311635822163	0.027710749070210858	ACVR1, ANGPT2, NANOS3, CXCR4, FANCC, TDRD7, PRDM1, SMAD5, MTOR, TIAL1, WDR81, RPS6KB1, KITL, MAP7, AKT1, BCL2L1	4163	40	18082	1.7374009128032666	1.0	0.4586439357790117	0.4504382057070299
GOTERM_BP_DIRECT	GO:0050714~positive regulation of protein secretion	16	0.34035311635822163	0.027710749070210858	UNC13B, TGFB2, TGFB3, GOLPH3L, P2RX7, GOLPH3, MYO18A, ZFP384, ADAM9, EP300, PRKCQ, EZR, PPIA, PPID, EXOC1, RAPGEF4	4163	40	18082	1.7374009128032666	1.0	0.4586439357790117	0.4504382057070299
GOTERM_BP_DIRECT	GO:0009314~response to radiation	13	0.2765369070410551	0.0280029602176509	TXN1, MBD4, JUN, ANGPT2, JUND, DCUN1D3, OGG1, SOD2, SMC1A, CDC25A, MYC, JUNB, BCL2L1	4163	30	18082	1.8821843222035393	1.0	0.4586439357790117	0.4504382057070299
GOTERM_BP_DIRECT	GO:1904938~planar cell polarity pathway involved in axon guidance	5	0.10636034886194426	0.028062344062960563	FZD3, RYK, WNT7B, WNT5A, CELSR3	4163	6	18082	3.6195852350068063	1.0	0.4586439357790117	0.4504382057070299
GOTERM_BP_DIRECT	GO:0072574~hepatocyte proliferation	5	0.10636034886194426	0.028062344062960563	NOTCH2, CEBPB, TGFA, PROX1, MKI67	4163	6	18082	3.6195852350068063	1.0	0.4586439357790117	0.4504382057070299
GOTERM_BP_DIRECT	GO:2001171~positive regulation of ATP biosynthetic process	5	0.10636034886194426	0.028062344062960563	VCP, PID1, MYC, STAT3, PARK2	4163	6	18082	3.6195852350068063	1.0	0.4586439357790117	0.4504382057070299
GOTERM_BP_DIRECT	GO:0021532~neural tube patterning	5	0.10636034886194426	0.028062344062960563	ARL13B, IFT140, PTCH1, TMEM107, RPGRIP1L	4163	6	18082	3.6195852350068063	1.0	0.4586439357790117	0.4504382057070299
GOTERM_BP_DIRECT	GO:0090166~Golgi disassembly	5	0.10636034886194426	0.028062344062960563	GOLGA2, GBF1, CDK1, STX5A, VRK1	4163	6	18082	3.6195852350068063	1.0	0.4586439357790117	0.4504382057070299
GOTERM_BP_DIRECT	GO:0048505~regulation of timing of cell differentiation	5	0.10636034886194426	0.028062344062960563	SERPINE2, HES1, PAX6, RBPJ, GDPD5	4163	6	18082	3.6195852350068063	1.0	0.4586439357790117	0.4504382057070299
GOTERM_BP_DIRECT	GO:0090036~regulation of protein kinase C signaling	5	0.10636034886194426	0.028062344062960563	AKAP12, CAPZB, ULK4, SEZ6, SEZ6L	4163	6	18082	3.6195852350068063	1.0	0.4586439357790117	0.4504382057070299
GOTERM_BP_DIRECT	GO:0007221~positive regulation of transcription of Notch receptor target	5	0.10636034886194426	0.028062344062960563	NOTCH1, RBM15, MAML2, MAML1, RBPJ	4163	6	18082	3.6195852350068063	1.0	0.4586439357790117	0.4504382057070299
GOTERM_BP_DIRECT	GO:0061154~endothelial tube morphogenesis	5	0.10636034886194426	0.028062344062960563	CSNK2B, CTNNB1, CXCR4, CCM2, RHOB	4163	6	18082	3.6195852350068063	1.0	0.4586439357790117	0.4504382057070299
GOTERM_BP_DIRECT	GO:0006189~'de novo' IMP biosynthetic process	5	0.10636034886194426	0.028062344062960563	ADSL, PPAT, GART, PFAS, PAICS	4163	6	18082	3.6195852350068063	1.0	0.4586439357790117	0.4504382057070299
GOTERM_BP_DIRECT	GO:0042147~retrograde transport, endosome to Golgi	22	0.4679855349925548	0.028307255716880655	SPAG9, CLTC, GBF1, DENND2A, VPS26A, GCC2, 9030624J02RIK, RNF126, SNX1, SNX2, VPS53, STX6, VTI1A, STX5A, DENND5A, TRIM27, RAB6A, TBC1D17, EVI5, RAB6B, TBC1D10A, TBC1D10B	4163	61	18082	1.5665090197406506	1.0	0.46161631705790684	0.45335740726077683
GOTERM_BP_DIRECT	GO:0030512~negative regulation of transforming growth factor beta receptor signaling pathway	20	0.42544139544777704	0.028660984008528404	RASL11B, CAV2, TGFB3, HTRA1, LDLRAD4, VASN, PBLD2, GLG1, SMAD7, DNM2, SKI, PPM1A, SNX1, CHST11, BAMBI, TRP53, PRDM16, PIN1, PMEPA1, BCL9L	4163	54	18082	1.6087045488919138	1.0	0.4663460553565444	0.4580025244562839
GOTERM_BP_DIRECT	GO:1901216~positive regulation of neuron death	12	0.2552648372686663	0.030220312458670084	AIMP2, DAXX, PTPRZ1, CDK5, BAD, DDIT3, DDIT4, ABL1, TRP53BP2, ELK1, EIF2S1, MTOR	4163	27	18082	1.9304454586702964	1.0	0.4852480873297859	0.4765663747594223
GOTERM_BP_DIRECT	GO:0016126~sterol biosynthetic process	12	0.2552648372686663	0.030220312458670084	FDPS, SQLE, CYB5R3, MVK, INSIG2, INSIG1, SC5D, MSMO1, MVD, DHCR7, HMGCS2, FDFT1	4163	27	18082	1.9304454586702964	1.0	0.4852480873297859	0.4765663747594223
GOTERM_BP_DIRECT	GO:0001578~microtubule bundle formation	12	0.2552648372686663	0.030220312458670084	TPPP3, CLIP1, SPAST, MAP2, MAP1B, NCKAP5L, MAP7, CCSER2, CHP1, NAV1, CLASP1, CDK5RAP2	4163	27	18082	1.9304454586702964	1.0	0.4852480873297859	0.4765663747594223
GOTERM_BP_DIRECT	GO:0014003~oligodendrocyte development	12	0.2552648372686663	0.030220312458670084	TCF7L2, EIF2B2, KCNJ10, ID2, HDAC11, CD9, SOX11, ASCL1, FGFR3, HES5, WASF3, NKX2-2	4163	27	18082	1.9304454586702964	1.0	0.4852480873297859	0.4765663747594223
GOTERM_BP_DIRECT	GO:0007029~endoplasmic reticulum organization	12	0.2552648372686663	0.030220312458670084	VMP1, LMAN1, SEC61A1, ATL3, CAV2, SEC16A, ATL1, CCDC47, LMAN2, ATL2, EIF2AK3, CASQ1	4163	27	18082	1.9304454586702964	1.0	0.4852480873297859	0.4765663747594223
GOTERM_BP_DIRECT	GO:0010507~negative regulation of autophagy	12	0.2552648372686663	0.030220312458670084	GOLGA2, KDM4A, DAP, HERC1, BCL2, AKT1, TBC1D14, TNFAIP3, RNF5, MT3, MTOR, SIRT2	4163	27	18082	1.9304454586702964	1.0	0.4852480873297859	0.4765663747594223
GOTERM_BP_DIRECT	GO:0030501~positive regulation of bone mineralization	15	0.3190810465858328	0.030371744343818438	FBN2, ACVR1, MEF2C, SMAD3, BMPR2, TGFB3, FZD9, ANO6, ACVR2A, SLC8A1, P2RX7, BMPR1B, FGFR3, GPM6B, BMPR1A	4163	37	18082	1.7608793035168244	1.0	0.48555002638742056	0.47686291173886114
GOTERM_BP_DIRECT	GO:0008219~cell death	15	0.3190810465858328	0.030371744343818438	TGFB2, CDKN1B, PARP4, FBXO18, EMP1, EMP2, AXIN2, BCL10, SNCAIP, ALS2, NUP62, PMP22, RGS20, SUSD6, MAP3K11	4163	37	18082	1.7608793035168244	1.0	0.48555002638742056	0.47686291173886114
GOTERM_BP_DIRECT	GO:0045454~cell redox homeostasis	23	0.4892576047649437	0.03054282160646185	PDIA3, TXN1, TXNDC9, PTGES2, NXN, GLRX5, TXNRD1, TXNL1, TXNDC11, TXNDC12, DNAJC16, PRDX6, TXNDC16, TXN2, PDIA4, ERP44, TMX4, GCLC, TMX2, DDIT3, NHLRC2, P4HB, NFE2L2	4163	65	18082	1.5369315767105822	1.0	0.48722121961331954	0.4785042051679023
GOTERM_BP_DIRECT	GO:2001237~negative regulation of extrinsic apoptotic signaling pathway	17	0.3616251861306105	0.03144360132073939	ACVR1, TCF7L2, NRP1, SGMS1, SRC, SH3RF1, TGFBR1, VEGFA, GCLC, CTTN, RPS6KB1, LMNA, ITGA6, BIRC6, RIPK1, ITGAV, SCG2	4163	44	18082	1.6781713362304285	1.0	0.500500106240117	0.4915455154292107
GOTERM_BP_DIRECT	GO:0030041~actin filament polymerization	11	0.2339927674962774	0.03243609002621781	CATIP, CTTN, MICALL2, ABL1, MYH9, ARPC4, CORO7, RAC1, MTSS1, TTC17, GAS7	4163	24	18082	1.9907718792537434	1.0	0.5085589960855821	0.49946022136730683
GOTERM_BP_DIRECT	GO:1990138~neuron projection extension	11	0.2339927674962774	0.03243609002621781	DDR1, SEMA5A, TIAM1, SEMA5B, NRN1, ALCAM, USP9X, FLRT3, FLRT1, PLXNA1, IQGAP1	4163	24	18082	1.9907718792537434	1.0	0.5085589960855821	0.49946022136730683
GOTERM_BP_DIRECT	GO:0051966~regulation of synaptic transmission, glutamatergic	11	0.2339927674962774	0.03243609002621781	GRM3, GRIA2, GRM5, MEF2C, GRM4, SERPINE2, CNR1, LRRK2, DISC1, KALRN, DGKI	4163	24	18082	1.9907718792537434	1.0	0.5085589960855821	0.49946022136730683
GOTERM_BP_DIRECT	GO:0048714~positive regulation of oligodendrocyte differentiation	11	0.2339927674962774	0.03243609002621781	PRMT5, HDAC2, TENM4, RHEB, PTPRA, DAG1, CXCR4, QK, OLIG2, MTOR, NKX2-2	4163	24	18082	1.9907718792537434	1.0	0.5085589960855821	0.49946022136730683
GOTERM_BP_DIRECT	GO:0042474~middle ear morphogenesis	11	0.2339927674962774	0.03243609002621781	EYA1, PRRX1, INSIG2, PRKRA, MYC, INSIG1, TSHZ1, PRRX2, GAS1, RPL38, FGFR1	4163	24	18082	1.9907718792537434	1.0	0.5085589960855821	0.49946022136730683
GOTERM_BP_DIRECT	GO:0007026~negative regulation of microtubule depolymerization	11	0.2339927674962774	0.03243609002621781	APC2, APC, MID1IP1, MAP1B, SPECC1L, CKAP2, KATNB1, MAP6D1, CIB1, CLASP1, CLASP2	4163	24	18082	1.9907718792537434	1.0	0.5085589960855821	0.49946022136730683
GOTERM_BP_DIRECT	GO:0009987~cellular process	11	0.2339927674962774	0.03243609002621781	GNAO1, NDST2, FMNL1, JUN, TUBB5, AMFR, MAP1B, CTNNB1, RRAS2, HDGF, JUNB	4163	24	18082	1.9907718792537434	1.0	0.5085589960855821	0.49946022136730683
GOTERM_BP_DIRECT	GO:0001932~regulation of protein phosphorylation	22	0.4679855349925548	0.033779115282761195	PHLPP1, STAT2, FN1, LRP4, PPP2R5D, ARRB2, PTK2, MTOR, CELSR3, PPP1R9B, CORO1C, RPTOR, PPP2CA, ITPKB, SOCS3, SESN2, CCDC88C, TADA3, CCNYL1, AGRN, FNIP2, EZH2	4163	62	18082	1.5412427452287045	1.0	0.528484363462345	0.5190290982870422
GOTERM_BP_DIRECT	GO:0051894~positive regulation of focal adhesion assembly	10	0.21272069772388852	0.03453962479632403	SMAD3, COL16A1, PTPRJ, ITGB1BP1, IQGAP1, RAC1, PPM1F, S100A10, VEGFA, LIMS1	4163	21	18082	2.0683344200038896	1.0	0.5289783083524383	0.519514205867575
GOTERM_BP_DIRECT	GO:0048870~cell motility	10	0.21272069772388852	0.03453962479632403	CTTN, MYO10, PDPN, FSCN1, RAC1, PLD1, ETS1, IER2, TGFBR1, GAS8	4163	21	18082	2.0683344200038896	1.0	0.5289783083524383	0.519514205867575
GOTERM_BP_DIRECT	GO:0043153~entrainment of circadian clock by photoperiod	10	0.21272069772388852	0.03453962479632403	PPP1CB, PER1, RBM4, RBM14, TRP53, ID2, USP2, CRY2, BHLHE40, SIK1	4163	21	18082	2.0683344200038896	1.0	0.5289783083524383	0.519514205867575
GOTERM_BP_DIRECT	GO:0007017~microtubule-based process	16	0.34035311635822163	0.03464913090329878	NEK9, TUBD1, TUBG1, TUBB4B, TUBB2B, TUBA1B, TUBB2A, TUBB5, TUBA1A, MAP1B, KIF5B, XRN2, KIFC3, DNAL4, MAP3K11, PAFAH1B1	4163	41	18082	1.695025280783675	1.0	0.5289783083524383	0.519514205867575
GOTERM_BP_DIRECT	GO:0010942~positive regulation of cell death	18	0.3828972559029994	0.0349727076637628	EGR1, CDKN1A, CDKN1B, TXNRD1, KATNB1, AXIN2, MT3, MTOR, DUSP6, EEF1A1, MYCN, BCL2L11, ZC3H12A, FAS, EP300, RIPK1, LZTS2, KCNK2	4163	48	18082	1.6288133557530626	1.0	0.5289783083524383	0.519514205867575
GOTERM_BP_DIRECT	GO:0000578~embryonic axis specification	6	0.12763241863433314	0.03503885271113529	FRAT1, STIL, PEG12, FZD5, CTNNB1, WNT7A	4163	9	18082	2.8956681880054447	1.0	0.5289783083524383	0.519514205867575
GOTERM_BP_DIRECT	GO:0022027~interkinetic nuclear migration	6	0.12763241863433314	0.03503885271113529	CEP120, DOCK7, TACC3, TACC1, PAX6, TACC2	4163	9	18082	2.8956681880054447	1.0	0.5289783083524383	0.519514205867575
GOTERM_BP_DIRECT	GO:0060982~coronary artery morphogenesis	6	0.12763241863433314	0.03503885271113529	NRP1, NOTCH1, CTNNB1, ARID2, TGFBR1, VEGFA	4163	9	18082	2.8956681880054447	1.0	0.5289783083524383	0.519514205867575
GOTERM_BP_DIRECT	GO:0033173~calcineurin-NFAT signaling cascade	6	0.12763241863433314	0.03503885271113529	RCAN1, PPP3CA, PPP3CB, RCAN2, NFATC2, NFATC1	4163	9	18082	2.8956681880054447	1.0	0.5289783083524383	0.519514205867575
GOTERM_BP_DIRECT	GO:0022010~central nervous system myelination	6	0.12763241863433314	0.03503885271113529	NKX6-2, KCNJ10, ID4, OMG, FGFR3, HES5	4163	9	18082	2.8956681880054447	1.0	0.5289783083524383	0.519514205867575
GOTERM_BP_DIRECT	GO:0042994~cytoplasmic sequestering of transcription factor	6	0.12763241863433314	0.03503885271113529	NFKBIA, CREB3, THRA, SUFU, TACC3, PKD1	4163	9	18082	2.8956681880054447	1.0	0.5289783083524383	0.519514205867575
GOTERM_BP_DIRECT	GO:0060563~neuroepithelial cell differentiation	6	0.12763241863433314	0.03503885271113529	KDM2A, CDH2, B9D1, SOX11, SOX4, TMEM231	4163	9	18082	2.8956681880054447	1.0	0.5289783083524383	0.519514205867575
GOTERM_BP_DIRECT	GO:0048681~negative regulation of axon regeneration	6	0.12763241863433314	0.03503885271113529	EPHA4, INPP5F, XYLT1, LRIG2, NEO1, RGMA	4163	9	18082	2.8956681880054447	1.0	0.5289783083524383	0.519514205867575
GOTERM_BP_DIRECT	GO:2000009~negative regulation of protein localization to cell surface	6	0.12763241863433314	0.03503885271113529	LEPROT, NEDD4L, TAX1BP3, SNX33, ASTN2, GPM6B	4163	9	18082	2.8956681880054447	1.0	0.5289783083524383	0.519514205867575
GOTERM_BP_DIRECT	GO:0042759~long-chain fatty acid biosynthetic process	6	0.12763241863433314	0.03503885271113529	SCD2, MYO5A, QK, ELOVL6, SCD1, FADS1	4163	9	18082	2.8956681880054447	1.0	0.5289783083524383	0.519514205867575
GOTERM_BP_DIRECT	GO:0010470~regulation of gastrulation	6	0.12763241863433314	0.03503885271113529	TGIF1, PHLDB1, TGIF2, DAG1, CLASP1, CLASP2	4163	9	18082	2.8956681880054447	1.0	0.5289783083524383	0.519514205867575
GOTERM_BP_DIRECT	GO:0009083~branched-chain amino acid catabolic process	6	0.12763241863433314	0.03503885271113529	BCKDHA, AUH, HIBADH, BCKDHB, HIBCH, BCAT2	4163	9	18082	2.8956681880054447	1.0	0.5289783083524383	0.519514205867575
GOTERM_BP_DIRECT	GO:0007612~learning	23	0.4892576047649437	0.036137590348603574	ARF4, NTRK2, JUN, ATP8A1, CTNND2, NRXN3, ELAVL4, PTN, SLC6A1, COMT, PARK2, PPP1R9B, MECP2, SLC8A3, NPAS4, GRM5, GRM4, JPH3, CHST10, VDAC3, AMPH, EPHB2, SHANK2	4163	66	18082	1.5136447346392097	1.0	0.5363998963921982	0.5268030121491801
GOTERM_BP_DIRECT	GO:0046827~positive regulation of protein export from nucleus	9	0.1914486279514997	0.03634082916214988	PPM1A, TCF7L2, RANBP3L, TPR, SFN, CAMK1, GAS6, EMD, RAPGEF3	4163	18	18082	2.1717511410040835	1.0	0.5363998963921982	0.5268030121491801
GOTERM_BP_DIRECT	GO:0060996~dendritic spine development	9	0.1914486279514997	0.03634082916214988	ARF4, SLC9A6, NCK2, SPIRE1, EPHB2, SRGAP2, ARID1B, EPHB1, EPHB3	4163	18	18082	2.1717511410040835	1.0	0.5363998963921982	0.5268030121491801
GOTERM_BP_DIRECT	GO:0021954~central nervous system neuron development	9	0.1914486279514997	0.03634082916214988	NTRK2, LINGO1, GABRB1, BTG2, CDK5, MAP2, ASCL1, NEUROG2, FGFR1	4163	18	18082	2.1717511410040835	1.0	0.5363998963921982	0.5268030121491801
GOTERM_BP_DIRECT	GO:0002076~osteoblast development	9	0.1914486279514997	0.03634082916214988	HDAC4, HDAC5, SMAD3, JUND, HEY1, SATB2, LIMD1, MEN1, GLI2	4163	18	18082	2.1717511410040835	1.0	0.5363998963921982	0.5268030121491801
GOTERM_BP_DIRECT	GO:0018279~protein N-linked glycosylation via asparagine	13	0.2765369070410551	0.03636830117846071	VCP, UBE2G2, DDOST, FUT8, STT3A, ST3GAL4, ST3GAL5, STT3B, ST6GALNAC3, ST3GAL1, ST6GALNAC5, ST3GAL2, ST3GAL3	4163	31	18082	1.8214686989066509	1.0	0.5363998963921982	0.5268030121491801
GOTERM_BP_DIRECT	GO:0000184~nuclear-transcribed mRNA catabolic process, nonsense-mediated decay	13	0.2765369070410551	0.03636830117846071	PARN, UPF3B, SMG9, CASC3, SMG7, GSPT1, SMG6, PNRC2, CTIF, MAGOH, ETF1, PABPC1, DCP2	4163	31	18082	1.8214686989066509	1.0	0.5363998963921982	0.5268030121491801
GOTERM_BP_DIRECT	GO:0001837~epithelial to mesenchymal transition	13	0.2765369070410551	0.03636830117846071	TGFB2, NOTCH1, HMGA2, NFATC1, RBPJ, HNRNPAB, TGFBR1, TRIM28, TRIP10, FLNA, SOX9, FAM83D, FGFR2	4163	31	18082	1.8214686989066509	1.0	0.5363998963921982	0.5268030121491801
GOTERM_BP_DIRECT	GO:0034260~negative regulation of GTPase activity	13	0.2765369070410551	0.03636830117846071	BCAS3, MKKS, PTPRN2, LRRK2, RCC2, DAB2IP, ARL2, ARRB2, FZD10, TTC8, SPRY2, SH3BP4, CPEB2	4163	31	18082	1.8214686989066509	1.0	0.5363998963921982	0.5268030121491801
GOTERM_BP_DIRECT	GO:0071456~cellular response to hypoxia	33	0.7019783024888321	0.03687483650328914	ACAA2, SRC, EPAS1, HP1BP3, RORA, PTN, FOXO3, SLC8A1, SLC9A1, ZFP36L1, CBS, LMNA, E2F1, AKT1, KCND2, BAD, PRKCE, SIRT4, MT3, VASN, MTOR, SIRT2, VEGFA, CCNA2, SLC8A3, TBL2, FNDC1, TRP53, BCL2, P4HB, KCNK2, CPEB2, NFE2L2	4163	103	18082	1.3916075272453352	1.0	0.5363998963921982	0.5268030121491801
GOTERM_BP_DIRECT	GO:0035518~histone H2A monoubiquitination	7	0.14890448840672196	0.03744736974329056	DDB1, RYBP, RING1, KDM2B, TRIM37, BCOR, DDB2	4163	12	18082	2.533709664504764	1.0	0.5363998963921982	0.5268030121491801
GOTERM_BP_DIRECT	GO:0046621~negative regulation of organ growth	7	0.14890448840672196	0.03744736974329056	TCF7L2, ANKRD26, WWC1, FXN, PTK2, STK3, MEN1	4163	12	18082	2.533709664504764	1.0	0.5363998963921982	0.5268030121491801
GOTERM_BP_DIRECT	GO:1900025~negative regulation of substrate adhesion-dependent cell spreading	7	0.14890448840672196	0.03744736974329056	KANK1, RCC2, AP1AR, ITGB1BP1, ACTN4, EFNA5, CORO1C	4163	12	18082	2.533709664504764	1.0	0.5363998963921982	0.5268030121491801
GOTERM_BP_DIRECT	GO:0036503~ERAD pathway	7	0.14890448840672196	0.03744736974329056	VCP, RHBDD1, TMEM129, DERL1, STUB1, RNF185, RNF5	4163	12	18082	2.533709664504764	1.0	0.5363998963921982	0.5268030121491801
GOTERM_BP_DIRECT	GO:0006978~DNA damage response, signal transduction by p53 class mediator resulting in transcription of p21 class mediator	7	0.14890448840672196	0.03744736974329056	ING4, CDKN1A, TFAP4, CHEK2, TRP53, BRCA2, HIPK2	4163	12	18082	2.533709664504764	1.0	0.5363998963921982	0.5268030121491801
GOTERM_BP_DIRECT	GO:0061051~positive regulation of cell growth involved in cardiac muscle cell development	7	0.14890448840672196	0.03744736974329056	FDPS, DDX39B, TRIP10, PIN1, AKAP6, ADRB1, MTOR	4163	12	18082	2.533709664504764	1.0	0.5363998963921982	0.5268030121491801
GOTERM_BP_DIRECT	GO:0090051~negative regulation of cell migration involved in sprouting angiogenesis	7	0.14890448840672196	0.03744736974329056	HDAC5, STARD13, NOTCH1, PDCD10, ITGB1BP1, KLF4, RHOA	4163	12	18082	2.533709664504764	1.0	0.5363998963921982	0.5268030121491801
GOTERM_BP_DIRECT	GO:0010801~negative regulation of peptidyl-threonine phosphorylation	7	0.14890448840672196	0.03744736974329056	SPRED2, SPRED1, DDIT4, SPRY2, INPP5K, SIRT2, SMAD7	4163	12	18082	2.533709664504764	1.0	0.5363998963921982	0.5268030121491801
GOTERM_BP_DIRECT	GO:0035970~peptidyl-threonine dephosphorylation	7	0.14890448840672196	0.03744736974329056	PDP1, DUSP4, PPM1A, PPM1B, PPM1E, PPM1F, PPM1G	4163	12	18082	2.533709664504764	1.0	0.5363998963921982	0.5268030121491801
GOTERM_BP_DIRECT	GO:0071712~ER-associated misfolded protein catabolic process	7	0.14890448840672196	0.03744736974329056	POMT2, VCP, POMT1, DERL1, SDF2, RNF185, RNF5	4163	12	18082	2.533709664504764	1.0	0.5363998963921982	0.5268030121491801
GOTERM_BP_DIRECT	GO:0042753~positive regulation of circadian rhythm	7	0.14890448840672196	0.03744736974329056	THRAP3, FBXW11, RORA, NR1D1, BTRC, PRKG1, ARNTL	4163	12	18082	2.533709664504764	1.0	0.5363998963921982	0.5268030121491801
GOTERM_BP_DIRECT	GO:0010389~regulation of G2/M transition of mitotic cell cycle	7	0.14890448840672196	0.03744736974329056	CTC1, CCNA2, RNASEH2B, CENPF, CAMK2D, KIF14, PRKCQ	4163	12	18082	2.533709664504764	1.0	0.5363998963921982	0.5268030121491801
GOTERM_BP_DIRECT	GO:0045945~positive regulation of transcription from RNA polymerase III promoter	7	0.14890448840672196	0.03744736974329056	RPTOR, CEBPA, ELL, BRF1, ICE1, ICE2, MTOR	4163	12	18082	2.533709664504764	1.0	0.5363998963921982	0.5268030121491801
GOTERM_BP_DIRECT	GO:0050918~positive chemotaxis	8	0.17017655817911082	0.0375084330719483	SEMA5A, NRP1, ANGPT1, TSC2, PTPRJ, SCRIB, SCG2, VEGFA	4163	15	18082	2.3165345504043557	1.0	0.5363998963921982	0.5268030121491801
GOTERM_BP_DIRECT	GO:0003181~atrioventricular valve morphogenesis	8	0.17017655817911082	0.0375084330719483	ACVR1, TGFB2, NOTCH1, BMPR2, HEY1, ZFPM2, ZFPM1, TGFBR2	4163	15	18082	2.3165345504043557	1.0	0.5363998963921982	0.5268030121491801
GOTERM_BP_DIRECT	GO:0044257~cellular protein catabolic process	8	0.17017655817911082	0.0375084330719483	CHEK2, DAB2IP, RIPK1, UBE4B, UBE2G2, CLN8, RNF5, PARK2	4163	15	18082	2.3165345504043557	1.0	0.5363998963921982	0.5268030121491801
GOTERM_BP_DIRECT	GO:0006376~mRNA splice site selection	8	0.17017655817911082	0.0375084330719483	SETX, MBNL1, CELF2, CELF4, RBMX, SRSF10, PTBP2, LUC7L2	4163	15	18082	2.3165345504043557	1.0	0.5363998963921982	0.5268030121491801
GOTERM_BP_DIRECT	GO:0001942~hair follicle development	19	0.4041693256753882	0.03829172711759646	TGFB2, FZD3, TNFRSF19, PSEN2, LRP4, ZDHHC21, DBI, FUZ, CELSR1, APCDD1, ACVR1B, SOX21, EGFR, APC, TRPS1, SOX9, SOS1, LGR5, LGR4	4163	52	18082	1.5870489107337533	1.0	0.5450438053220672	0.5352922704276134
GOTERM_BP_DIRECT	GO:0006909~phagocytosis	19	0.4041693256753882	0.03829172711759646	TUB, MEGF10, CSNK1A1, EIF2AK1, MERTK, TM9SF4, SYT7, CORO1C, GULP1, DNM2, PIK3CA, ELMO1, ABL1, ELMO2, PIP5K1C, GAS6, DOCK1, RAB5A, CDC42SE2	4163	52	18082	1.5870489107337533	1.0	0.5450438053220672	0.5352922704276134
GOTERM_BP_DIRECT	GO:0051965~positive regulation of synapse assembly	24	0.5105296745373326	0.03836455716513541	ACTR3, NTRK2, NLGN1, NLGN2, LRRC24, LRRN3, LRTM2, AMIGO2, NRXN3, WNT7A, THBS2, EFNA5, MECP2, EEF2K, FLRT3, LRRTM1, LRRTM2, FLRT1, SLITRK6, LRRN1, EPHB2, EPHB1, EPHB3, LRRC4B	4163	70	18082	1.4892007824028002	1.0	0.5450438053220672	0.5352922704276134
GOTERM_BP_DIRECT	GO:0000902~cell morphogenesis	27	0.574345883854499	0.03841062599647455	TENM3, TENM4, CUL3, PTPRO, EGFR, CAPZB, PDPN, MAP7, SOX6, EPHB2, ECT2, WNT3, SLC39A3, CAP2, CAP1, TGFB2, TBCCD1, CSNK1A1, WDR19, SHROOM3, RHOA, SMARCA4, P2RX7, ASXL1, BCL6, BCL2, FRYL	4163	81	18082	1.4478340940027226	1.0	0.5450438053220672	0.5352922704276134
GOTERM_BP_DIRECT	GO:0000226~microtubule cytoskeleton organization	31	0.6594341629440545	0.03925383151980133	MAP10, CUL9, DOCK7, CEP120, ULK4, TUBA1B, ATXN7, PPP2R3C, MAP7, NUSAP1, MAP6, PCNT, DISC1, CLASP1, CLASP2, CDK5RAP2, SPECC1, DCLK2, EML1, PTK2, WEE1, SON, MAP1B, MAP7D1, TACC3, RANBP10, BIRC5, MAP6D1, TACC1, TACC2, PAFAH1B1	4163	96	18082	1.4025892785651373	1.0	0.5531261296710178	0.5432299915957783
GOTERM_BP_DIRECT	GO:0050804~modulation of synaptic transmission	12	0.2552648372686663	0.03969434253261249	GRM3, GRIA1, PPP3CA, NLGN1, NLGN2, CSPG5, EIF4EBP2, TNR, BTBD9, LRP8, PARK2, PPP1R9B	4163	28	18082	1.8615009780035001	1.0	0.5531261296710178	0.5432299915957783
GOTERM_BP_DIRECT	GO:0035108~limb morphogenesis	12	0.2552648372686663	0.03969434253261249	FBN2, MFSD7B, ASPH, IFT140, PTCH1, WNT5A, SIK3, RPGRIP1L, MEGF8, BMPR1B, PCNT, GLI3	4163	28	18082	1.8615009780035001	1.0	0.5531261296710178	0.5432299915957783
GOTERM_BP_DIRECT	GO:0031547~brain-derived neurotrophic factor receptor signaling pathway	4	0.08508827908955541	0.0403399826883807	NTRK2, TIAM1, SLC9A6, RAPGEF2	4163	4	18082	4.343502282008167	1.0	0.5531261296710178	0.5432299915957783
GOTERM_BP_DIRECT	GO:0018393~internal peptidyl-lysine acetylation	4	0.08508827908955541	0.0403399826883807	BAG6, KAT2B, POR, EP300	4163	4	18082	4.343502282008167	1.0	0.5531261296710178	0.5432299915957783
GOTERM_BP_DIRECT	GO:0046600~negative regulation of centriole replication	4	0.08508827908955541	0.0403399826883807	RBM14, TRIM37, MDM1, CDK5RAP2	4163	4	18082	4.343502282008167	1.0	0.5531261296710178	0.5432299915957783
GOTERM_BP_DIRECT	GO:0003186~tricuspid valve morphogenesis	4	0.08508827908955541	0.0403399826883807	BMPR2, HEY2, TGFBR2, BMPR1A	4163	4	18082	4.343502282008167	1.0	0.5531261296710178	0.5432299915957783
GOTERM_BP_DIRECT	GO:0035910~ascending aorta morphogenesis	4	0.08508827908955541	0.0403399826883807	TGFB2, HEY2, HES1, SOX4	4163	4	18082	4.343502282008167	1.0	0.5531261296710178	0.5432299915957783
GOTERM_BP_DIRECT	GO:0031125~rRNA 3'-end processing	4	0.08508827908955541	0.0403399826883807	EXOSC6, EXOSC5, EXOSC4, ERI1	4163	4	18082	4.343502282008167	1.0	0.5531261296710178	0.5432299915957783
GOTERM_BP_DIRECT	GO:0007258~JUN phosphorylation	4	0.08508827908955541	0.0403399826883807	MAPK10, MAPK9, MAPK8, MAPK8IP1	4163	4	18082	4.343502282008167	1.0	0.5531261296710178	0.5432299915957783
GOTERM_BP_DIRECT	GO:0006499~N-terminal protein myristoylation	4	0.08508827908955541	0.0403399826883807	PPM1A, PPM1B, NMT1, NMT2	4163	4	18082	4.343502282008167	1.0	0.5531261296710178	0.5432299915957783
GOTERM_BP_DIRECT	GO:0010748~negative regulation of plasma membrane long-chain fatty acid transport	4	0.08508827908955541	0.0403399826883807	AKT2, AKT1, IRS2, THBS1	4163	4	18082	4.343502282008167	1.0	0.5531261296710178	0.5432299915957783
GOTERM_BP_DIRECT	GO:1902897~regulation of postsynaptic density protein 95 clustering	4	0.08508827908955541	0.0403399826883807	CDH2, ZMYND8, CRIPT, DBN1	4163	4	18082	4.343502282008167	1.0	0.5531261296710178	0.5432299915957783
GOTERM_BP_DIRECT	GO:2001013~epithelial cell proliferation involved in renal tubule morphogenesis	4	0.08508827908955541	0.0403399826883807	MEF2C, LGR5, LGR4, MTSS1	4163	4	18082	4.343502282008167	1.0	0.5531261296710178	0.5432299915957783
GOTERM_BP_DIRECT	GO:0065002~intracellular protein transmembrane transport	4	0.08508827908955541	0.0403399826883807	BCR, RTN2, C2CD5, AKT2	4163	4	18082	4.343502282008167	1.0	0.5531261296710178	0.5432299915957783
GOTERM_BP_DIRECT	GO:0060842~arterial endothelial cell differentiation	4	0.08508827908955541	0.0403399826883807	TMEM100, NOTCH1, HEY1, HEY2	4163	4	18082	4.343502282008167	1.0	0.5531261296710178	0.5432299915957783
GOTERM_BP_DIRECT	GO:0060350~endochondral bone morphogenesis	4	0.08508827908955541	0.0403399826883807	BMPR2, CARM1, SOX9, BMPR1B	4163	4	18082	4.343502282008167	1.0	0.5531261296710178	0.5432299915957783
GOTERM_BP_DIRECT	GO:0038084~vascular endothelial growth factor signaling pathway	4	0.08508827908955541	0.0403399826883807	NRP1, FOXC1, NRP2, VEGFA	4163	4	18082	4.343502282008167	1.0	0.5531261296710178	0.5432299915957783
GOTERM_BP_DIRECT	GO:0031100~organ regeneration	20	0.42544139544777704	0.04140180675007071	PRPS1, PTPRU, CDKN1A, NOTCH1, ANGPT2, APOA2, ADM, LIFR, MKI67, PGF, TGFBR2, CCNA2, NR4A3, PKM, CCND1, CDK4, PPAT, CDK1, LPIN1, GAS6	4163	56	18082	1.551250815002917	1.0	0.5645140205288971	0.5544141384353045
GOTERM_BP_DIRECT	GO:0060348~bone development	20	0.42544139544777704	0.04140180675007071	SMAD1, CADM1, SRD5A1, ANKRD11, SPNS2, TULP3, P3H1, SLC38A10, SMAD5, SULF2, ASXL1, AKAP13, SH3PXD2B, GNAS, BBX, RARB, FGFR3, FGFR2, MCPH1, TRIM45	4163	56	18082	1.551250815002917	1.0	0.5645140205288971	0.5544141384353045
GOTERM_BP_DIRECT	GO:1901215~negative regulation of neuron death	20	0.42544139544777704	0.04140180675007071	GABRB3, LRRK2, STAT3, DTNBP1, ITPR1, BTBD10, SORL1, MT3, PARK2, ESR2, VEGFA, HDAC7, CREB1, CDK5, TMEM259, NOS1AP, CTNNB1, CHMP4B, PPARA, NEO1	4163	56	18082	1.551250815002917	1.0	0.5645140205288971	0.5544141384353045
GOTERM_BP_DIRECT	GO:0007568~aging	51	1.0848755583918315	0.0420292732967202	CDKN1C, GSK3A, OGG1, PEBP1, ADM, ABAT, LITAF, ADRA1A, PPP1R9B, CASP9, EDNRB, AKT1, CASP2, CTSC, FADS1, POLG, EIF5A, SREBF1, IGFBP2, CACYBP, FOS, TGFBR2, CREB1, CANX, SHC1, FOXO3, AURKB, CNR1, P2RY1, NCAM1, SLC12A2, MBD3, CTC1, JUN, JUND, TGFB3, AMFR, STAT3, ATP2B1, SOD2, EIF2S1, SOD1, NFKB2, GNAO1, GCLC, RPS6KB1, CARM1, ERCC2, NAPEPLD, ADA, NFE2L2	4163	173	18082	1.2804544299561649	1.0	0.5715661165067417	0.561340063343346
GOTERM_BP_DIRECT	GO:0001707~mesoderm formation	14	0.2978089768134439	0.042075134771528785	SMAD2, ACVR1, MACF1, SMAD3, BMPR2, SRF, TXNRD1, TWSG1, NR4A3, PRKAR1A, NF2, WNT3, BMPR1A, WLS	4163	35	18082	1.7374009128032668	1.0	0.5715661165067417	0.561340063343346
GOTERM_BP_DIRECT	GO:0030838~positive regulation of actin filament polymerization	18	0.3828972559029994	0.0424064140312683	ACTR3, MAP3K1, PRKCE, BAIAP2, RHOA, MTOR, DLG1, MYO1C, CTTN, CDC42EP4, CDC42EP3, NCK2, CDC42EP2, CDC42EP1, RAC1, ARF6, NCK1, PFN2	4163	49	18082	1.5955722668601429	1.0	0.5746298195926751	0.5643489528395147
GOTERM_BP_DIRECT	GO:0090263~positive regulation of canonical Wnt signaling pathway	23	0.4892576047649437	0.04245762529358607	THRA, SRC, LRRK2, DAPK3, FZD9, ILK, WNT7A, NRARP, CSNK1E, SULF2, ARNTL, CTDNEP1, SFRP4, SFRP2, TNKS2, BAMBI, PIN1, FGFR3, LGR5, SOX4, FGFR2, LGR4, WLS	4163	67	18082	1.491053022181908	1.0	0.5746298195926751	0.5643489528395147
GOTERM_BP_DIRECT	GO:0030155~regulation of cell adhesion	16	0.34035311635822163	0.042763317241088394	PPP1R12A, SRF, KIF14, PTPRJ, SPG7, PKD1, DLL1, PTK2, PPP1CB, CYTH2, S1PR1, ITGB1BP1, SERPINI1, SOX9, JAK2, CYTH1	4163	42	18082	1.6546675360031113	1.0	0.5776992783011978	0.5673634949827798
GOTERM_BP_DIRECT	GO:0016337~single organismal cell-cell adhesion	34	0.723250372261221	0.04304423798151527	PTPRU, VEZT, SHC1, SRC, TTYH1, SRF, CTNND2, CTNND1, THY1, PKD1, NTN1, EGFR, PNN, ARVCF, CDH2, PDPN, NRCAM, SOX9, CDON, NEGR1, JUP, CD93, SCRIB, VMP1, DLG1, BCL2, FAT1, RAPGEF1, MYH9, CTNNB1, ITGA6, PKP4, LIMS1, ASTN1	4163	108	18082	1.3673988665581267	1.0	0.5793739469887244	0.5690082016929686
GOTERM_BP_DIRECT	GO:0043001~Golgi to plasma membrane protein transport	11	0.2339927674962774	0.043203793370096076	NSF, BBS2, RAB10, MACF1, GOLPH3, RAB31, KIF13A, ANK3, BLZF1, SPTBN1, VAMP2	4163	25	18082	1.9111410040835937	1.0	0.5793739469887244	0.5690082016929686
GOTERM_BP_DIRECT	GO:0008652~cellular amino acid biosynthetic process	11	0.2339927674962774	0.043203793370096076	MTHFD1, GOT1, PSAT1, CBS, APIP, PHGDH, MTR, ENOPH1, PSPH, ASS1, BCAT2	4163	25	18082	1.9111410040835937	1.0	0.5793739469887244	0.5690082016929686
GOTERM_BP_DIRECT	GO:0046580~negative regulation of Ras protein signal transduction	11	0.2339927674962774	0.043203793370096076	TGFB2, SYNGAP1, RASA3, RASA1, NUP62, DAB2IP, RAPGEF1, SPRY2, STAMBP, DGKZ, FBP1	4163	25	18082	1.9111410040835937	1.0	0.5793739469887244	0.5690082016929686
GOTERM_BP_DIRECT	GO:0009968~negative regulation of signal transduction	19	0.4041693256753882	0.045888997825129015	BRAP, ACVR1, GSK3A, RGS16, DDIT4L, ARRB2, LDLRAD4, SOCS3, RGS2, SEC14L1, RGS3, UBASH3B, DDIT4, PMEPA1, RGS20, RGS9, RGS6, RGS7, SOCS5	4163	53	18082	1.5571045916633053	1.0	0.6142582122040121	0.603268342523771
GOTERM_BP_DIRECT	GO:0050731~positive regulation of peptidyl-tyrosine phosphorylation	32	0.6807062327164433	0.046040939010273695	ITGB1, NRP1, CD81, SRC, LRP4, TGFA, IL6RA, ARRB2, EFNA5, LRP8, AREG, STK11, PTPRZ1, ABL1, JAK2, YES1, ANGPT1, EGF, RIPK2, CAV2, MIF, MTOR, VEGFA, CD24A, EHD4, KITL, RASA1, TRP53, CSPG4, AGRN, FGFR3, HBEGF	4163	101	18082	1.3761591388540728	1.0	0.6151674369219415	0.6041613000417485
GOTERM_BP_DIRECT	GO:0007032~endosome organization	13	0.2765369070410551	0.046353578297224966	ARFGEF2, RAB5B, RAB5C, AKTIP, SNX10, SNX33, FAM160A2, ALS2, HOOK1, STX6, PIK3C3, LAMTOR1, RAB5A	4163	32	18082	1.7645478020658178	1.0	0.6170925459859659	0.6060519664278995
GOTERM_BP_DIRECT	GO:0048678~response to axon injury	13	0.2765369070410551	0.046353578297224966	ARF4, MAX, MTR, SOD2, RANGAP1, TXN2, SOD1, CST3, LGALS1, FLRT3, CDK1, FGFR3, KCNK2	4163	32	18082	1.7645478020658178	1.0	0.6170925459859659	0.6060519664278995
GOTERM_BP_DIRECT	GO:0035924~cellular response to vascular endothelial growth factor stimulus	10	0.21272069772388852	0.04682834368163112	NRP1, NR4A1, NOTCH1, EGR3, MAPKAPK2, DAB2IP, AKT1, GAS1, ITGB1BP1, VEGFA	4163	22	18082	1.9743192190946217	1.0	0.6200309808985589	0.6089378289595107
GOTERM_BP_DIRECT	GO:0031668~cellular response to extracellular stimulus	10	0.21272069772388852	0.04682834368163112	P2RX7, CDKN2B, CDKN1A, SFRP2, TFRC, ADORA2B, SLC1A2, ITGA6, FOS, ARHGAP35	4163	22	18082	1.9743192190946217	1.0	0.6200309808985589	0.6089378289595107
GOTERM_BP_DIRECT	GO:0006928~movement of cell or subcellular component	10	0.21272069772388852	0.04682834368163112	MACF1, PDPN, PXN, CFL1, ELMO1, MYH9, CD9, DSTN, PTK2, SH2B1	4163	22	18082	1.9743192190946217	1.0	0.6200309808985589	0.6089378289595107
GOTERM_BP_DIRECT	GO:0034644~cellular response to UV	17	0.3616251861306105	0.04700020979022283	USP47, CREBBP, FBXW7, DDIAS, RHBDD1, PTN, INO80, PIK3R1, USP28, EIF2S1, AURKB, CDC25A, CASP9, MAPK9, ERCC4, TRP53, EP300	4163	46	18082	1.605207365089975	1.0	0.6211832781299848	0.6100695101109971
GOTERM_BP_DIRECT	GO:0000381~regulation of alternative mRNA splicing, via spliceosome	15	0.3190810465858328	0.047327066638290866	MBNL1, DDX5, RBM25, MBNL2, RBFOX2, CELF4, HNRNPL, PTBP1, RBM4, RBM15B, THRAP3, TRA2B, MAGOH, SRSF2, RBMX	4163	39	18082	1.6705778007723717	1.0	0.6221342583941933	0.6110034761148108
GOTERM_BP_DIRECT	GO:2001235~positive regulation of apoptotic signaling pathway	15	0.3190810465858328	0.047327066638290866	CAMK2B, DAXX, CRADD, DAB2IP, INHBB, TPD52L1, TGFBR1, TRAF7, MAPK9, MAPK8, MYC, CASP2, BMF, JAK2, CTSC	4163	39	18082	1.6705778007723717	1.0	0.6221342583941933	0.6110034761148108
GOTERM_BP_DIRECT	GO:0048701~embryonic cranial skeleton morphogenesis	15	0.3190810465858328	0.047327066638290866	SMAD2, SETD2, DLX2, SMAD3, IRX5, PRRX1, IFT140, PRRX2, WDR19, TGFBR1, TGFBR2, GNAS, GAS1, FGFR2, SLC39A3	4163	39	18082	1.6705778007723717	1.0	0.6221342583941933	0.6110034761148108
GOTERM_BP_DIRECT	GO:0006629~lipid metabolic process	122	2.5951925122314403	0.04924389767348173	PECR, SLC27A1, ACAA2, TAMM41, HDLBP, MSMO1, CYP46A1, LCLAT1, FADS2, LIPE, LIPG, FDXR, PLCE1, PTGDS, ENPP6, FADS1, ECH1, ACSL3, PRKAB1, PISD, ACLY, NAAA, PTGES, SLC27A4, MTMR1, MTMR2, INSIG2, ABHD2, INSIG1, MTTP, OMA1, PLA2G6, PLD1, PLA2G7, HACD2, ADIPOR2, ACACA, PGS1, ATP5B, CYB5R3, PLCG2, NPHP3, KDSR, FDFT1, FDPS, CHKA, SRD5A1, ST8SIA1, PRDX6, PAFAH2, FASN, NAPEPLD, PEMT, DHCR7, SERINC5, DAGLA, …	4163	459	18082	1.1544820880283144	1.0	0.6461717182172638	0.6346108748566436
GOTERM_BP_DIRECT	GO:0031589~cell-substrate adhesion	9	0.1914486279514997	0.05043335158752686	ITGB1, ANGPT1, TTYH1, ITGA2, ITGA6, ITGAV, RPL29, GAS6, EPHB1	4163	19	18082	2.0574484493722895	1.0	0.6605957071983394	0.6487768001178993
GOTERM_BP_DIRECT	GO:0060999~positive regulation of dendritic spine development	12	0.2552648372686663	0.05104328436046427	NEURL1A, NLGN1, GRN, NLGN2, ZMYND8, PALM, LLPH, CAMK1, RAC1, KALRN, EIF4G2, MTOR	4163	29	18082	1.797311289106828	1.0	0.6614848284731316	0.6496500138692011
GOTERM_BP_DIRECT	GO:0046686~response to cadmium ion	12	0.2552648372686663	0.05104328436046427	CAMK2B, PRNP, MAPK9, CYB5A, MAPK8, GCLC, CDKN1B, NPC1, MTF1, CDK1, MT1, SOD2	4163	29	18082	1.797311289106828	1.0	0.6614848284731316	0.6496500138692011
GOTERM_BP_DIRECT	GO:0002040~sprouting angiogenesis	12	0.2552648372686663	0.05104328436046427	CCBE1, NRP1, NOTCH1, ANGPT1, CDH13, NRARP, PARVA, THBS1, PGF, E2F8, VEGFA, JMJD6	4163	29	18082	1.797311289106828	1.0	0.6614848284731316	0.6496500138692011
GOTERM_BP_DIRECT	GO:0043392~negative regulation of DNA binding	12	0.2552648372686663	0.05104328436046427	JUN, HDAC2, TFAP4, DDIT3, ID2, ID1, CTNNBIP1, E2F1, HMGA2, RSF1, JAK2, ZFP462	4163	29	18082	1.797311289106828	1.0	0.6614848284731316	0.6496500138692011
GOTERM_BP_DIRECT	GO:0030316~osteoclast differentiation	12	0.2552648372686663	0.05104328436046427	CSF1, TFRC, GLO1, IREB2, CTNNB1, TRF, NFATC1, MITF, SNX10, GAB2, JUNB, FOXP1	4163	29	18082	1.797311289106828	1.0	0.6614848284731316	0.6496500138692011
GOTERM_BP_DIRECT	GO:0097421~liver regeneration	12	0.2552648372686663	0.05104328436046427	NFKBIA, PRMT5, CEBPB, RPL30, RAP1A, CCND1, MYC, SRSF5, EGFR, EZH2, SULF2, PTPN3	4163	29	18082	1.797311289106828	1.0	0.6614848284731316	0.6496500138692011
GOTERM_BP_DIRECT	GO:0030336~negative regulation of cell migration	33	0.7019783024888321	0.053280969298908576	PTPRU, KANK1, CLIC4, SRF, ABHD2, PTPRJ, THY1, PTN, LDLRAD4, ROBO1, CNN2, ABR, RRAS, DAG1, CYP1B1, SRGAP3, ARID2, SRGAP2, EGFL7, MIIP, TPM1, FUZ, KLF4, PTK2, RNF41, RHOB, BCR, RAP2A, TMEFF2, RAP2B, SFRP2, BCL2, RECK	4163	106	18082	1.3522224085497123	1.0	0.6649168482136545	0.6530206303611567
GOTERM_BP_DIRECT	GO:0030219~megakaryocyte differentiation	5	0.10636034886194426	0.053660891703428804	CDKN2B, SP1, TESC, SP3, ZFPM1	4163	7	18082	3.102501630005834	1.0	0.6649168482136545	0.6530206303611567
GOTERM_BP_DIRECT	GO:1903427~negative regulation of reactive oxygen species biosynthetic process	5	0.10636034886194426	0.053660891703428804	EEF1A1, HBP1, RHOA, PARK2, HSPD1	4163	7	18082	3.102501630005834	1.0	0.6649168482136545	0.6530206303611567
GOTERM_BP_DIRECT	GO:0003179~heart valve morphogenesis	5	0.10636034886194426	0.053660891703428804	TGFB2, NFATC1, SOX9, FGFRL1, MTOR	4163	7	18082	3.102501630005834	1.0	0.6649168482136545	0.6530206303611567
GOTERM_BP_DIRECT	GO:2000144~positive regulation of DNA-templated transcription, initiation	5	0.10636034886194426	0.053660891703428804	SETX, BCLAF1, JUN, CTNNB1, MITF	4163	7	18082	3.102501630005834	1.0	0.6649168482136545	0.6530206303611567
GOTERM_BP_DIRECT	GO:0006900~membrane budding	5	0.10636034886194426	0.053660891703428804	P2RX7, VPS4A, WASL, FNBP1L, S100A10	4163	7	18082	3.102501630005834	1.0	0.6649168482136545	0.6530206303611567
GOTERM_BP_DIRECT	GO:0002091~negative regulation of receptor internalization	5	0.10636034886194426	0.053660891703428804	MTMR2, ATXN2, DLG4, LRRTM1, LRRTM2	4163	7	18082	3.102501630005834	1.0	0.6649168482136545	0.6530206303611567
GOTERM_BP_DIRECT	GO:0006084~acetyl-CoA metabolic process	5	0.10636034886194426	0.053660891703428804	CS, ACLY, ACAA2, FASN, ACACA	4163	7	18082	3.102501630005834	1.0	0.6649168482136545	0.6530206303611567
GOTERM_BP_DIRECT	GO:0051782~negative regulation of cell division	5	0.10636034886194426	0.053660891703428804	BLM, INTU, PTCH1, MYC, TXNIP	4163	7	18082	3.102501630005834	1.0	0.6649168482136545	0.6530206303611567
GOTERM_BP_DIRECT	GO:0002043~blood vessel endothelial cell proliferation involved in sprouting angiogenesis	5	0.10636034886194426	0.053660891703428804	SEMA5A, BMPER, NRARP, ITGB1BP1, VEGFA	4163	7	18082	3.102501630005834	1.0	0.6649168482136545	0.6530206303611567
GOTERM_BP_DIRECT	GO:0014031~mesenchymal cell development	5	0.10636034886194426	0.053660891703428804	FOXC1, NOTCH1, HEY1, HEY2, BCL2	4163	7	18082	3.102501630005834	1.0	0.6649168482136545	0.6530206303611567
GOTERM_BP_DIRECT	GO:0061469~regulation of type B pancreatic cell proliferation	5	0.10636034886194426	0.053660891703428804	NR4A1, NR4A3, BIRC5, NR1D1, MEN1	4163	7	18082	3.102501630005834	1.0	0.6649168482136545	0.6530206303611567
GOTERM_BP_DIRECT	GO:0030050~vesicle transport along actin filament	5	0.10636034886194426	0.053660891703428804	MYO5A, ACTN4, MYRIP, WASL, FNBP1L	4163	7	18082	3.102501630005834	1.0	0.6649168482136545	0.6530206303611567
GOTERM_BP_DIRECT	GO:0030204~chondroitin sulfate metabolic process	5	0.10636034886194426	0.053660891703428804	CHST11, B3GAT3, B3GAT2, DSEL, B3GAT1	4163	7	18082	3.102501630005834	1.0	0.6649168482136545	0.6530206303611567
GOTERM_BP_DIRECT	GO:0060509~Type I pneumocyte differentiation	5	0.10636034886194426	0.053660891703428804	NCOR2, CREB1, THRB, THRA, NFIB	4163	7	18082	3.102501630005834	1.0	0.6649168482136545	0.6530206303611567
GOTERM_BP_DIRECT	GO:0060396~growth hormone receptor signaling pathway	5	0.10636034886194426	0.053660891703428804	STAT3, PXN, PIK3R1, JAK2, PTK2	4163	7	18082	3.102501630005834	1.0	0.6649168482136545	0.6530206303611567
GOTERM_BP_DIRECT	GO:0071732~cellular response to nitric oxide	8	0.17017655817911082	0.053760007394493776	CCNA2, MAPK8, HNRNPD, MTR, THBS1, MT3, FOXO1, DNM2	4163	16	18082	2.1717511410040835	1.0	0.6649168482136545	0.6530206303611567
GOTERM_BP_DIRECT	GO:0031529~ruffle organization	8	0.17017655817911082	0.053760007394493776	LIMA1, PLEKHA1, PALLD, TPM1, RAC1, LPIN1, MTOR, ARF6	4163	16	18082	2.1717511410040835	1.0	0.6649168482136545	0.6530206303611567
GOTERM_BP_DIRECT	GO:0007512~adult heart development	8	0.17017655817911082	0.053760007394493776	GJA1, SLC22A5, CHD7, ASXL2, MNAT1, MYH10, MEF2D, ADRA1A	4163	16	18082	2.1717511410040835	1.0	0.6649168482136545	0.6530206303611567
GOTERM_BP_DIRECT	GO:0008631~intrinsic apoptotic signaling pathway in response to oxidative stress	8	0.17017655817911082	0.053760007394493776	ZFP622, MELK, ARL6IP5, BCL2, CYP1B1, SOD2, JAK2, UACA	4163	16	18082	2.1717511410040835	1.0	0.6649168482136545	0.6530206303611567
GOTERM_BP_DIRECT	GO:1904355~positive regulation of telomere capping	8	0.17017655817911082	0.053760007394493776	TNKS2, NEK7, NABP2, MAPK1, PRKCQ, MAP2K7, AURKB, MAPK3	4163	16	18082	2.1717511410040835	1.0	0.6649168482136545	0.6530206303611567
GOTERM_BP_DIRECT	GO:0007051~spindle organization	8	0.17017655817911082	0.053760007394493776	UVRAG, SPAG5, NTMT1, CHD3, PCNT, KIZ, CKAP5, AURKB	4163	16	18082	2.1717511410040835	1.0	0.6649168482136545	0.6530206303611567
GOTERM_BP_DIRECT	GO:0030970~retrograde protein transport, ER to cytosol	8	0.17017655817911082	0.053760007394493776	VCP, OS9, TMEM129, DERL1, DERL2, SEC61B, HERPUD1, HSP90B1	4163	16	18082	2.1717511410040835	1.0	0.6649168482136545	0.6530206303611567
GOTERM_BP_DIRECT	GO:0031103~axon regeneration	8	0.17017655817911082	0.053760007394493776	DHFR, JUN, CHL1, BCL2, MTR, NREP, JAK2, JAM3	4163	16	18082	2.1717511410040835	1.0	0.6649168482136545	0.6530206303611567
GOTERM_BP_DIRECT	GO:0032012~regulation of ARF protein signal transduction	8	0.17017655817911082	0.053760007394493776	PSD, CYTH3, CYTH2, ARFGEF2, PSD2, IQSEC1, GBF1, CYTH1	4163	16	18082	2.1717511410040835	1.0	0.6649168482136545	0.6530206303611567
GOTERM_BP_DIRECT	GO:0007009~plasma membrane organization	8	0.17017655817911082	0.053760007394493776	P2RX7, MTSS1L, ANK3, FAT4, AGRN, BAIAP2, SPTBN1, MTSS1	4163	16	18082	2.1717511410040835	1.0	0.6649168482136545	0.6530206303611567
GOTERM_BP_DIRECT	GO:0010971~positive regulation of G2/M transition of mitotic cell cycle	8	0.17017655817911082	0.053760007394493776	RAD51B, SMARCD3, CCND1, CDK4, RCC2, PBX1, RAB11A, BRD4	4163	16	18082	2.1717511410040835	1.0	0.6649168482136545	0.6530206303611567
GOTERM_BP_DIRECT	GO:0050679~positive regulation of epithelial cell proliferation	25	0.5318017443097213	0.0540875420281445	GRN, NOTCH1, HTRA1, TGFA, FGF1, EGFR, CCND2, ERBB4, MYC, SOX9, GLUL, TCF7L2, EYA1, BAD, WNT5A, DAB2IP, CYP7B1, VEGFA, FOXP1, NME1, NR4A3, ID1, GAS1, FGFR2, BMPR1A	4163	76	18082	1.4287836453974232	1.0	0.6678397685161451	0.6558912558590002
GOTERM_BP_DIRECT	GO:0070371~ERK1 and ERK2 cascade	11	0.2339927674962774	0.056159720695190665	EGF, TRF, MAPK1, ITGAV, SOX9, IQGAP3, MT3, FGFR3, ZFP36L2, ZFP36L1, MAPK3	4163	26	18082	1.8376355808496092	1.0	0.6757393464624774	0.6636495001927991
GOTERM_BP_DIRECT	GO:0000387~spliceosomal snRNP assembly	11	0.2339927674962774	0.056159720695190665	PRMT5, SNRPD2, GEMIN2, GEMIN4, DDX20, GEMIN5, SNRPE, SNRPD3, GEMIN8, LSM4, SNRPB	4163	26	18082	1.8376355808496092	1.0	0.6757393464624774	0.6636495001927991
GOTERM_BP_DIRECT	GO:0043488~regulation of mRNA stability	11	0.2339927674962774	0.056159720695190665	YTHDF2, BRF1, PABPC4, KHSRP, ELAVL4, HNRNPD, SAMD4B, PUM1, ZFP36L2, ZFP36L1, SAMD4	4163	26	18082	1.8376355808496092	1.0	0.6757393464624774	0.6636495001927991
GOTERM_BP_DIRECT	GO:0050919~negative chemotaxis	11	0.2339927674962774	0.056159720695190665	SEMA4A, NRP2, SEMA3D, RYK, SEMA4B, SEMA3A, SEMA4C, WNT5A, SLIT1, ITGAV, RHOA	4163	26	18082	1.8376355808496092	1.0	0.6757393464624774	0.6636495001927991
GOTERM_BP_DIRECT	GO:2001224~positive regulation of neuron migration	7	0.14890448840672196	0.05630386123069342	MAPK8, SEMA6A, PTPRZ1, SEMA3A, DAB2IP, RAPGEF2, PAX6	4163	13	18082	2.3388089210813208	1.0	0.6757393464624774	0.6636495001927991
GOTERM_BP_DIRECT	GO:2000177~regulation of neural precursor cell proliferation	7	0.14890448840672196	0.05630386123069342	SALL1, NF2, FOXO3, SHCBP1, PTBP2, RHOA, FOXO1	4163	13	18082	2.3388089210813208	1.0	0.6757393464624774	0.6636495001927991
GOTERM_BP_DIRECT	GO:0030033~microvillus assembly	7	0.14890448840672196	0.05630386123069342	RAP2A, KLF5, RAPGEF2, TNIK, STX2, EZR, RAPGEF6	4163	13	18082	2.3388089210813208	1.0	0.6757393464624774	0.6636495001927991
GOTERM_BP_DIRECT	GO:0040037~negative regulation of fibroblast growth factor receptor signaling pathway	7	0.14890448840672196	0.05630386123069342	TCF7L2, GPC1, WNT5A, SPRY2, THBS1, FGFRL1, SULF2	4163	13	18082	2.3388089210813208	1.0	0.6757393464624774	0.6636495001927991
GOTERM_BP_DIRECT	GO:0042407~cristae formation	7	0.14890448840672196	0.05630386123069342	LETM1, 2410015M20RIK, AFG3L2, CHCHD3, CHCHD6, IMMT, OMA1	4163	13	18082	2.3388089210813208	1.0	0.6757393464624774	0.6636495001927991
GOTERM_BP_DIRECT	GO:0048484~enteric nervous system development	7	0.14890448840672196	0.05630386123069342	EDNRA, EDNRB, HLX, SOX8, ASCL1, SOX10, PHACTR4	4163	13	18082	2.3388089210813208	1.0	0.6757393464624774	0.6636495001927991
GOTERM_BP_DIRECT	GO:0051560~mitochondrial calcium ion homeostasis	7	0.14890448840672196	0.05630386123069342	SLC8A3, AFG3L2, ANXA6, IMMT, MICU1, DISC1, SLC8B1	4163	13	18082	2.3388089210813208	1.0	0.6757393464624774	0.6636495001927991
GOTERM_BP_DIRECT	GO:0002087~regulation of respiratory gaseous exchange by neurological system process	7	0.14890448840672196	0.05630386123069342	MECP2, NLGN1, NLGN2, TSHZ3, ADORA1, PBX3, GLS	4163	13	18082	2.3388089210813208	1.0	0.6757393464624774	0.6636495001927991
GOTERM_BP_DIRECT	GO:1902287~semaphorin-plexin signaling pathway involved in axon guidance	7	0.14890448840672196	0.05630386123069342	NRP1, NRP2, PLXND1, SEMA3A, PLXNA2, PLXNA1, PLXNC1	4163	13	18082	2.3388089210813208	1.0	0.6757393464624774	0.6636495001927991
GOTERM_BP_DIRECT	GO:0071803~positive regulation of podosome assembly	7	0.14890448840672196	0.05630386123069342	MAPK9, MAPK8, SRC, PALLD, FSCN1, ASAP1, RHOA	4163	13	18082	2.3388089210813208	1.0	0.6757393464624774	0.6636495001927991
GOTERM_BP_DIRECT	GO:0033555~multicellular organismal response to stress	7	0.14890448840672196	0.05630386123069342	MECP2, HDAC5, PPP3CA, ADCYAP1R1, LGALS1, NCAM1, LRP11	4163	13	18082	2.3388089210813208	1.0	0.6757393464624774	0.6636495001927991
GOTERM_BP_DIRECT	GO:0060411~cardiac septum morphogenesis	7	0.14890448840672196	0.05630386123069342	NOTCH1, JAG1, HEY1, TRP53, CHD7, HEY2, DHRS3	4163	13	18082	2.3388089210813208	1.0	0.6757393464624774	0.6636495001927991
GOTERM_BP_DIRECT	GO:0022407~regulation of cell-cell adhesion	7	0.14890448840672196	0.05630386123069342	CD24A, SRC, MINK1, NRARP, EFNA5, CELSR2, EPHB3	4163	13	18082	2.3388089210813208	1.0	0.6757393464624774	0.6636495001927991
GOTERM_BP_DIRECT	GO:0060039~pericardium development	6	0.12763241863433314	0.05703454194397856	SMAD2, SETD2, SMAD3, HEG1, CCM2, RPGRIP1L	4163	10	18082	2.6061013692049	1.0	0.6757393464624774	0.6636495001927991
GOTERM_BP_DIRECT	GO:0060253~negative regulation of glial cell proliferation	6	0.12763241863433314	0.05703454194397856	CDKN2B, NOTCH1, IDH2, HES1, SOX11, PTN	4163	10	18082	2.6061013692049	1.0	0.6757393464624774	0.6636495001927991
GOTERM_BP_DIRECT	GO:0003149~membranous septum morphogenesis	6	0.12763241863433314	0.05703454194397856	FZD1, TGFB2, FZD2, ID2, FGFR2, TGFBR2	4163	10	18082	2.6061013692049	1.0	0.6757393464624774	0.6636495001927991
GOTERM_BP_DIRECT	GO:0045446~endothelial cell differentiation	6	0.12763241863433314	0.05703454194397856	KDM6B, BMPER, S1PR1, CXCR4, PROX1, PTN	4163	10	18082	2.6061013692049	1.0	0.6757393464624774	0.6636495001927991
GOTERM_BP_DIRECT	GO:0006596~polyamine biosynthetic process	6	0.12763241863433314	0.05703454194397856	AMD1, ODC1, AZIN2, OAZ1, OAZ2, AZIN1	4163	10	18082	2.6061013692049	1.0	0.6757393464624774	0.6636495001927991
GOTERM_BP_DIRECT	GO:0034629~cellular protein complex localization	6	0.12763241863433314	0.05703454194397856	DLG1, NACC2, AKAP6, WASL, EZR, SMAD7	4163	10	18082	2.6061013692049	1.0	0.6757393464624774	0.6636495001927991
GOTERM_BP_DIRECT	GO:0030520~intracellular estrogen receptor signaling pathway	6	0.12763241863433314	0.05703454194397856	RBFOX2, CARM1, TRIP4, PADI2, ARID1A, ESR2	4163	10	18082	2.6061013692049	1.0	0.6757393464624774	0.6636495001927991
GOTERM_BP_DIRECT	GO:0010762~regulation of fibroblast migration	6	0.12763241863433314	0.05703454194397856	RCC2, GNA12, WDPCP, RAC1, MTA2, CORO1C	4163	10	18082	2.6061013692049	1.0	0.6757393464624774	0.6636495001927991
GOTERM_BP_DIRECT	GO:0000165~MAPK cascade	23	0.4892576047649437	0.057447638865795556	BRAP, SMAD1, MEF2C, PPM1L, SHC1, LRRK2, PEBP1, ZFP36L2, PTK2, ZFP36L1, SETX, ITPKB, TAOK3, PABPN1, MYC, MAPK1, FGFR3, MAP3K7, MEF2D, SCG2, MEN1, MAPK3, MAP2K6	4163	69	18082	1.4478340940027223	1.0	0.6781421673016873	0.6660093314758855
GOTERM_BP_DIRECT	GO:0008344~adult locomotory behavior	23	0.4892576047649437	0.057447638865795556	TMOD1, SEZ6, PBX3, PCDH15, CLN8, SEZ6L, PUM1, NTAN1, BTBD9, KALRN, GIGYF2, PARK2, HIPK2, EPS8, MECP2, ATXN1, CCND2, INPP5F, CHL1, ID2, SLITRK6, TRMT1L, PAFAH1B1	4163	69	18082	1.4478340940027223	1.0	0.6781421673016873	0.6660093314758855
GOTERM_BP_DIRECT	GO:0048666~neuron development	20	0.42544139544777704	0.057808545406272505	GABRB3, ZBTB18, DGKG, NRP1, MEF2C, TGFB2, MTMR2, CTF1, TENM4, PBX3, SOD2, ASCL1, MTURN, VEGFA, GLI2, RUNX1, SKI, SOX3, NCAM1, PACSIN1	4163	58	18082	1.4977594075890235	1.0	0.6781421673016873	0.6660093314758855
GOTERM_BP_DIRECT	GO:0030901~midbrain development	15	0.3190810465858328	0.05788969917556183	SMAD1, FZD3, KDM2B, APLP2, WNT5A, RFX4, DLG5, CTNNB1, HES1, OTX2, OTX1, FGFR2, KDM7A, FGFR1, WLS	4163	40	18082	1.6288133557530624	1.0	0.6781421673016873	0.6660093314758855
GOTERM_BP_DIRECT	GO:0001654~eye development	15	0.3190810465858328	0.05788969917556183	TGFB2, FOXC1, INHBB, HMGB1, MEIS2, SIPA1L3, SOX2, CST3, SALL2, SMOC1, SH3PXD2B, BLOC1S3, RAB18, BMPR1B, ATF6	4163	40	18082	1.6288133557530624	1.0	0.6781421673016873	0.6660093314758855
GOTERM_BP_DIRECT	GO:0006446~regulation of translational initiation	13	0.2765369070410551	0.05807090124257825	EIF5B, EIF4A1, PPP1R15B, EIF2B2, KLHL25, EIF1, GLE1, CTIF, EIF5, EIF3K, EIF4EBP2, EIF3F, EIF4G2	4163	33	18082	1.711076656548672	1.0	0.6781421673016873	0.6660093314758855
GOTERM_BP_DIRECT	GO:0032147~activation of protein kinase activity	13	0.2765369070410551	0.05807090124257825	TGFB2, STRADA, INSR, KIF14, EMP2, VEGFA, CKS1B, TGFBR2, STK11, DLG1, PPP2R3C, CKS2, ECT2	4163	33	18082	1.711076656548672	1.0	0.6781421673016873	0.6660093314758855
GOTERM_BP_DIRECT	GO:0071310~cellular response to organic substance	13	0.2765369070410551	0.05807090124257825	EGR1, BAD, SATB2, SYP, IQGAP3, POU3F2, NR4A1, CCND1, MAP2, BCL2, TIMP3, MAPK1, CALR	4163	33	18082	1.711076656548672	1.0	0.6781421673016873	0.6660093314758855
GOTERM_BP_DIRECT	GO:0006139~nucleobase-containing compound metabolic process	13	0.2765369070410551	0.05807090124257825	PRNP, TPMT, METTL3, SRBD1, AK2, AK3, AK5, DCK, METTL14, WRN, XRN2, ERCC2, POLR3H	4163	33	18082	1.711076656548672	1.0	0.6781421673016873	0.6660093314758855
GOTERM_BP_DIRECT	GO:0006306~DNA methylation	10	0.21272069772388852	0.06169854893934476	KMT2E, ATF7IP, MBD4, KMT2A, BEND3, GNAS, CTCF, MTA2, EZH2, GATAD2A	4163	23	18082	1.8884792530470293	1.0	0.7170742465617179	0.7042448657505209
GOTERM_BP_DIRECT	GO:0001708~cell fate specification	10	0.21272069772388852	0.06169854893934476	SOX2, ITGB1, APC2, NOTCH1, APC, PSEN2, CTNNB1, OTX2, SOX9, CDON	4163	23	18082	1.8884792530470293	1.0	0.7170742465617179	0.7042448657505209
GOTERM_BP_DIRECT	GO:0045070~positive regulation of viral genome replication	10	0.21272069772388852	0.06169854893934476	TOP2A, DDB1, NOTCH1, DDX3X, PPIE, ADAR, PABPC1, PPIA, PPID, TARBP2	4163	23	18082	1.8884792530470293	1.0	0.7170742465617179	0.7042448657505209
GOTERM_BP_DIRECT	GO:0034613~cellular protein localization	19	0.4041693256753882	0.06418498753929112	GRID2, EYA1, HEPACAM, LRRK2, WNT5A, AP1AR, ANK2, AXIN2, CSNK1E, PRPF19, AHI1, RAP2A, ZDHHC18, ID4, CTNNB1, LAMTOR2, LAMTOR1, DISC1, GAS8	4163	55	18082	1.5004826065119123	1.0	0.7342804903160635	0.7211432676676881
GOTERM_BP_DIRECT	GO:0031338~regulation of vesicle fusion	14	0.2978089768134439	0.06434553348111216	USP6NL, RABGAP1L, RABGAP1, TBC1D2B, SGSM1, TBC1D1, TBC1D4, SGSM2, TBC1D14, EVI5L, EVI5, TBC1D22A, TBC1D10A, TBC1D10B	4163	37	18082	1.6434873499490361	1.0	0.7342804903160635	0.7211432676676881
GOTERM_BP_DIRECT	GO:0060173~limb development	14	0.2978089768134439	0.06434553348111216	BMPR2, INTU, CHD7, LRP4, IFT122, TULP3, WNT7A, GLI3, SALL1, SMOC1, MED31, CTNNB1, WNT3, SLC39A3	4163	37	18082	1.6434873499490361	1.0	0.7342804903160635	0.7211432676676881
GOTERM_BP_DIRECT	GO:0055007~cardiac muscle cell differentiation	14	0.2978089768134439	0.06434553348111216	KDM6B, ITGB1, MEF2C, CACYBP, ARID1A, SLC9A1, FOXP1, IFT20, AKAP13, RXRA, SIK1, ACADM, CALR, SOX6	4163	37	18082	1.6434873499490361	1.0	0.7342804903160635	0.7211432676676881
GOTERM_BP_DIRECT	GO:0060976~coronary vasculature development	14	0.2978089768134439	0.06434553348111216	PLXND1, ZBTB14, FUZ, LRP2, PRDM1, ROBO1, SMARCA4, DNM2, PROKR1, SUFU, CNTRL, MEGF8, MYH10, ADAMTS6	4163	37	18082	1.6434873499490361	1.0	0.7342804903160635	0.7211432676676881
GOTERM_BP_DIRECT	GO:0046627~negative regulation of insulin receptor signaling pathway	14	0.2978089768134439	0.06434553348111216	KANK1, GSK3A, ANKRD26, PID1, IRS1, PRKCB, INPPL1, TSC2, YBX1, SOCS3, RPS6KB1, GRB10, INPP5K, PRKCQ	4163	37	18082	1.6434873499490361	1.0	0.7342804903160635	0.7211432676676881
GOTERM_BP_DIRECT	GO:0021537~telencephalon development	12	0.2552648372686663	0.06438241939127462	NCOR2, SLC8A3, CDK5, CDH2, RFX4, SLC1A2, PFDN1, HES1, RPGRIP1L, HES5, GLI3, SLC8A1	4163	30	18082	1.737400912803267	1.0	0.7342804903160635	0.7211432676676881
GOTERM_BP_DIRECT	GO:0010975~regulation of neuron projection development	12	0.2552648372686663	0.06438241939127462	SNAP25, GRID2, SFRP2, DPYSL2, ULK4, NCS1, AKT1, NRCAM, PAX6, DISC1, RHOA, RGMA	4163	30	18082	1.737400912803267	1.0	0.7342804903160635	0.7211432676676881
GOTERM_BP_DIRECT	GO:0032570~response to progesterone	12	0.2552648372686663	0.06438241939127462	NCOA1, SREBF1, TGFB2, GABRB1, TGFB3, BAD, ABHD2, TXNIP, FOSB, FOS, PTN, NKX2-2	4163	30	18082	1.737400912803267	1.0	0.7342804903160635	0.7211432676676881
GOTERM_BP_DIRECT	GO:0042149~cellular response to glucose starvation	12	0.2552648372686663	0.06438241939127462	SH3GLB1, NUAK2, TBL2, TRP53, ZC3H12A, EIF2AK3, BCL2, PICK1, PIK3C3, RRP8, NFE2L2, CPEB4	4163	30	18082	1.737400912803267	1.0	0.7342804903160635	0.7211432676676881
GOTERM_BP_DIRECT	GO:0021983~pituitary gland development	12	0.2552648372686663	0.06438241939127462	SOX3, TCF7L2, CREB1, SALL1, SRD5A1, HMGA2, HES1, PAX6, RBPJ, ETS1, BMPR1A, GLI2	4163	30	18082	1.737400912803267	1.0	0.7342804903160635	0.7211432676676881
GOTERM_BP_DIRECT	GO:0090004~positive regulation of establishment of protein localization to plasma membrane	12	0.2552648372686663	0.06438241939127462	ITGB1, CLIP3, DLG1, DPP6, KIF5B, AKT1, RANGRF, CIB1, SORBS1, EZR, ARF6, PPP1R9B	4163	30	18082	1.737400912803267	1.0	0.7342804903160635	0.7211432676676881
GOTERM_BP_DIRECT	GO:0007283~spermatogenesis	108	2.297383535417996	0.06497384093265483	TDRKH, ATN1, TESK1, TESK2, ARID4A, ARID4B, CIB1, SLC4A2, CLGN, RGS2, ALKBH5, STK11, RNF114, SPATA24, SOX8, SOX9, GAMT, TLE3, KDM2B, NANOS3, RFX2, CDYL, MIF, CDC25C, ZFP41, KATNAL1, XRN2, TYRO3, TBPL1, SPATA19, ADCYAP1R1, NOTCH1, CREM, UBR2, SPATA5, SPATA6, BAG6, BCL2L11, MAP7, PATZ1, PHC2, CADM1, H3F3B, RHBDD1, MEIG1, H3F3A, HMGA2, TDRD7, HSPA2, PUM1, SETX, TSGA10, PARP11, BCL6, HOOK1, CALR, RAD1…	4163	407	18082	1.1525755441201033	1.0	0.7398731933264365	0.7266359100260045
GOTERM_BP_DIRECT	GO:0043410~positive regulation of MAPK cascade	32	0.6807062327164433	0.06561768895203826	ITGB1, ZFP622, WWC1, PELI2, ILK, ADRA1A, IGF1R, SOX2, MYDGF, CDH2, ITGAV, RIPK1, CDON, NTSR2, SPAG9, NTRK2, RYK, CAV2, PRKCE, IGFBP3, INSR, DAB2IP, GAB1, GPR37L1, P2RX7, TRAF7, FAS, CTNNB1, LAMTOR1, FGFR3, FGFR2, FGFR1	4163	104	18082	1.3364622406178974	1.0	0.7460445939546959	0.7326968963573093
GOTERM_BP_DIRECT	GO:0008033~tRNA processing	27	0.574345883854499	0.06589641072812008	TRUB1, TSEN34, TRMU, PUS10, DDX1, URM1, WDR4, NAT10, ZBTB8OS, FBL, CLP1, TYW1, PUSL1, TRMT1L, SSB, NSUN2, ELAC2, TYW3, TPRKB, TRMT1, CDKAL1, TRIT1, LSM6, TRMT5, 1110008L16RIK, GRSF1, TRMT61A	4163	85	18082	1.3797007248731825	1.0	0.7480519679865042	0.7346683558851341
GOTERM_BP_DIRECT	GO:0031647~regulation of protein stability	23	0.4892576047649437	0.06619405131188755	SH3GLB1, SREBF1, HSPA8, CD81, PINX1, APOA2, ANK2, QRSL1, USP28, CDKN2AIP, PARK2, PSMD8, DPM2, ASPH, GIPC1, TADA3, BCL2, TRIM24, MAPK1, STUB1, KRAS, NF2, SOX4	4163	70	18082	1.4271507498026834	1.0	0.7502675599158524	0.7368443080244325
GOTERM_BP_DIRECT	GO:0001657~ureteric bud development	17	0.3616251861306105	0.06730735808283428	ROBO2, SMAD2, SMAD1, FOXC1, SMAD3, EYA1, TSHZ3, SMAD5, SMAD7, DLG1, VCAN, SALL1, BMPER, BCL2, RARB, FGFR2, FGFR1	4163	48	18082	1.5383237248778927	1.0	0.7582279362850115	0.7446622630190545
GOTERM_BP_DIRECT	GO:0043280~positive regulation of cysteine-type endopeptidase activity involved in apoptotic process	17	0.3616251861306105	0.06730735808283428	BCAP31, MTCH2, DDX3X, DAPK1, BAD, PDCD5, BCL10, UACA, RHOA, PPM1F, PPP2CA, MAPK9, BCL2L11, MYC, ARL6IP5, FAS, MEN1	4163	48	18082	1.5383237248778927	1.0	0.7582279362850115	0.7446622630190545
GOTERM_BP_DIRECT	GO:0048066~developmental pigmentation	9	0.1914486279514997	0.0676150904756034	MREG, EDNRB, BCL2L11, ZIC2, GNA11, GNAQ, BLOC1S3, BCL2, MYO5A	4163	20	18082	1.954576026903675	1.0	0.7582279362850115	0.7446622630190545
GOTERM_BP_DIRECT	GO:0006509~membrane protein ectodomain proteolysis	9	0.1914486279514997	0.0676150904756034	P2RX7, APH1A, BACE2, DAG1, PSEN2, MYH9, ADAM9, PRKCQ, RBMX	4163	20	18082	1.954576026903675	1.0	0.7582279362850115	0.7446622630190545
GOTERM_BP_DIRECT	GO:0021591~ventricular system development	9	0.1914486279514997	0.0676150904756034	MECP2, CENPF, TTC21B, SEMA6D, MBOAT7, ULK4, RAPGEF2, MNAT1, CELSR2	4163	20	18082	1.954576026903675	1.0	0.7582279362850115	0.7446622630190545
GOTERM_BP_DIRECT	GO:0070507~regulation of microtubule cytoskeleton organization	9	0.1914486279514997	0.0676150904756034	CYLD, PHLDB1, HSPH1, AGRN, EFNA5, CLASP1, RHOA, PAFAH1B1, CDK5R1	4163	20	18082	1.954576026903675	1.0	0.7582279362850115	0.7446622630190545
GOTERM_BP_DIRECT	GO:0007417~central nervous system development	28	0.5956179536268879	0.06762125681427376	SHC3, NCAN, CHD7, CELSR1, ACVR1B, HAPLN4, GLI3, STK3, ZIC2, ZIC1, NRCAM, OTX2, SOX9, TRP53BP2, TIMP4, ARNT2, EIF2B2, XRCC4, LIG4, RUNX1, AHI1, VCAN, DAB1, ZEB1, BTD, TRP53, ID3, TPP1	4163	89	18082	1.3664950999576255	1.0	0.7582279362850115	0.7446622630190545
GOTERM_BP_DIRECT	GO:0033138~positive regulation of peptidyl-serine phosphorylation	24	0.5105296745373326	0.0685444091446096	TXN1, BCAR3, NTRK2, GSK3A, ANGPT1, RIPK2, DOCK7, WNT5A, CREBL2, ARRB2, MIF, VEGFA, SFRP2, PIK3CA, PDCD10, AKT2, BCL2, SPRY2, AKT1, CAMK1, GAS6, FNIP2, RAPGEF3, PFN2	4163	74	18082	1.4087034428134595	1.0	0.766232311079132	0.7525234292502102
GOTERM_BP_DIRECT	GO:0006633~fatty acid biosynthetic process	24	0.5105296745373326	0.0685444091446096	PECR, ELOVL5, PTGES2, TECR, PRKAG2, ELOVL6, MSMO1, ACSL3, HSD17B12, BRCA1, HACD2, PRKAB1, ACACA, ACLY, FADS2, FASN, SCD2, SC5D, SCD1, PTGDS, CBR4, MGLL, FADS1, PTGES	4163	74	18082	1.4087034428134595	1.0	0.766232311079132	0.7525234292502102
GOTERM_BP_DIRECT	GO:0031397~negative regulation of protein ubiquitination	15	0.3190810465858328	0.06994036420466027	NXN, PRKCE, PINX1, TNFAIP3, ARRB2, MTOR, SMAD7, PER2, UFL1, GCLC, BAG5, CDK5, CHP1, FYN, SOX4	4163	41	18082	1.5890862007346953	1.0	0.7794571487161682	0.7655116575277199
GOTERM_BP_DIRECT	GO:0030217~T cell differentiation	15	0.3190810465858328	0.06994036420466027	EGR1, CHD7, LFNG, ITPKB, PREX1, PPP3CB, SP3, BCL2, CTNNB1, HS1BP3, FADD, PKNOX1, PATZ1, SOX4, NHEJ1	4163	41	18082	1.5890862007346953	1.0	0.7794571487161682	0.7655116575277199
GOTERM_BP_DIRECT	GO:2001234~negative regulation of apoptotic signaling pathway	11	0.2339927674962774	0.0714181961279717	MNT, ING2, HSPH1, PCGF2, NANOS3, BCL2, PSEN2, CTNNB1, TMBIM6, BMF, MAP3K7	4163	27	18082	1.769575003781105	1.0	0.7884158492224573	0.7743100753562812
GOTERM_BP_DIRECT	GO:0034198~cellular response to amino acid starvation	11	0.2339927674962774	0.0714181961279717	SH3GLB1, HNRNPL, DAP, CDKN1A, RRAGC, NPRL3, EIF2AK3, ULK1, SLC38A2, EIF2S1, RNF152	4163	27	18082	1.769575003781105	1.0	0.7884158492224573	0.7743100753562812
GOTERM_BP_DIRECT	GO:0090314~positive regulation of protein targeting to membrane	11	0.2339927674962774	0.0714181961279717	ACTR3, C2CD5, CEMIP, MYO1C, CDK5, AKT2, CHP1, CIB1, ITGB1BP1, ANK3, CDK5R1	4163	27	18082	1.769575003781105	1.0	0.7884158492224573	0.7743100753562812
GOTERM_BP_DIRECT	GO:2001243~negative regulation of intrinsic apoptotic signaling pathway	11	0.2339927674962774	0.0714181961279717	HDAC2, DDX3X, OPA1, SRC, G2E3, PPIF, BCL2, VDAC2, BCL2L1, HERPUD1, MAPK8IP1	4163	27	18082	1.769575003781105	1.0	0.7884158492224573	0.7743100753562812
GOTERM_BP_DIRECT	GO:0007254~JNK cascade	13	0.2765369070410551	0.07160564596188666	MAP3K1, WNT5A, PTK2, NRBP1, MAPK10, MAPK9, MAPK8, MAP2K7, TRIB1, MAP3K7, MAP3K11, MYD88, MAP3K12	4163	34	18082	1.6607508725325344	1.0	0.7884158492224573	0.7743100753562812
GOTERM_BP_DIRECT	GO:0010332~response to gamma radiation	13	0.2765369070410551	0.07160564596188666	XRCC4, PRKDC, DCUN1D3, XRCC2, LIG4, SOD2, BRCA2, CHEK2, TRP53, MYC, BCL2, MEN1, POLG	4163	34	18082	1.6607508725325344	1.0	0.7884158492224573	0.7743100753562812
GOTERM_BP_DIRECT	GO:0007257~activation of JUN kinase activity	13	0.2765369070410551	0.07160564596188666	SPAG9, PTPN1, MAP3K1, WNT7B, WNT5A, DAB2IP, GAB1, TRF, BCL10, FGD4, MDFIC, MAP2K7, MAP3K11	4163	34	18082	1.6607508725325344	1.0	0.7884158492224573	0.7743100753562812
GOTERM_BP_DIRECT	GO:0060612~adipose tissue development	13	0.2765369070410551	0.07160564596188666	FTO, HMGA2, DYRK1B, UBB, PIK3CA, TBL1XR1, CDK4, ID2, SH3PXD2B, SOX8, SLC25A25, SPG20, CREB5	4163	34	18082	1.6607508725325344	1.0	0.7884158492224573	0.7743100753562812
GOTERM_BP_DIRECT	GO:0032355~response to estradiol	31	0.6594341629440545	0.07203731359729931	GRN, ADCYAP1R1, CDKN1B, OGG1, PRDM2, PTN, SLC6A1, TFPI, AREG, ETS1, CST3, CASP9, CCND1, MYC, ESRRA, MBD3, NCOA1, ARNT2, MBD4, BAD, PTCH1, IGFBP2, STAT3, WNT7A, FOSL2, NCOR2, MMP15, TXNIP, CTNNB1, CALR, EZH2	4163	101	18082	1.333154165764883	1.0	0.7919777930321705	0.7778082914086777
GOTERM_BP_DIRECT	GO:0001938~positive regulation of endothelial cell proliferation	22	0.4679855349925548	0.07330116490069692	SEMA5A, EGFL7, JUN, BMPR2, EGR3, CAV2, WNT5A, HMGB2, NRARP, PROX1, F3, MTOR, TGFBR1, PGF, VEGFA, RPTOR, MYDGF, NR4A1, AKT1, CDH13, FGFR3, SCG2	4163	67	18082	1.4262246299131296	1.0	0.8046643619233925	0.7902678812607369
GOTERM_BP_DIRECT	GO:0042692~muscle cell differentiation	8	0.17017655817911082	0.07378220603501284	SMARCD3, H3F3B, SEMA4C, H3F3A, IFRD1, QK, RORA, SOX6	4163	17	18082	2.044001073886196	1.0	0.8051167102658182	0.7907121365093552
GOTERM_BP_DIRECT	GO:1900745~positive regulation of p38MAPK cascade	8	0.17017655817911082	0.07378220603501284	MAP3K3, GADD45B, GADD45A, PRMT1, ZC3H12A, SASH1, VEGFA, GADD45G	4163	17	18082	2.044001073886196	1.0	0.8051167102658182	0.7907121365093552
GOTERM_BP_DIRECT	GO:0071285~cellular response to lithium ion	8	0.17017655817911082	0.07378220603501284	CEBPA, GSK3A, CDKN1B, XRCC4, ID2, FAS, LIG4, CALR	4163	17	18082	2.044001073886196	1.0	0.8051167102658182	0.7907121365093552
GOTERM_BP_DIRECT	GO:0001841~neural tube formation	8	0.17017655817911082	0.07378220603501284	PTCH1, NUP50, TULP3, SOX11, COQ7, MAP3K7, SOX4, STK3	4163	17	18082	2.044001073886196	1.0	0.8051167102658182	0.7907121365093552
GOTERM_BP_DIRECT	GO:0016311~dephosphorylation	33	0.7019783024888321	0.07443641756128044	PTPRT, PTPRU, MTMR1, MTMR2, PTPRS, PTPRO, PTPRM, PTPRJ, MTMR4, CDC14A, PTPDC1, MTMR6, PTPRG, THTPA, PPP3CA, DUSP10, PTPRZ1, INPP5K, DUSP4, PTPN1, PTPRN2, RNGTT, SYNJ2, PTPN12, PTPN13, PTPN14, DUSP6, DUSP7, PPM1A, PTPRA, ALPL, FBP1, PTPN3	4163	109	18082	1.31500527803917	1.0	0.8110467996781182	0.7965361289928091
GOTERM_BP_DIRECT	GO:0048469~cell maturation	16	0.34035311635822163	0.07492913723578022	CEBPA, FZD5, EPAS1, RFX3, ASCL1, SOX10, VEGFA, BFSP2, ID2, KCNMA1, CTNNB1, HES1, SOX8, HES5, NEUROG2, FGFR1	4163	45	18082	1.5443563669362372	1.0	0.8139927935317253	0.7994294152262547
GOTERM_BP_DIRECT	GO:0010501~RNA secondary structure unwinding	16	0.34035311635822163	0.07492913723578022	DDX17, DDX39, EIF4A1, DDX5, DDX59, DDX3X, DDX24, DDX1, DDX42, DDX20, DDX54, DDX50, DDX39B, AGO1, DHX36, AGO2	4163	45	18082	1.5443563669362372	1.0	0.8139927935317253	0.7994294152262547
GOTERM_BP_DIRECT	GO:0051276~chromosome organization	14	0.2978089768134439	0.07794996032468568	CTC1, BLM, DCLRE1C, POT1A, LIG4, SMC3, SMC1A, BRCA2, SMC4, SMC2, SFPQ, APC, TRP53, MYC	4163	38	18082	1.6002376828451141	1.0	0.8296360170158437	0.8147927613167074
GOTERM_BP_DIRECT	GO:0003281~ventricular septum development	14	0.2978089768134439	0.07794996032468568	LMO4, HEG1, NPRL3, CXCR4, FRS2, LRP2, PRDM1, ROBO1, SMARCA4, DNM2, SALL1, SUFU, CNTRL, HES1	4163	38	18082	1.6002376828451141	1.0	0.8296360170158437	0.8147927613167074
GOTERM_BP_DIRECT	GO:0070534~protein K63-linked ubiquitination	14	0.2978089768134439	0.07794996032468568	UBE2F, UBE2E3, ZFP91, BFAR, PRPF19, RNF5, PARK2, RNF126, UBE2S, UBE2N, STUB1, TRIM27, UBE2V1, RNF152	4163	38	18082	1.6002376828451141	1.0	0.8296360170158437	0.8147927613167074
GOTERM_BP_DIRECT	GO:0009267~cellular response to starvation	20	0.42544139544777704	0.07826272586150171	KLF10, TCF7L2, SREBF1, BMPR2, RALB, MAX, SRD5A1, LRRK2, INHBB, ZFYVE1, FOXO1, SREBF2, WRN, RRAGC, PIK3C3, GAS6, ATG7, GLUL, FADS1, TNRC6A	4163	60	18082	1.4478340940027226	1.0	0.8296360170158437	0.8147927613167074
GOTERM_BP_DIRECT	GO:0071158~positive regulation of cell cycle arrest	10	0.21272069772388852	0.07925602428539223	MED25, UHRF2, TRP53, ID2, DAB2IP, HMGA2, INSM1, BRCA1, RRP8, CDK5R1	4163	24	18082	1.8097926175034031	1.0	0.8296360170158437	0.8147927613167074
GOTERM_BP_DIRECT	GO:0008361~regulation of cell size	10	0.21272069772388852	0.07925602428539223	RAP1GAP2, RPTOR, VAV3, CREB1, RAC1, CLN8, ARHGAP5, IQGAP3, VAV2, WDTC1	4163	24	18082	1.8097926175034031	1.0	0.8296360170158437	0.8147927613167074
GOTERM_BP_DIRECT	GO:0071480~cellular response to gamma radiation	10	0.21272069772388852	0.07925602428539223	EGR1, XRCC6, WRN, CDKN1A, DDIAS, CHEK2, TRP53, H2AFX, ELK1, BCL2L1	4163	24	18082	1.8097926175034031	1.0	0.8296360170158437	0.8147927613167074
GOTERM_BP_DIRECT	GO:0071108~protein K48-linked deubiquitination	10	0.21272069772388852	0.07925602428539223	OTUD4, VCPIP1, USP25, USP37, USP27X, USP5, USP20, OTUD7B, TNFAIP3, OTUB1	4163	24	18082	1.8097926175034031	1.0	0.8296360170158437	0.8147927613167074
GOTERM_BP_DIRECT	GO:0090316~positive regulation of intracellular protein transport	10	0.21272069772388852	0.07925602428539223	BCAS3, ICE1, B3GAT3, RUFY3, KIF5B, TPR, PCNT, OAZ1, OAZ2, VAMP2	4163	24	18082	1.8097926175034031	1.0	0.8296360170158437	0.8147927613167074
GOTERM_BP_DIRECT	GO:0030902~hindbrain development	10	0.21272069772388852	0.07925602428539223	SMAD1, AHI1, GBX2, KDM2B, NFIB, CTNNB1, PAX6, WLS, GLI2, SMARCA4	4163	24	18082	1.8097926175034031	1.0	0.8296360170158437	0.8147927613167074
GOTERM_BP_DIRECT	GO:0032465~regulation of cytokinesis	10	0.21272069772388852	0.07925602428539223	SH3GLB1, UVRAG, PIN1, PRPF40A, BIRC6, CALM3, PIK3C3, CALM1, BRCA2, AURKB	4163	24	18082	1.8097926175034031	1.0	0.8296360170158437	0.8147927613167074
GOTERM_BP_DIRECT	GO:0003148~outflow tract septum morphogenesis	10	0.21272069772388852	0.07925602428539223	ACVR1, TGFB2, BMPR2, RARB, DVL3, PARVA, ZFPM2, FGFR2, TGFBR2, BMPR1A	4163	24	18082	1.8097926175034031	1.0	0.8296360170158437	0.8147927613167074
GOTERM_BP_DIRECT	GO:0045216~cell-cell junction organization	10	0.21272069772388852	0.07925602428539223	TGFB2, GJA1, SMAD3, TGFB3, HEG1, FLNA, CCM2, NF2, RAC1, LIMS1	4163	24	18082	1.8097926175034031	1.0	0.8296360170158437	0.8147927613167074
GOTERM_BP_DIRECT	GO:0060425~lung morphogenesis	10	0.21272069772388852	0.07925602428539223	WNT7B, SRF, ID1, SPRY2, RPL13A, MAPK1, SOX11, STK40, MAPK3, TGFBR2	4163	24	18082	1.8097926175034031	1.0	0.8296360170158437	0.8147927613167074
GOTERM_BP_DIRECT	GO:0046329~negative regulation of JNK cascade	10	0.21272069772388852	0.07925602428539223	PER1, SFRP4, DUSP10, TAOK3, AKT1, PARK2, FKTN, MEN1, PAFAH1B1, MAPK8IP1	4163	24	18082	1.8097926175034031	1.0	0.8296360170158437	0.8147927613167074
GOTERM_BP_DIRECT	GO:0060291~long-term synaptic potentiation	17	0.3616251861306105	0.07938054307783993	CAMK2B, NTRK2, SNAP25, NLGN1, SERPINE2, PLK2, DBI, PTN, GFAP, MECP2, SLC8A3, LRRTM1, LRRTM2, TNR, MAPK1, SHANK2, VAMP2	4163	49	18082	1.5069293631456908	1.0	0.8296360170158437	0.8147927613167074
GOTERM_BP_DIRECT	GO:0071479~cellular response to ionizing radiation	12	0.2552648372686663	0.07979018440735566	BLM, CDKN1A, MGMT, GADD45A, TRP53, SWI5, INTS7, INO80, ECT2, TANK, BBC3, RHOB	4163	31	18082	1.6813557220676778	1.0	0.8296360170158437	0.8147927613167074
GOTERM_BP_DIRECT	GO:0000956~nuclear-transcribed mRNA catabolic process	7	0.14890448840672196	0.07989782574895331	PTBP1, NBAS, EXOSC4, THRAP3, AGO1, EXOSC9, LSM4	4163	14	18082	2.1717511410040835	1.0	0.8296360170158437	0.8147927613167074
GOTERM_BP_DIRECT	GO:0032469~endoplasmic reticulum calcium ion homeostasis	7	0.14890448840672196	0.07989782574895331	CAMK2D, WFS1, ITPR1, BCL2, PSEN2, TMBIM6, HERPUD1	4163	14	18082	2.1717511410040835	1.0	0.8296360170158437	0.8147927613167074
GOTERM_BP_DIRECT	GO:0051974~negative regulation of telomerase activity	7	0.14890448840672196	0.07989782574895331	CTC1, SRC, TRP53, PINX1, POT1A, CERS1, MEN1	4163	14	18082	2.1717511410040835	1.0	0.8296360170158437	0.8147927613167074
GOTERM_BP_DIRECT	GO:0071850~mitotic cell cycle arrest	7	0.14890448840672196	0.07989782574895331	CDKN1A, CDKN1B, DDIAS, GADD45A, TRP53, CDC14A, MCPH1	4163	14	18082	2.1717511410040835	1.0	0.8296360170158437	0.8147927613167074
GOTERM_BP_DIRECT	GO:0060979~vasculogenesis involved in coronary vascular morphogenesis	7	0.14890448840672196	0.07989782574895331	PBRM1, NOTCH1, ANGPT1, FGF1, ZFPM2, FGFR2, FGFR1	4163	14	18082	2.1717511410040835	1.0	0.8296360170158437	0.8147927613167074
GOTERM_BP_DIRECT	GO:0003214~cardiac left ventricle morphogenesis	7	0.14890448840672196	0.07989782574895331	TGFB2, GSK3A, NOTCH1, SFRP2, HEY2, RBPJ, TGFBR2	4163	14	18082	2.1717511410040835	1.0	0.8296360170158437	0.8147927613167074
GOTERM_BP_DIRECT	GO:0008610~lipid biosynthetic process	7	0.14890448840672196	0.07989782574895331	ACLY, SREBF1, ACSS2, DOLPP1, SCD1, PRPF19, FDFT1	4163	14	18082	2.1717511410040835	1.0	0.8296360170158437	0.8147927613167074
GOTERM_BP_DIRECT	GO:1902230~negative regulation of intrinsic apoptotic signaling pathway in response to DNA damage	7	0.14890448840672196	0.07989782574895331	CDKN2D, USP47, PGAP2, ACKR3, TRIM32, TPT1, BCL2L1	4163	14	18082	2.1717511410040835	1.0	0.8296360170158437	0.8147927613167074
GOTERM_BP_DIRECT	GO:0032924~activin receptor signaling pathway	7	0.14890448840672196	0.07989782574895331	ACVR1, SMAD2, SMAD3, INHBB, ACVR1B, TGFBR1, ACVR2A	4163	14	18082	2.1717511410040835	1.0	0.8296360170158437	0.8147927613167074
GOTERM_BP_DIRECT	GO:2000178~negative regulation of neural precursor cell proliferation	7	0.14890448840672196	0.07989782574895331	BTG2, KDM2B, ID2, RAPGEF1, ILK, PAX6, LIMS1	4163	14	18082	2.1717511410040835	1.0	0.8296360170158437	0.8147927613167074
GOTERM_BP_DIRECT	GO:0031047~gene silencing by RNA	18	0.3828972559029994	0.08335629108188365	TDRKH, SRRT, ADAR, LIMD1, TARBP2, SND1, TNRC6C, RBM4, CNOT1, ERI1, PRKRA, AGO1, AGO2, CNOT3, PABPC1, CNOT8, TNRC6A, TNRC6B	4163	53	18082	1.475151718417868	1.0	0.8296360170158437	0.8147927613167074
GOTERM_BP_DIRECT	GO:0043401~steroid hormone mediated signaling pathway	18	0.3828972559029994	0.08335629108188365	ESRRA, THRB, THRA, ABHD2, NR2F1, NR1D2, RORA, NR1D1, RORB, NR2C2, NR2C1, ESR2, NR4A1, NR6A1, NR4A3, RXRA, RARB, PPARA	4163	53	18082	1.475151718417868	1.0	0.8296360170158437	0.8147927613167074
GOTERM_BP_DIRECT	GO:0032259~methylation	48	1.0210593490746651	0.08348345676929568	KMT2E, SETD4, SETD2, SETD3, TPMT, KMT2A, KMT2B, MEPCE, THUMPD2, THUMPD3, MTR, PRDM1, PRDM11, METTL21A, TFB1M, COMT, PRDM10, RRP8, FBL, PCMT1, METTL14, COMTD1, NTMT1, SMYD2, EEF2KMT, METTL8, TRMT1L, GAMT, TRMT10A, PRMT5, TRMT10B, ICMT, MGMT, PRMT1, NSUN2, SETD1B, TYW3, METTL3, SETMAR, TRMT1, ASH1L, NSUN7, METTL23, TRMT5, CARM1, PEMT, TRMT61A, EZH2	4163	169	18082	1.2336574528780593	1.0	0.8296360170158437	0.8147927613167074
GOTERM_BP_DIRECT	GO:0097192~extrinsic apoptotic signaling pathway in absence of ligand	15	0.3190810465858328	0.08352888768656981	GSK3A, EYA2, DAPK1, BAD, FOXO3, BCL2L11, KITL, MKNK2, BCL2, CASP2, FAS, ITGAV, FADD, ITM2B, BCL2L1	4163	42	18082	1.551250815002917	1.0	0.8296360170158437	0.8147927613167074
GOTERM_BP_DIRECT	GO:0036091~positive regulation of transcription from RNA polymerase II promoter in response to oxidative stress	4	0.08508827908955541	0.08369102248571078	SESN2, CHD6, MT3, NFE2L2	4163	5	18082	3.474801825606533	1.0	0.8296360170158437	0.8147927613167074
GOTERM_BP_DIRECT	GO:0010632~regulation of epithelial cell migration	4	0.08508827908955541	0.08369102248571078	MACF1, SRC, PTK2, CORO1C	4163	5	18082	3.474801825606533	1.0	0.8296360170158437	0.8147927613167074
GOTERM_BP_DIRECT	GO:0072102~glomerulus morphogenesis	4	0.08508827908955541	0.08369102248571078	KIRREL3, MEF2C, CTNND1, MTSS1	4163	5	18082	3.474801825606533	1.0	0.8296360170158437	0.8147927613167074
GOTERM_BP_DIRECT	GO:0061419~positive regulation of transcription from RNA polymerase II promoter in response to hypoxia	4	0.08508827908955541	0.08369102248571078	NOTCH1, TRP53, RBPJ, VEGFA	4163	5	18082	3.474801825606533	1.0	0.8296360170158437	0.8147927613167074
GOTERM_BP_DIRECT	GO:0060297~regulation of sarcomere organization	4	0.08508827908955541	0.08369102248571078	AKAP13, MEF2C, HDAC2, ANKRD23	4163	5	18082	3.474801825606533	1.0	0.8296360170158437	0.8147927613167074
GOTERM_BP_DIRECT	GO:0050882~voluntary musculoskeletal movement	4	0.08508827908955541	0.08369102248571078	ITPR1, VTI1A, MTOR, HIPK2	4163	5	18082	3.474801825606533	1.0	0.8296360170158437	0.8147927613167074
GOTERM_BP_DIRECT	GO:0032957~inositol trisphosphate metabolic process	4	0.08508827908955541	0.08369102248571078	ITPKB, PLCB3, INPPL1, PLCB1	4163	5	18082	3.474801825606533	1.0	0.8296360170158437	0.8147927613167074
GOTERM_BP_DIRECT	GO:1904261~positive regulation of basement membrane assembly involved in embryonic body morphogenesis	4	0.08508827908955541	0.08369102248571078	PHLDB1, DAG1, CLASP1, CLASP2	4163	5	18082	3.474801825606533	1.0	0.8296360170158437	0.8147927613167074
GOTERM_BP_DIRECT	GO:0002051~osteoblast fate commitment	4	0.08508827908955541	0.08369102248571078	SMAD1, NOTCH1, SMAD5, MEN1	4163	5	18082	3.474801825606533	1.0	0.8296360170158437	0.8147927613167074
GOTERM_BP_DIRECT	GO:0032876~negative regulation of DNA endoreduplication	4	0.08508827908955541	0.08369102248571078	STAG2, FBXW7, SMC1A, SMC3	4163	5	18082	3.474801825606533	1.0	0.8296360170158437	0.8147927613167074
GOTERM_BP_DIRECT	GO:1990441~negative regulation of transcription from RNA polymerase II promoter in response to endoplasmic reticulum stress	4	0.08508827908955541	0.08369102248571078	JUN, NCK2, TMBIM6, NCK1	4163	5	18082	3.474801825606533	1.0	0.8296360170158437	0.8147927613167074
GOTERM_BP_DIRECT	GO:0003006~developmental process involved in reproduction	4	0.08508827908955541	0.08369102248571078	CSF1, ALPL, CYSTM1, PPP1R9B	4163	5	18082	3.474801825606533	1.0	0.8296360170158437	0.8147927613167074
GOTERM_BP_DIRECT	GO:0002326~B cell lineage commitment	4	0.08508827908955541	0.08369102248571078	PRKDC, TRP53, BCL2, TCF3	4163	5	18082	3.474801825606533	1.0	0.8296360170158437	0.8147927613167074
GOTERM_BP_DIRECT	GO:0006537~glutamate biosynthetic process	4	0.08508827908955541	0.08369102248571078	ALDH4A1, GLUD1, SLC1A3, GLS	4163	5	18082	3.474801825606533	1.0	0.8296360170158437	0.8147927613167074
GOTERM_BP_DIRECT	GO:0010452~histone H3-K36 methylation	4	0.08508827908955541	0.08369102248571078	SETD2, SETD3, SMYD2, SETMAR	4163	5	18082	3.474801825606533	1.0	0.8296360170158437	0.8147927613167074
GOTERM_BP_DIRECT	GO:0060666~dichotomous subdivision of terminal units involved in salivary gland branching	4	0.08508827908955541	0.08369102248571078	NRP1, PLXND1, SEMA3A, PLXNA1	4163	5	18082	3.474801825606533	1.0	0.8296360170158437	0.8147927613167074
GOTERM_BP_DIRECT	GO:0043009~chordate embryonic development	4	0.08508827908955541	0.08369102248571078	VEZT, BRCA1, BRCA2, LIMS1	4163	5	18082	3.474801825606533	1.0	0.8296360170158437	0.8147927613167074
GOTERM_BP_DIRECT	GO:0060948~cardiac vascular smooth muscle cell development	4	0.08508827908955541	0.08369102248571078	PBRM1, NOTCH1, HEY2, VEGFA	4163	5	18082	3.474801825606533	1.0	0.8296360170158437	0.8147927613167074
GOTERM_BP_DIRECT	GO:0002328~pro-B cell differentiation	4	0.08508827908955541	0.08369102248571078	XRCC4, PRKDC, LIG4, SOX4	4163	5	18082	3.474801825606533	1.0	0.8296360170158437	0.8147927613167074
GOTERM_BP_DIRECT	GO:0003192~mitral valve formation	4	0.08508827908955541	0.08369102248571078	NOTCH1, DCHS1, ZFPM2, ZFPM1	4163	5	18082	3.474801825606533	1.0	0.8296360170158437	0.8147927613167074
GOTERM_BP_DIRECT	GO:0006875~cellular metal ion homeostasis	4	0.08508827908955541	0.08369102248571078	LETM1, MT1, MT3, LETM2	4163	5	18082	3.474801825606533	1.0	0.8296360170158437	0.8147927613167074
GOTERM_BP_DIRECT	GO:0038031~non-canonical Wnt signaling pathway via JNK cascade	4	0.08508827908955541	0.08369102248571078	FZD7, WNT5A, DVL3, FZD10	4163	5	18082	3.474801825606533	1.0	0.8296360170158437	0.8147927613167074
GOTERM_BP_DIRECT	GO:0070849~response to epidermal growth factor	4	0.08508827908955541	0.08369102248571078	TPR, MAPK1, ASCL1, MAPK3	4163	5	18082	3.474801825606533	1.0	0.8296360170158437	0.8147927613167074
GOTERM_BP_DIRECT	GO:0051964~negative regulation of synapse assembly	4	0.08508827908955541	0.08369102248571078	WNT5A, SLIT1, MDGA1, PTK2	4163	5	18082	3.474801825606533	1.0	0.8296360170158437	0.8147927613167074
GOTERM_BP_DIRECT	GO:0070934~CRD-mediated mRNA stabilization	4	0.08508827908955541	0.08369102248571078	SYNCRIP, DHX9, HNRNPU, YBX1	4163	5	18082	3.474801825606533	1.0	0.8296360170158437	0.8147927613167074
GOTERM_BP_DIRECT	GO:0045053~protein retention in Golgi apparatus	4	0.08508827908955541	0.08369102248571078	GOLPH3, VPS13C, VPS13D, SORL1	4163	5	18082	3.474801825606533	1.0	0.8296360170158437	0.8147927613167074
GOTERM_BP_DIRECT	GO:1905007~positive regulation of epithelial to mesenchymal transition involved in endocardial cushion formation	4	0.08508827908955541	0.08369102248571078	ACVR1, TGFB2, TGFBR1, TGFBR2	4163	5	18082	3.474801825606533	1.0	0.8296360170158437	0.8147927613167074
GOTERM_BP_DIRECT	GO:0097484~dendrite extension	4	0.08508827908955541	0.08369102248571078	CDKL3, STK11, SLC9A6, LLPH	4163	5	18082	3.474801825606533	1.0	0.8296360170158437	0.8147927613167074
GOTERM_BP_DIRECT	GO:0051660~establishment of centrosome localization	4	0.08508827908955541	0.08369102248571078	DLG1, CEP83, EZR, PAFAH1B1	4163	5	18082	3.474801825606533	1.0	0.8296360170158437	0.8147927613167074
GOTERM_BP_DIRECT	GO:0048512~circadian behavior	4	0.08508827908955541	0.08369102248571078	TRP53, USP2, CSNK1E, BTBD9	4163	5	18082	3.474801825606533	1.0	0.8296360170158437	0.8147927613167074
GOTERM_BP_DIRECT	GO:0001885~endothelial cell development	4	0.08508827908955541	0.08369102248571078	UBIAD1, HEG1, VEZF1, CCM2	4163	5	18082	3.474801825606533	1.0	0.8296360170158437	0.8147927613167074
GOTERM_BP_DIRECT	GO:0032211~negative regulation of telomere maintenance via telomerase	6	0.12763241863433314	0.08526145057716336	SRC, PINX1, HNRNPU, NAT10, HNRNPC, HNRNPA1	4163	11	18082	2.369183062913546	1.0	0.8296360170158437	0.8147927613167074
GOTERM_BP_DIRECT	GO:1990440~positive regulation of transcription from RNA polymerase II promoter in response to endoplasmic reticulum stress	6	0.12763241863433314	0.08526145057716336	CEBPB, CREB3L1, TRP53, DDIT3, EIF2AK3, ATF6	4163	11	18082	2.369183062913546	1.0	0.8296360170158437	0.8147927613167074
GOTERM_BP_DIRECT	GO:0060174~limb bud formation	6	0.12763241863433314	0.08526145057716336	PLXNA2, SOX11, SOX9, SOX4, FGFR2, WNT3	4163	11	18082	2.369183062913546	1.0	0.8296360170158437	0.8147927613167074
GOTERM_BP_DIRECT	GO:0048762~mesenchymal cell differentiation	6	0.12763241863433314	0.08526145057716336	WWTR1, FOXC1, HMGA2, TGFBR1, FGFR2, FGFR1	4163	11	18082	2.369183062913546	1.0	0.8296360170158437	0.8147927613167074
GOTERM_BP_DIRECT	GO:0072091~regulation of stem cell proliferation	6	0.12763241863433314	0.08526145057716336	NCOA3, HMGB2, DGCR8, NF2, ZFP36L1, FGFR1	4163	11	18082	2.369183062913546	1.0	0.8296360170158437	0.8147927613167074
GOTERM_BP_DIRECT	GO:0006497~protein lipidation	6	0.12763241863433314	0.08526145057716336	MTTP, ATG10, PIK3C3, WIPI1, WIPI2, ATG7	4163	11	18082	2.369183062913546	1.0	0.8296360170158437	0.8147927613167074
GOTERM_BP_DIRECT	GO:0048333~mesodermal cell differentiation	6	0.12763241863433314	0.08526145057716336	KDM6B, ITGB1, ITGA2, HMGA2, FGFR2, KDM6A	4163	11	18082	2.369183062913546	1.0	0.8296360170158437	0.8147927613167074
GOTERM_BP_DIRECT	GO:0019217~regulation of fatty acid metabolic process	6	0.12763241863433314	0.08526145057716336	SREBF1, ANKRD26, PANK2, EIF2AK3, PRKAG2, PPARA	4163	11	18082	2.369183062913546	1.0	0.8296360170158437	0.8147927613167074
GOTERM_BP_DIRECT	GO:0045176~apical protein localization	6	0.12763241863433314	0.08526145057716336	NAPA, ARF4, RAB14, DLG5, SHROOM3, CELSR1	4163	11	18082	2.369183062913546	1.0	0.8296360170158437	0.8147927613167074
GOTERM_BP_DIRECT	GO:0048514~blood vessel morphogenesis	13	0.2765369070410551	0.08701286919402726	MKL2, ANGPT2, SHB, THBS1, VEGFA, EFNB2, GJA1, MEIS1, CDH2, RASA1, CYP1B1, SOS1, FGFR1	4163	35	18082	1.6133008476030335	1.0	0.8296360170158437	0.8147927613167074
GOTERM_BP_DIRECT	GO:0042177~negative regulation of protein catabolic process	13	0.2765369070410551	0.08701286919402726	SMAD3, SF3B3, SERPINE2, AZIN2, AZIN1, EGFR, SIRT2, FLNA, PIN1, FYN, DEDD, BANP, MAD2L1	4163	35	18082	1.6133008476030335	1.0	0.8296360170158437	0.8147927613167074
GOTERM_BP_DIRECT	GO:1901998~toxin transport	13	0.2765369070410551	0.08701286919402726	CCT3, NRP1, CCT2, MTMR12, TRIP4, ARID1A, COPZ1, PTPRG, BBC3, GGA1, TCP1, CCT7, ATP6V0A1	4163	35	18082	1.6133008476030335	1.0	0.8296360170158437	0.8147927613167074
GOTERM_BP_DIRECT	GO:0010165~response to X-ray	9	0.1914486279514997	0.08796922320185482	BLM, CDKN1A, XRCC4, CCND1, XRCC2, TRP53, LIG4, LRP2, BRCA2	4163	21	18082	1.8615009780035001	1.0	0.8296360170158437	0.8147927613167074
GOTERM_BP_DIRECT	GO:0001829~trophectodermal cell differentiation	9	0.1914486279514997	0.08796922320185482	CNOT1, SP1, SRF, CNOT3, SP3, RBM46, JUNB, ADA, HOPX	4163	21	18082	1.8615009780035001	1.0	0.8296360170158437	0.8147927613167074
GOTERM_BP_DIRECT	GO:0061512~protein localization to cilium	9	0.1914486279514997	0.08796922320185482	IFT20, ARF4, IFT140, TTC21B, WDR19, IFT122, SNX10, RAB11FIP3, ATP6V1D	4163	21	18082	1.8615009780035001	1.0	0.8296360170158437	0.8147927613167074
GOTERM_BP_DIRECT	GO:0045648~positive regulation of erythrocyte differentiation	9	0.1914486279514997	0.08796922320185482	PRMT1, ID2, HMGB2, ANKRD54, FOXO3, ACVR1B, SMAP1, ETS1, ACVR2A	4163	21	18082	1.8615009780035001	1.0	0.8296360170158437	0.8147927613167074
GOTERM_BP_DIRECT	GO:0044387~negative regulation of protein kinase activity by regulation of protein phosphorylation	5	0.10636034886194426	0.08815307583151138	DUSP10, ADAR, CDK5RAP3, PPM1F, CORO1C	4163	8	18082	2.714688926255105	1.0	0.8296360170158437	0.8147927613167074
GOTERM_BP_DIRECT	GO:0060428~lung epithelium development	5	0.10636034886194426	0.08815307583151138	CREB1, WNT7B, HMGA2, FOXJ1, PKD1	4163	8	18082	2.714688926255105	1.0	0.8296360170158437	0.8147927613167074
GOTERM_BP_DIRECT	GO:0010960~magnesium ion homeostasis	5	0.10636034886194426	0.08815307583151138	TRMT10A, ANK3, CNNM2, EGFR, MTSS1	4163	8	18082	2.714688926255105	1.0	0.8296360170158437	0.8147927613167074
GOTERM_BP_DIRECT	GO:1902237~positive regulation of endoplasmic reticulum stress-induced intrinsic apoptotic signaling pathway	5	0.10636034886194426	0.08815307583151138	EIF2AK3, NCK2, SPOP, SERINC3, NCK1	4163	8	18082	2.714688926255105	1.0	0.8296360170158437	0.8147927613167074
GOTERM_BP_DIRECT	GO:0061314~Notch signaling involved in heart development	5	0.10636034886194426	0.08815307583151138	NOTCH1, JAG1, HEY1, HEY2, DLL1	4163	8	18082	2.714688926255105	1.0	0.8296360170158437	0.8147927613167074
GOTERM_BP_DIRECT	GO:0035865~cellular response to potassium ion	5	0.10636034886194426	0.08815307583151138	NPTX1, CARF, CACNA1H, MYLK, SOD1	4163	8	18082	2.714688926255105	1.0	0.8296360170158437	0.8147927613167074
GOTERM_BP_DIRECT	GO:0051444~negative regulation of ubiquitin-protein transferase activity	5	0.10636034886194426	0.08815307583151138	BAG5, LIMK1, ABL1, PSEN2, SMAD7	4163	8	18082	2.714688926255105	1.0	0.8296360170158437	0.8147927613167074
GOTERM_BP_DIRECT	GO:0060712~spongiotrophoblast layer development	5	0.10636034886194426	0.08815307583151138	FBXW8, ZFAT, BIRC6, ADM, ZFP36L1	4163	8	18082	2.714688926255105	1.0	0.8296360170158437	0.8147927613167074
GOTERM_BP_DIRECT	GO:0030858~positive regulation of epithelial cell differentiation	5	0.10636034886194426	0.08815307583151138	SOX2, APC, CTNNB1, PAX6, SOX9	4163	8	18082	2.714688926255105	1.0	0.8296360170158437	0.8147927613167074
GOTERM_BP_DIRECT	GO:0001919~regulation of receptor recycling	5	0.10636034886194426	0.08815307583151138	GRIA1, GRIA2, KIF16B, LAMTOR1, CHMP5	4163	8	18082	2.714688926255105	1.0	0.8296360170158437	0.8147927613167074
GOTERM_BP_DIRECT	GO:0061626~pharyngeal arch artery morphogenesis	5	0.10636034886194426	0.08815307583151138	TGFB2, BMPR2, HES1, BMPR1A, SMARCA4	4163	8	18082	2.714688926255105	1.0	0.8296360170158437	0.8147927613167074
GOTERM_BP_DIRECT	GO:0034109~homotypic cell-cell adhesion	5	0.10636034886194426	0.08815307583151138	CD24A, PTPRU, MEGF10, MEGF11, NCAM1	4163	8	18082	2.714688926255105	1.0	0.8296360170158437	0.8147927613167074
GOTERM_BP_DIRECT	GO:0051247~positive regulation of protein metabolic process	5	0.10636034886194426	0.08815307583151138	MTPN, MAPK8, MAPK7, WFS1, KLF4	4163	8	18082	2.714688926255105	1.0	0.8296360170158437	0.8147927613167074
GOTERM_BP_DIRECT	GO:0006999~nuclear pore organization	5	0.10636034886194426	0.08815307583151138	NDC1, POM121, NUP205, TPR, NUP35	4163	8	18082	2.714688926255105	1.0	0.8296360170158437	0.8147927613167074
GOTERM_BP_DIRECT	GO:0016584~nucleosome positioning	5	0.10636034886194426	0.08815307583151138	SMARCA5, HIST1H1D, PAF1, RSF1, CTCF	4163	8	18082	2.714688926255105	1.0	0.8296360170158437	0.8147927613167074
GOTERM_BP_DIRECT	GO:0034333~adherens junction assembly	5	0.10636034886194426	0.08815307583151138	JUP, ZFP703, CTNNB1, VCL, SMAD7	4163	8	18082	2.714688926255105	1.0	0.8296360170158437	0.8147927613167074
GOTERM_BP_DIRECT	GO:0060074~synapse maturation	5	0.10636034886194426	0.08815307583151138	NFIA, ERBB4, PALM, SEZ6, SEZ6L	4163	8	18082	2.714688926255105	1.0	0.8296360170158437	0.8147927613167074
GOTERM_BP_DIRECT	GO:0021513~spinal cord dorsal/ventral patterning	5	0.10636034886194426	0.08815307583151138	INTU, SUFU, FUZ, GLI3, GLI2	4163	8	18082	2.714688926255105	1.0	0.8296360170158437	0.8147927613167074
GOTERM_BP_DIRECT	GO:0003183~mitral valve morphogenesis	5	0.10636034886194426	0.08815307583151138	ACVR1, BMPR2, DCHS1, SOX4, BMPR1A	4163	8	18082	2.714688926255105	1.0	0.8296360170158437	0.8147927613167074
GOTERM_BP_DIRECT	GO:1904628~cellular response to phorbol 13-acetate 12-myristate	5	0.10636034886194426	0.08815307583151138	CDK4, MYC, ZC3H12A, ZFP36L2, ZFP36L1	4163	8	18082	2.714688926255105	1.0	0.8296360170158437	0.8147927613167074
GOTERM_BP_DIRECT	GO:0046822~regulation of nucleocytoplasmic transport	5	0.10636034886194426	0.08815307583151138	INPP4B, RBM4, RBM14, PPP1R12A, IER3	4163	8	18082	2.714688926255105	1.0	0.8296360170158437	0.8147927613167074
GOTERM_BP_DIRECT	GO:0070544~histone H3-K36 demethylation	5	0.10636034886194426	0.08815307583151138	KDM4B, KDM2A, KDM2B, KDM8, KDM7A	4163	8	18082	2.714688926255105	1.0	0.8296360170158437	0.8147927613167074
GOTERM_BP_DIRECT	GO:0046039~GTP metabolic process	5	0.10636034886194426	0.08815307583151138	LRRK2, AK3, AMPD3, RHOQ, RHOA	4163	8	18082	2.714688926255105	1.0	0.8296360170158437	0.8147927613167074
GOTERM_BP_DIRECT	GO:0090091~positive regulation of extracellular matrix disassembly	5	0.10636034886194426	0.08815307583151138	SEMA5A, TGFB2, FSCN1, CLASP1, CLASP2	4163	8	18082	2.714688926255105	1.0	0.8296360170158437	0.8147927613167074
GOTERM_BP_DIRECT	GO:0034498~early endosome to Golgi transport	5	0.10636034886194426	0.08815307583151138	SNX1, SNX2, TRAPPC10, STX5A, RAB6A	4163	8	18082	2.714688926255105	1.0	0.8296360170158437	0.8147927613167074
GOTERM_BP_DIRECT	GO:0035912~dorsal aorta morphogenesis	5	0.10636034886194426	0.08815307583151138	HEY1, SRF, HEY2, RBPJ, BMPR1A	4163	8	18082	2.714688926255105	1.0	0.8296360170158437	0.8147927613167074
GOTERM_BP_DIRECT	GO:0030514~negative regulation of BMP signaling pathway	16	0.34035311635822163	0.08844313438908473	FZD1, TCF7L2, NOTCH1, WNT5A, HTRA1, LEMD2, TOB1, SMAD7, HIPK2, SKI, PPM1A, TWSG1, SFRP2, BMPER, ABL1, SPG20	4163	46	18082	1.5107834024376234	1.0	0.8300281722056695	0.8151779003456664
GOTERM_BP_DIRECT	GO:0045597~positive regulation of cell differentiation	16	0.34035311635822163	0.08844313438908473	SMAD1, JUN, SRF, PA2G4, SMARCA4, SOX2, SOCS3, APC, NF2, INSM1, JAK2, BMPR1B, FGFR3, JUNB, MEN1, NKX2-2	4163	46	18082	1.5107834024376234	1.0	0.8300281722056695	0.8151779003456664
GOTERM_BP_DIRECT	GO:0000187~activation of MAPK activity	24	0.5105296745373326	0.08853482689055284	SPAG9, SHC1, CD81, EGF, TGFB3, LRRK2, INSR, PXN, WNT5A, GAB1, TGFA, FRS2, FGF1, IQGAP3, THBS1, SOD1, P2RX7, GRM4, ERP29, PLCE1, CSPG4, MAP3K7, MAP3K11, MAP2K6	4163	76	18082	1.3716322995815264	1.0	0.8300281722056695	0.8151779003456664
GOTERM_BP_DIRECT	GO:0048169~regulation of long-term neuronal synaptic plasticity	11	0.2339927674962774	0.089042559237347	CAMK2B, EGR1, GRM5, KCNJ10, SYNGAP1, DLG4, KRAS, SYP, RAB5A, RAB8A, RAB11A	4163	28	18082	1.7063758965032085	1.0	0.8326559626256126	0.8177586762142557
GOTERM_BP_DIRECT	GO:0051881~regulation of mitochondrial membrane potential	11	0.2339927674962774	0.089042559237347	PANK2, PID1, UBB, BCL2, BCO2, SOD2, CLIC1, PARK2, BCL2L1, SPG20, SOD1	4163	28	18082	1.7063758965032085	1.0	0.8326559626256126	0.8177586762142557
GOTERM_BP_DIRECT	GO:0051091~positive regulation of sequence-specific DNA binding transcription factor activity	32	0.6807062327164433	0.09043743128712985	HDAC4, HDAC5, HDAC2, SRF, STK3, TRIM8, PPP3CA, ZIC2, AKT1, EP300, TRIM27, JAK2, NKX2-2, FZD1, TRIM62, CREBBP, FZD2, JUP, TAF12, NCOA3, IFRD1, HMGA2, PPRC1, ESR2, RNF41, HIPK2, SMARCA4, CTNNB1, TRIM37, TCF3, TRIM32, NEUROG2	4163	107	18082	1.2989913366753396	1.0	0.842161517995364	0.8270941649692246
GOTERM_BP_DIRECT	GO:0001501~skeletal system development	32	0.6807062327164433	0.09043743128712985	HDAC4, CDKN1C, FOXC1, NCAN, CHD7, HAPLN4, FGFRL1, GLI2, RAI1, RASSF2, GNA11, SH3PXD2B, ZIC1, USP1, WDR5, RPL38, SOX9, SOX4, TGFB2, SMAD3, EIF2AK3, SOX11, ASH1L, TGFBR1, RUNX1, BCAN, VCAN, GNAQ, 0610009B22RIK, GNAS, CTNNB1, BMPR1B	4163	107	18082	1.2989913366753396	1.0	0.842161517995364	0.8270941649692246
GOTERM_BP_DIRECT	GO:0014070~response to organic cyclic compound	25	0.5318017443097213	0.090519136118868	ATF1, BTG2, CACNA1B, NEDD8, MKI67, COMT, ACACA, SLC9A1, TXN2, CASP9, EDNRB, POLR2A, FNTB, NAMPT, FADS1, ABCC4, ANGPT2, IDH1, EPHX1, ACSL3, DUSP6, P2RX7, DPYD, CDK1, PTGES	4163	80	18082	1.357344463127552	1.0	0.842161517995364	0.8270941649692246
GOTERM_BP_DIRECT	GO:1903955~positive regulation of protein targeting to mitochondrion	25	0.5318017443097213	0.090519136118868	RNF31, USP36, GSK3A, LEPROT, UBE2D3, UBE2J2, PSMD8, DTWD2, PSMB7, U2AF2, RUVBL1, MICALL2, HES1, KCNN3, SH3GLB1, ZBTB17, FZD5, FBXW7, ACTL6A, HUWE1, WBP11, SREBF2, FAM20B, PEMT, RHOU	4163	80	18082	1.357344463127552	1.0	0.842161517995364	0.8270941649692246
GOTERM_BP_DIRECT	GO:0008202~steroid metabolic process	26	0.5530738140821102	0.09231332079460351	MVK, INSIG2, INSIG1, MTTP, HDLBP, LCAT, MSMO1, CYP46A1, LIPE, CYB5R3, FDXR, CYP1B1, SC5D, HMGCS2, FDFT1, SREBF1, FDPS, SRD5A1, CYP7B1, SORL1, SREBF2, DHRS4, NPC1, NPC2, MVD, DHCR7	4163	84	18082	1.344417373002528	1.0	0.8577641305305672	0.8424176266928857
GOTERM_BP_DIRECT	GO:0071320~cellular response to cAMP	17	0.3616251861306105	0.0927797616365108	SRD5A1, ITPR1, ITPR2, AKAP7, AKAP6, SLC8A1, ZFP36L1, SLC8A3, RAP1A, EEF2K, GPD1, RAPGEF1, INPP5K, RAPGEF2, EZR, SLC26A6, RAPGEF3	4163	50	18082	1.476790775882777	1.0	0.8610055953137289	0.8456010975008228
GOTERM_BP_DIRECT	GO:0035640~exploration behavior	8	0.17017655817911082	0.09760853677088768	JPH3, KMT2A, CHL1, CHRNA4, LRRK2, LRRTM1, ABAT, SHANK2	4163	18	18082	1.9304454586702964	1.0	0.8933621327955495	0.8773787348993166
GOTERM_BP_DIRECT	GO:0048856~anatomical structure development	8	0.17017655817911082	0.09760853677088768	AMER2, EYA1, EYA3, SPARCL1, LRP4, OTX2, GLI3, GLI2	4163	18	18082	1.9304454586702964	1.0	0.8933621327955495	0.8773787348993166
GOTERM_BP_DIRECT	GO:0048026~positive regulation of mRNA splicing, via spliceosome	8	0.17017655817911082	0.09760853677088768	SF3B4, HSPA8, DAZAP1, THRAP3, SNRNP70, TRA2B, CELF4, PRPF19	4163	18	18082	1.9304454586702964	1.0	0.8933621327955495	0.8773787348993166
GOTERM_BP_DIRECT	GO:0022408~negative regulation of cell-cell adhesion	8	0.17017655817911082	0.09760853677088768	ABL1, TNR, NF2, PIK3R1, JAK2, B4GALNT2, PTK2, VEGFA	4163	18	18082	1.9304454586702964	1.0	0.8933621327955495	0.8773787348993166
GOTERM_BP_DIRECT	GO:0048546~digestive tract morphogenesis	8	0.17017655817911082	0.09760853677088768	SFRP2, WNT5A, BCL2, STX2, FGFR3, SOX10, EGFR, EPHB3	4163	18	18082	1.9304454586702964	1.0	0.8933621327955495	0.8773787348993166
GOTERM_BP_DIRECT	GO:0001574~ganglioside biosynthetic process	8	0.17017655817911082	0.09760853677088768	ST8SIA2, ST3GAL4, ST3GAL5, ST6GALNAC3, ST3GAL1, ST6GALNAC5, ST3GAL2, ST3GAL3	4163	18	18082	1.9304454586702964	1.0	0.8933621327955495	0.8773787348993166
GOTERM_BP_DIRECT	GO:2000311~regulation of alpha-amino-3-hydroxy-5-methyl-4-isoxazole propionate selective glutamate receptor activity	8	0.17017655817911082	0.09760853677088768	NLGN1, MEF2C, NLGN2, MINK1, SHISA9, CNIH3, CACNG4, CACNG5	4163	18	18082	1.9304454586702964	1.0	0.8933621327955495	0.8773787348993166
GOTERM_BP_DIRECT	GO:0060216~definitive hemopoiesis	8	0.17017655817911082	0.09760853677088768	BCR, MEIS1, KMT2A, SP1, SP3, ADAR, ZFP36L2, RUNX1	4163	18	18082	1.9304454586702964	1.0	0.8933621327955495	0.8773787348993166
GOTERM_BP_DIRECT	GO:0002063~chondrocyte development	8	0.17017655817911082	0.09760853677088768	BMPR2, SFRP2, CHSY1, CHST11, EIF2AK3, SOX9, BMPR1B, SULF2	4163	18	18082	1.9304454586702964	1.0	0.8933621327955495	0.8773787348993166
GOTERM_BP_DIRECT	GO:0042326~negative regulation of phosphorylation	8	0.17017655817911082	0.09760853677088768	CDKN1C, CDKN2D, CDKN2B, CDKN1A, CDKN1B, ATXN1, ATXN7, GRB10	4163	18	18082	1.9304454586702964	1.0	0.8933621327955495	0.8773787348993166
GOTERM_BP_DIRECT	GO:0072358~cardiovascular system development	8	0.17017655817911082	0.09760853677088768	DDX17, UBIAD1, SP2, NXN, WDPCP, ARID2, KDM6A, FOXP1	4163	18	18082	1.9304454586702964	1.0	0.8933621327955495	0.8773787348993166
GOTERM_BP_DIRECT	GO:0043407~negative regulation of MAP kinase activity	15	0.3190810465858328	0.09868374330293776	PTPN1, FEM1A, SPRY4, DAB2IP, INPPL1, TSC2, PTPRJ, SORL1, DUSP7, RGS2, MAPK7, NUP62, SPRY2, INPP5K, CDK5RAP3	4163	43	18082	1.5151752146540118	1.0	0.899750900486916	0.8836531993173194
GOTERM_BP_DIRECT	GO:0008543~fibroblast growth factor receptor signaling pathway	15	0.3190810465858328	0.09868374330293776	CEP57, FRS2, IQGAP1, FGF1, SHCBP1, SETX, RAB14, FLRT3, KIF16B, FLRT1, FAT4, SOS1, FGFR3, FGFR2, FGFR1	4163	43	18082	1.5151752146540118	1.0	0.899750900486916	0.8836531993173194
GOTERM_BP_DIRECT	GO:0030890~positive regulation of B cell proliferation	15	0.3190810465858328	0.09868374330293776	VAV3, MEF2C, CDKN1A, TFRC, CD81, NFATC2, SLC39A10, IRS2, MIF, TICAM1, BCL6, BCL2, PELI1, TCF3, ADA	4163	43	18082	1.5151752146540118	1.0	0.899750900486916	0.8836531993173194
GOTERM_BP_DIRECT	GO:0006336~DNA replication-independent nucleosome assembly	10	0.21272069772388852	0.09953540417842147	H3F3B, HIST1H4K, RBBP4, UBN1, H3F3A, HIST1H4H, HIST1H4I, HIST1H4D, ASF1B, CABIN1	4163	25	18082	1.737400912803267	1.0	0.899750900486916	0.8836531993173194
GOTERM_BP_DIRECT	GO:0048593~camera-type eye morphogenesis	10	0.21272069772388852	0.09953540417842147	SKI, TENM3, RING1, FAT1, IFT122, SCRIB, EPHB2, EPHB1, GLI3, VEGFA	4163	25	18082	1.737400912803267	1.0	0.899750900486916	0.8836531993173194
GOTERM_BP_DIRECT	GO:0048010~vascular endothelial growth factor receptor signaling pathway	10	0.21272069772388852	0.09953540417842147	NRP1, FOXC1, BMPR2, SRC, MAPKAPK2, PIK3R1, PTK2, PGF, BCAR1, VEGFA	4163	25	18082	1.737400912803267	1.0	0.899750900486916	0.8836531993173194
GOTERM_BP_DIRECT	GO:0009306~protein secretion	10	0.21272069772388852	0.09953540417842147	TMEM167, OLFM2, GOLPH3, TMEM167B, C1QTNF5, ERP29, TVP23A, RAB8A, LMF1, PAFAH1B1	4163	25	18082	1.737400912803267	1.0	0.899750900486916	0.8836531993173194
GOTERM_BP_DIRECT	GO:0043542~endothelial cell migration	10	0.21272069772388852	0.09953540417842147	STARD13, PLXND1, GIPC1, CYP1B1, CDH13, ITGAV, PTK2, TGFBR1, RHOA, VEGFA	4163	25	18082	1.737400912803267	1.0	0.899750900486916	0.8836531993173194
GOTERM_BP_DIRECT	GO:0000132~establishment of mitotic spindle orientation	10	0.21272069772388852	0.09953540417842147	GPSM2, EYA1, NUMA1, WDR81, NDE1, SPRY2, PAX6, PAFAH1B1, MCPH1, CDK5RAP2	4163	25	18082	1.737400912803267	1.0	0.899750900486916	0.8836531993173194
GOTERM_BP_DIRECT	GO:0032456~endocytic recycling	10	0.21272069772388852	0.09953540417842147	ARL4C, DENND1B, EHD4, RAB14, VPS53, DENND1A, STX6, MICALL2, RAB17, RAB11FIP3	4163	25	18082	1.737400912803267	1.0	0.899750900486916	0.8836531993173194
GOTERM_BP_DIRECT	GO:0007626~locomotory behavior	32	0.6807062327164433	0.09994392895736538	SNAP25, SLC22A5, CHRNA4, CHD7, ELAVL4, PCDH15, CACNA1B, ABAT, CELSR1, SOBP, PARK2, NPAS3, GRM5, LRRTM1, GNG7, MYO6, DSCAM, NEGR1, APLP2, NAV2, SOD2, PEX13, ETV5, SOD1, GNAO1, OLFM2, MEIS1, ALS2, DLG4, APBA1, APBA2, ASTN1	4163	108	18082	1.2869636391135308	1.0	0.901786071816863	0.8856519588138572
