# Supplementary material for: FOS Rescues Neuronal Differentiation of Sox2-Deleted Neural Stem Cells by Genome-Wide Regulation of Common SOX2 and AP1(FOS-JUN) Target Genes
Source: Cells. 2021 Jul 12;10(7):1757. doi: 10.3390/cells10071757 (PMC8303191; doi:10.3390/cells10071757)
Supplement: Supplementary file 1 [file cells-10-01757-s001.zip › Table_S5_Genes_bound_by_SOX2 and AP1_and_downregulated_in_SOX2del_NSC .xlsx]

## Sheet: Sheet1
Genes bound by SOX2 and AP1 and downregulated in SOX2-deleted NSC
0610040J01Rik
1190005I06Rik
1700029J07Rik
3110035E14Rik
4930402H24Rik
Aatk
Abat
Ablim2
Adamts1
Adamts14
Adamts4
Adcy8
Aldh1b1
Aldh6a1
Alox5
Amd1
Amigo2
Ampd3
Ankrd23
Ankrd6
Apba1
Apc2
Appl2
Aqp4
Arhgef28
Arid3b
Armc2
Azin2
B3galt5
Bcar1
Bcas1
Bfsp2
Bmper
Btg2
C1ql1
Cacng5
Calr4
Camk2g
Camk2n1
Capn5
Casc1
Catip
Cav2
Cbs
Cbx7
Ccdc13
Ccdc136
Ccdc148
Ccdc151
Ccdc3
Cd93
Cdc42ep4
Cdk20
Cisd3
Cldn10
Cldn11
Cntnap4
Coro2b
Creb3l1
Crebl2
Crispld2
Csf1
Ctnnal1
Cybrd1
Cyp46a1
Cyp4f14
D430041D05Rik
Dbndd1
Dbp
Dhx32
Dio2
Dkk3
Dlx1
Dlx2
Dmrtb1
Dnaic1
Dnaic2
Dnm3
Dysf
Eepd1
Efhc1
Efhd1
Efhd2
Egr1
Elfn1
Eml1
Emp2
Enho
Enkur
Enpp6
Entpd2
Ephb2
Eps8
F3
Fam107a
Fam13c
Fam189a2
Fam210b
Fam222a
Fam43a
Fam84a
Fbrsl1
Fbxo2
Fgd3
Fhdc1
Fhl1
Fhl2
Fnbp1
Fndc5
Fos
Gabbr2
Gadd45a
Gadd45g
Garnl3
Gbp2
Gbx2
Gcnt4
Gdf1
Gdpd5
Gfap
Ggta1
Gja1
Gjc3
Gli2
Glis3
Glud1
Glul
Gnao1
Gpd1
Gpld1
Gpr146
Gramd3
Gria1
Grik3
Gsx1
Gucy1b2
Hhatl
Hist1h2bg
Hist1h4h
Hmga2
Hmgcs2
Hs3st3a1
Hspa2
Id4
Ier2
Igdcc3
Igsf21
Igsf3
Ikbke
Iqcd
Iqck
Irgm1
Irx1
Islr
Itga2
Itgb5
Izumo4
Jph3
Jun
Junb
Jup
Kazald1
Kazn
Kcna2
Kcnn3
Klc3
Klhl25
Limk2
Lipg
Lix1
Lpo
Lrch4
Lrfn2
Lrig1
Lrp4
Lrrc36
Lrrc75b
Mal
Man1c1
Map1b
Mapk4
Matn1
Mdga1
Megf11
Meig1
Mfap2
Mfsd7c
Mgll
Mgst1
Micalcl
Micall2
Morn1
Mras
Mt1
Mt2
Mt3
Mterf1b
Muc1
Myh15
Myl6b
Myrip
Naaa
Nedd9
Nfe2l3
Nhsl2
Nkain2
Nkx2-2
Nptx2
Nsun7
Ntrk2
Ntsr2
Nuak2
Oat
Olfml2b
Osmr
P4ha2
Pacrg
Pacs2
Padi2
Paqr8
Park2
Parp16
Parp3
Pbld2
Pcgf2
Pde9a
Pdlim4
Pdzrn3
Pfkfb3
Pgbd5
Pgf
Phyhd1
Pik3ip1
Plcg2
Plec
Pllp
Ppp1r3c
Ppp2r2b
Prdm16
Prnp
Prrx2
Psd2
Ptpn13
Pxdn
Rab11fip4
Rab17
Ralgps1
Rarb
Rarres1
Rassf10
Rdh5
Rfx2
Rgma
Rgs16
Rgs6
Rhbdl3
Rhpn2
Rinl
Rnf182
Rnf19b
S100a16
S1pr1
S1pr3
Sema3d
Sfn
Sfxn5
Sgcg
Sgip1
Sgk1
Sh3pxd2b
Shc4
Shisa9
Sirt2
Slc13a3
Slc14a1
Slc14a2
Slc16a9
Slc1a1
Slc22a4
Slc25a18
Slc25a45
Slc30a10
Slc45a1
Slc6a11
Slc8a1
Slc8b1
Smad7
Sntb1
Snx30
Socs3
Sorbs1
Sorl1
Sox10
Sox2
Spata3
Spns2
Stard10
Stmn4
Ston2
Stx2
Susd4
Syn3
Tcf7l1
Tekt5
Tenm4
Tesc
Tgfa
Thbs2
Tiam2
Tigit
Tle1
Tmcc2
Tmeff2
Tmem108
Tmem132d
Tmem151a
Tmem163
Tmem40
Tmem51
Tmem88b
Tns1
Tprn
Trim9
Tshz3
Tspan17
Tspan9
Tst
Ttc12
Ttc9b
Ttyh1
Ttyh2
Tvp23a
Txnip
Ulk4
Ust
Vstm4
Wnt3
Zc3h12a
Zdhhc14
Zswim5
