# Supplementary material for: FOS Rescues Neuronal Differentiation of Sox2-Deleted Neural Stem Cells by Genome-Wide Regulation of Common SOX2 and AP1(FOS-JUN) Target Genes
Source: Cells. 2021 Jul 12;10(7):1757. doi: 10.3390/cells10071757 (PMC8303191; doi:10.3390/cells10071757)
Supplement: Supplementary file 1 [file cells-10-01757-s001.zip › Table_S6_STRING_full_geneOntology_allDownregulatedBoundBySubnucelosomallyEnriched_20210703.xlsx]

## Sheet: Table_S4_STRING_full_geneOntolo
STRING Gene Ontologies for genes bound by SOX2 and AP1 and downregulated in SOX2-deleted NSC
#term ID	term description	observed gene count	background gene count	strength	false discovery rate	matching proteins in your network (IDs)	matching proteins in your network (labels)
GO:0032501	multicellular organismal process	152	5888	0.22	4.31e-09	10090.ENSMUSP00000000058,10090.ENSMUSP00000000127,10090.ENSMUSP00000001592,10090.ENSMUSP00000002444,10090.ENSMUSP00000004913,10090.ENSMUSP00000005829,10090.ENSMUSP00000008280,10090.ENSMUSP00000014743,10090.ENSMUSP00000017783,10090.ENSMUSP00000018681,10090.ENSMUSP00000020262,10090.ENSMUSP00000020692,10090.ENSMUSP00000021641,10090.ENSMUSP00000021674,10090.ENSMUSP00000021773,10090.ENSMUSP00000021810…	Cav2,Wnt3,Jup,Rfx2,Pgf,Ampd3,Fhl2,Csf1,Rab11fip4,Pcgf2,Pbld1,Btg2,Tshz3,Fos,Gpld1,Id4,Gadd45g,Cdk20,Glud1,Adcy8,Adamts1,Dlx2,Apba1,Jph3,Rdh5,Myl6b,Alox5,Smad7,Efhd1,Rab17,Entpd2,Creb3l1,Lrp4,Mal,Fam210b,F3,Rnf19b,Grik3,Sema3d,Prdm16,Tesc,Stx2,Tgfa,Slc6a11,Dkk3,Mt3,Pllp,Igdcc3,Gdpd5,Zc3h12a,Kazn,Sox10,Micall2,Prrx2,Kcna2,Cldn11,Efhc1,Dlx1,Sh3pxd2b,Pacrg,Spns2,Gria1,Gdf1,Igsf21,Lrfn2,Cacng5,Gbx2,Ig…
GO:0032502	developmental process	140	5213	0.24	4.31e-09	10090.ENSMUSP00000000058,10090.ENSMUSP00000000127,10090.ENSMUSP00000001592,10090.ENSMUSP00000002444,10090.ENSMUSP00000004913,10090.ENSMUSP00000008280,10090.ENSMUSP00000014743,10090.ENSMUSP00000017783,10090.ENSMUSP00000018681,10090.ENSMUSP00000020692,10090.ENSMUSP00000021641,10090.ENSMUSP00000021674,10090.ENSMUSP00000021773,10090.ENSMUSP00000021810,10090.ENSMUSP00000021903,10090.ENSMUSP00000021939…	Cav2,Wnt3,Jup,Rfx2,Pgf,Fhl2,Csf1,Rab11fip4,Pcgf2,Btg2,Tshz3,Fos,Gpld1,Id4,Gadd45g,Cdk20,Glud1,Adamts1,Dlx2,Ppp2r2b,Apba1,Myl6b,Smad7,Efhd1,Rab17,Creb3l1,Lrp4,Mal,Fam210b,Sema3d,Prdm16,Tesc,Stx2,Tgfa,Slc6a11,Dkk3,Mt3,Pllp,Crebl2,Gdpd5,Zc3h12a,Kazn,Sox10,Micall2,Prrx2,Kcna2,Cldn11,Efhc1,Dlx1,Shc4,Sh3pxd2b,Pacrg,Spns2,Gdf1,Igsf21,Lrfn2,Gbx2,Igsf3,Sfn,C1ql1,S1pr1,Ust,Itga2,Ston2,Gli2,Tst,Sorl1,Socs3,…
GO:0007275	multicellular organism development	127	4603	0.25	4.61e-09	10090.ENSMUSP00000000058,10090.ENSMUSP00000000127,10090.ENSMUSP00000001592,10090.ENSMUSP00000004913,10090.ENSMUSP00000008280,10090.ENSMUSP00000014743,10090.ENSMUSP00000017783,10090.ENSMUSP00000018681,10090.ENSMUSP00000020692,10090.ENSMUSP00000021641,10090.ENSMUSP00000021674,10090.ENSMUSP00000021773,10090.ENSMUSP00000021810,10090.ENSMUSP00000021903,10090.ENSMUSP00000021939,10090.ENSMUSP00000022322…	Cav2,Wnt3,Jup,Pgf,Fhl2,Csf1,Rab11fip4,Pcgf2,Btg2,Tshz3,Fos,Gpld1,Id4,Gadd45g,Cdk20,Glud1,Adamts1,Dlx2,Apba1,Myl6b,Smad7,Efhd1,Rab17,Creb3l1,Lrp4,Mal,Fam210b,Sema3d,Prdm16,Tesc,Stx2,Tgfa,Slc6a11,Dkk3,Mt3,Pllp,Gdpd5,Zc3h12a,Kazn,Sox10,Micall2,Prrx2,Kcna2,Cldn11,Efhc1,Dlx1,Sh3pxd2b,Spns2,Gdf1,Igsf21,Lrfn2,Gbx2,Igsf3,Sfn,C1ql1,S1pr1,Ust,Itga2,Ston2,Gli2,Sorl1,Socs3,Ier2,Micalcl,Abat,Gja1,Dnm3,Junb,Gf…
GO:0048856	anatomical structure development	133	4912	0.24	4.61e-09	10090.ENSMUSP00000000058,10090.ENSMUSP00000000127,10090.ENSMUSP00000001592,10090.ENSMUSP00000002444,10090.ENSMUSP00000004913,10090.ENSMUSP00000008280,10090.ENSMUSP00000014743,10090.ENSMUSP00000017783,10090.ENSMUSP00000018681,10090.ENSMUSP00000020692,10090.ENSMUSP00000021641,10090.ENSMUSP00000021674,10090.ENSMUSP00000021773,10090.ENSMUSP00000021810,10090.ENSMUSP00000021903,10090.ENSMUSP00000021939…	Cav2,Wnt3,Jup,Rfx2,Pgf,Fhl2,Csf1,Rab11fip4,Pcgf2,Btg2,Tshz3,Fos,Gpld1,Id4,Gadd45g,Cdk20,Glud1,Adamts1,Dlx2,Apba1,Myl6b,Smad7,Efhd1,Rab17,Creb3l1,Lrp4,Mal,Fam210b,Sema3d,Prdm16,Tesc,Stx2,Tgfa,Slc6a11,Dkk3,Mt3,Pllp,Gdpd5,Zc3h12a,Kazn,Sox10,Micall2,Prrx2,Kcna2,Cldn11,Efhc1,Dlx1,Sh3pxd2b,Pacrg,Spns2,Gdf1,Igsf21,Lrfn2,Gbx2,Igsf3,Sfn,C1ql1,S1pr1,Ust,Itga2,Ston2,Gli2,Tst,Sorl1,Socs3,Ier2,Micalcl,Abat,Gj…
GO:0048731	system development	114	4072	0.26	3.37e-08	10090.ENSMUSP00000000058,10090.ENSMUSP00000000127,10090.ENSMUSP00000001592,10090.ENSMUSP00000004913,10090.ENSMUSP00000008280,10090.ENSMUSP00000014743,10090.ENSMUSP00000017783,10090.ENSMUSP00000018681,10090.ENSMUSP00000020692,10090.ENSMUSP00000021641,10090.ENSMUSP00000021674,10090.ENSMUSP00000021773,10090.ENSMUSP00000021810,10090.ENSMUSP00000021903,10090.ENSMUSP00000022322,10090.ENSMUSP00000023610…	Cav2,Wnt3,Jup,Pgf,Fhl2,Csf1,Rab11fip4,Pcgf2,Btg2,Tshz3,Fos,Gpld1,Id4,Gadd45g,Glud1,Adamts1,Dlx2,Myl6b,Smad7,Efhd1,Rab17,Lrp4,Mal,Fam210b,Sema3d,Prdm16,Tesc,Stx2,Tgfa,Slc6a11,Mt3,Pllp,Gdpd5,Zc3h12a,Kazn,Sox10,Micall2,Prrx2,Kcna2,Cldn11,Efhc1,Dlx1,Sh3pxd2b,Spns2,Igsf21,Lrfn2,Gbx2,Igsf3,Sfn,C1ql1,S1pr1,Ust,Itga2,Ston2,Gli2,Sorl1,Socs3,Ier2,Abat,Gja1,Dnm3,Junb,Gfap,Cbs,Rarb,Map1b,Egr1,Nkx2-2,Gsx1,Cam…
GO:0030154	cell differentiation	98	3462	0.26	7.28e-07	10090.ENSMUSP00000000058,10090.ENSMUSP00000000127,10090.ENSMUSP00000002444,10090.ENSMUSP00000004913,10090.ENSMUSP00000008280,10090.ENSMUSP00000014743,10090.ENSMUSP00000020692,10090.ENSMUSP00000021641,10090.ENSMUSP00000021674,10090.ENSMUSP00000021773,10090.ENSMUSP00000021810,10090.ENSMUSP00000021903,10090.ENSMUSP00000023610,10090.ENSMUSP00000024159,10090.ENSMUSP00000027472,10090.ENSMUSP00000027529…	Cav2,Wnt3,Rfx2,Pgf,Fhl2,Csf1,Btg2,Tshz3,Fos,Gpld1,Id4,Gadd45g,Adamts1,Dlx2,Efhd1,Rab17,Creb3l1,Lrp4,Fam210b,Sema3d,Prdm16,Tesc,Stx2,Mt3,Crebl2,Gdpd5,Zc3h12a,Kazn,Sox10,Micall2,Dlx1,Shc4,Sh3pxd2b,Pacrg,Gdf1,Lrfn2,Gbx2,Sfn,C1ql1,S1pr1,Ust,Itga2,Ston2,Gli2,Tst,Sorl1,Socs3,Ier2,Micalcl,Gja1,Dnm3,Junb,Gfap,Rarb,Map1b,Egr1,Nkx2-2,Gsx1,Meig1,Camk2g,Mfap2,Hmga2,Sirt2,Stmn4,Sgcg,Ntrk2,Hspa2,Plcg2,Aldh6a1,…
GO:0007399	nervous system development	70	2181	0.32	2.29e-06	10090.ENSMUSP00000000127,10090.ENSMUSP00000014743,10090.ENSMUSP00000020692,10090.ENSMUSP00000021674,10090.ENSMUSP00000021810,10090.ENSMUSP00000022322,10090.ENSMUSP00000023610,10090.ENSMUSP00000024159,10090.ENSMUSP00000027472,10090.ENSMUSP00000027529,10090.ENSMUSP00000028689,10090.ENSMUSP00000028854,10090.ENSMUSP00000030868,10090.ENSMUSP00000030902,10090.ENSMUSP00000032451,10090.ENSMUSP00000034211…	Wnt3,Csf1,Btg2,Fos,Id4,Glud1,Adamts1,Dlx2,Efhd1,Rab17,Lrp4,Mal,Sema3d,Prdm16,Slc6a11,Mt3,Pllp,Gdpd5,Zc3h12a,Sox10,Micall2,Kcna2,Cldn11,Efhc1,Dlx1,Igsf21,Lrfn2,Gbx2,C1ql1,S1pr1,Ust,Gli2,Sorl1,Ier2,Abat,Gja1,Dnm3,Gfap,Cbs,Rarb,Map1b,Nkx2-2,Gsx1,Camk2g,Hmga2,Sirt2,Stmn4,Gjc3,Ntrk2,ENSMUSG00000067879,Rgma,Sox2,Lrig1,Aatk,Ephb2,Jun,Tenm4,Arhgef28,Eml1,Fnbp1,Mgll,Tprn,Sgk1,Gnao1,Mdga1,Ulk4,Dbndd1,Tmem1…
GO:0009987	cellular process	244	12459	0.1	2.77e-06	10090.ENSMUSP00000000058,10090.ENSMUSP00000000127,10090.ENSMUSP00000000811,10090.ENSMUSP00000001592,10090.ENSMUSP00000002444,10090.ENSMUSP00000004913,10090.ENSMUSP00000005103,10090.ENSMUSP00000005829,10090.ENSMUSP00000008280,10090.ENSMUSP00000008684,10090.ENSMUSP00000014743,10090.ENSMUSP00000017783,10090.ENSMUSP00000018681,10090.ENSMUSP00000018755,10090.ENSMUSP00000019050,10090.ENSMUSP00000020500…	Cav2,Wnt3,Kcnn3,Jup,Rfx2,Pgf,Nfe2l3,Ampd3,Fhl2,Mgst1,Csf1,Rab11fip4,Pcgf2,Pdlim4,P4ha2,Appl2,Slc22a4,Btg2,Tshz3,Fos,Cyp46a1,Gpld1,Nedd9,Id4,Gadd45g,Cdk20,Glud1,Osmr,Adcy8,Adamts1,Gpd1,Dlx2,Ppp2r2b,Apba1,Slc1a1,Jph3,Rdh5,Myl6b,Alox5,Tspan17,Smad7,Efhd1,Rab17,Rgs16,Entpd2,Creb3l1,Lrp4,Mal,Fam210b,F3,Snx30,Adc,Rnf19b,Grik3,Padi2,Sema3d,Prdm16,Tesc,Stx2,Lrch4,Tgfa,Rhpn2,Dkk3,Dhx32,Mt3,Mt2,Mt1,Pllp,Mr…
GO:0048699	generation of neurons	52	1538	0.34	5.24e-05	10090.ENSMUSP00000000127,10090.ENSMUSP00000014743,10090.ENSMUSP00000020692,10090.ENSMUSP00000021810,10090.ENSMUSP00000023610,10090.ENSMUSP00000024159,10090.ENSMUSP00000027472,10090.ENSMUSP00000027529,10090.ENSMUSP00000028689,10090.ENSMUSP00000034211,10090.ENSMUSP00000036175,10090.ENSMUSP00000039466,10090.ENSMUSP00000039707,10090.ENSMUSP00000042413,10090.ENSMUSP00000047573,10090.ENSMUSP00000048508…	Wnt3,Csf1,Btg2,Id4,Adamts1,Dlx2,Efhd1,Rab17,Lrp4,Mt3,Gdpd5,Sox10,Micall2,Dlx1,Lrfn2,Gbx2,C1ql1,S1pr1,Ust,Gli2,Sorl1,Ier2,Gja1,Dnm3,Gfap,Rarb,Map1b,Nkx2-2,Gsx1,Hmga2,Sirt2,Stmn4,Ntrk2,ENSMUSG00000067879,Rgma,Sox2,Aatk,Ephb2,Jun,Tenm4,Arhgef28,Eml1,Mgll,Tprn,Sgk1,Gnao1,Mdga1,Ulk4,Dbndd1,Tmem108,Park2,Rgs6
GO:0120036	plasma membrane bounded cell projection organization	39	982	0.41	5.24e-05	10090.ENSMUSP00000000127,10090.ENSMUSP00000002444,10090.ENSMUSP00000020692,10090.ENSMUSP00000027472,10090.ENSMUSP00000027529,10090.ENSMUSP00000028689,10090.ENSMUSP00000031378,10090.ENSMUSP00000036175,10090.ENSMUSP00000039707,10090.ENSMUSP00000047573,10090.ENSMUSP00000048508,10090.ENSMUSP00000050897,10090.ENSMUSP00000054837,10090.ENSMUSP00000064536,10090.ENSMUSP00000064538,10090.ENSMUSP00000064691…	Wnt3,Rfx2,Btg2,Efhd1,Rab17,Lrp4,Stx2,Gdpd5,Micall2,Lrfn2,Gbx2,S1pr1,Gli2,Gja1,Dnm3,Gfap,Dnaic2,Map1b,Stmn4,Emp2,Ttyh1,Prnp,Rgma,Catip,Dnaic1,Ephb2,Jun,Klc3,Arhgef28,Fgd3,Tprn,Ccdc151,Tekt5,Sgk1,Gnao1,Ccdc13,Ulk4,Dbndd1,Tmem108
GO:0010646	regulation of cell communication	84	3130	0.24	7.32e-05	10090.ENSMUSP00000000058,10090.ENSMUSP00000000127,10090.ENSMUSP00000004913,10090.ENSMUSP00000008280,10090.ENSMUSP00000014743,10090.ENSMUSP00000018681,10090.ENSMUSP00000020262,10090.ENSMUSP00000021641,10090.ENSMUSP00000021773,10090.ENSMUSP00000021903,10090.ENSMUSP00000022322,10090.ENSMUSP00000024159,10090.ENSMUSP00000026357,10090.ENSMUSP00000026999,10090.ENSMUSP00000027748,10090.ENSMUSP00000027988…	Cav2,Wnt3,Pgf,Fhl2,Csf1,Pcgf2,Pbld1,Tshz3,Gpld1,Gadd45g,Glud1,Dlx2,Jph3,Smad7,Rgs16,Ccdc3,Creb3l1,Lrp4,Mal,F3,Grik3,Padi2,Prdm16,Tgfa,Stard10,Dkk3,Mt3,Gdpd5,Pik3ip1,Zc3h12a,Sox10,Prrx2,Ankrd6,Dlx1,Gadd45a,Gria1,Gdf1,Myrip,Cacng5,Ptpn13,Irgm1,Eps8,Slc30a10,Itga2,Ikbke,Gli2,Sorl1,Socs3,Camk2n1,Abat,Gja1,Gfap,Slc8b1,Cbs,Egr1,Bmper,Tle1,Hmga2,Emp2,Ntrk2,Glul,Ralgps1,Prnp,Rgma,Sox2,Sorbs1,Fndc5,Garnl3…
GO:0023052	signaling	98	3859	0.22	7.32e-05	10090.ENSMUSP00000000058,10090.ENSMUSP00000000127,10090.ENSMUSP00000001592,10090.ENSMUSP00000004913,10090.ENSMUSP00000014743,10090.ENSMUSP00000018755,10090.ENSMUSP00000021674,10090.ENSMUSP00000021773,10090.ENSMUSP00000022746,10090.ENSMUSP00000023007,10090.ENSMUSP00000025830,10090.ENSMUSP00000026357,10090.ENSMUSP00000026993,10090.ENSMUSP00000026999,10090.ENSMUSP00000027748,10090.ENSMUSP00000028328…	Cav2,Wnt3,Jup,Pgf,Csf1,Pdlim4,Fos,Gpld1,Osmr,Adcy8,Apba1,Jph3,Tspan17,Smad7,Rgs16,Entpd2,Creb3l1,Lrp4,F3,Grik3,Padi2,Stx2,Lrch4,Tgfa,Rhpn2,Dkk3,Mt3,Mt2,Mt1,Mras,Ctnnal1,Zc3h12a,Pde9a,Kcna2,Shc4,Gadd45a,Spns2,Gria1,Gdf1,Cacng5,Igsf3,Sfn,S1pr1,Eps8,Slc30a10,Itga2,Ston2,Ikbke,Gli2,Socs3,Gja1,Rarb,Itgb5,Egr1,Nkx2-2,Parp16,Camk2g,Tle1,Hmga2,Sirt2,Gjc3,Ntrk2,Plcg2,Nuak2,Dio2,Slc8a1,S1pr3,Ralgps1,Prnp,M…
GO:0048513	animal organ development	82	3012	0.25	7.32e-05	10090.ENSMUSP00000000058,10090.ENSMUSP00000000127,10090.ENSMUSP00000001592,10090.ENSMUSP00000004913,10090.ENSMUSP00000008280,10090.ENSMUSP00000014743,10090.ENSMUSP00000017783,10090.ENSMUSP00000018681,10090.ENSMUSP00000020692,10090.ENSMUSP00000021641,10090.ENSMUSP00000021674,10090.ENSMUSP00000021773,10090.ENSMUSP00000021810,10090.ENSMUSP00000021903,10090.ENSMUSP00000022322,10090.ENSMUSP00000023610…	Cav2,Wnt3,Jup,Pgf,Fhl2,Csf1,Rab11fip4,Pcgf2,Btg2,Tshz3,Fos,Gpld1,Id4,Gadd45g,Glud1,Adamts1,Dlx2,Myl6b,Smad7,Lrp4,Fam210b,Prdm16,Tesc,Tgfa,Slc6a11,Mt3,Gdpd5,Kazn,Sox10,Prrx2,Efhc1,Dlx1,Sh3pxd2b,Spns2,Gbx2,Igsf3,Sfn,S1pr1,Itga2,Ston2,Gli2,Socs3,Abat,Gja1,Junb,Cbs,Rarb,Egr1,Nkx2-2,Gsx1,Mfap2,Bmper,Hmga2,Irx1,Sgcg,Ntrk2,Dbp,Plcg2,Slc8a1,Megf11,Sox2,Lrig1,Limk2,Aatk,Matn1,Dnaic1,Ephb2,Txnip,Jun,Tenm4,…
GO:0050793	regulation of developmental process	71	2475	0.27	7.32e-05	10090.ENSMUSP00000000127,10090.ENSMUSP00000001592,10090.ENSMUSP00000004913,10090.ENSMUSP00000014743,10090.ENSMUSP00000020262,10090.ENSMUSP00000021641,10090.ENSMUSP00000021674,10090.ENSMUSP00000021810,10090.ENSMUSP00000023610,10090.ENSMUSP00000024159,10090.ENSMUSP00000026999,10090.ENSMUSP00000027529,10090.ENSMUSP00000027988,10090.ENSMUSP00000028663,10090.ENSMUSP00000028689,10090.ENSMUSP00000028995…	Wnt3,Jup,Pgf,Csf1,Pbld1,Tshz3,Fos,Id4,Adamts1,Dlx2,Smad7,Rab17,Ccdc3,Creb3l1,Lrp4,Fam210b,F3,Prdm16,Tesc,Mt3,Crebl2,Gdpd5,Zc3h12a,Sox10,Ankrd6,Dlx1,Sh3pxd2b,Sfn,S1pr1,Ust,Eps8,Slc30a10,Gli2,Sorl1,Socs3,Amigo2,Ankrd23,Gja1,Dnm3,Junb,Gfap,Rarb,Map1b,Egr1,Nkx2-2,Bmper,Hmga2,Sirt2,Emp2,Ntrk2,Sgip1,Slc8a1,S1pr3,Rgma,Sox2,Aatk,Matn1,Fndc5,Ephb2,Cdc42ep4,Jun,Tenm4,Mgll,Tcf7l1,Sgk1,Mdga1,Thbs2,Bcar1,Ulk4…
GO:0050896	response to stimulus	147	6616	0.16	7.32e-05	10090.ENSMUSP00000000058,10090.ENSMUSP00000000127,10090.ENSMUSP00000001592,10090.ENSMUSP00000002444,10090.ENSMUSP00000004913,10090.ENSMUSP00000006570,10090.ENSMUSP00000008280,10090.ENSMUSP00000008684,10090.ENSMUSP00000014743,10090.ENSMUSP00000018681,10090.ENSMUSP00000020692,10090.ENSMUSP00000021674,10090.ENSMUSP00000021684,10090.ENSMUSP00000021773,10090.ENSMUSP00000021903,10090.ENSMUSP00000022322…	Cav2,Wnt3,Jup,Rfx2,Pgf,Adamts4,Fhl2,Mgst1,Csf1,Pcgf2,Btg2,Fos,Cyp46a1,Gpld1,Gadd45g,Glud1,Osmr,Adcy8,Gpd1,Slc1a1,Jph3,Rdh5,Alox5,Tspan17,Smad7,Rab17,Rgs16,Entpd2,Cybrd1,Creb3l1,Lrp4,Fam210b,Slc13a3,F3,Rnf19b,Grik3,Padi2,Sema3d,Tesc,Stx2,Lrch4,Tgfa,Slc6a11,Rhpn2,Dkk3,Mt3,Mt2,Mt1,Pllp,Mras,Ctnnal1,Zc3h12a,Fbxo2,Pde9a,Sfxn5,Dlx1,Shc4,Gadd45a,Pacrg,Spns2,Gria1,Gdf1,Eepd1,Gbx2,Igsf3,Sfn,Irgm1,S1pr1,Ep…
GO:0023051	regulation of signaling	84	3150	0.24	7.85e-05	10090.ENSMUSP00000000058,10090.ENSMUSP00000000127,10090.ENSMUSP00000004913,10090.ENSMUSP00000008280,10090.ENSMUSP00000014743,10090.ENSMUSP00000018681,10090.ENSMUSP00000020262,10090.ENSMUSP00000021641,10090.ENSMUSP00000021773,10090.ENSMUSP00000021903,10090.ENSMUSP00000022322,10090.ENSMUSP00000024159,10090.ENSMUSP00000026357,10090.ENSMUSP00000026999,10090.ENSMUSP00000027748,10090.ENSMUSP00000027988…	Cav2,Wnt3,Pgf,Fhl2,Csf1,Pcgf2,Pbld1,Tshz3,Gpld1,Gadd45g,Glud1,Dlx2,Jph3,Smad7,Rgs16,Ccdc3,Creb3l1,Lrp4,Mal,F3,Grik3,Padi2,Prdm16,Tgfa,Stard10,Dkk3,Mt3,Gdpd5,Pik3ip1,Zc3h12a,Sox10,Prrx2,Ankrd6,Dlx1,Gadd45a,Gria1,Gdf1,Myrip,Cacng5,Ptpn13,Irgm1,Eps8,Slc30a10,Itga2,Ikbke,Gli2,Sorl1,Socs3,Camk2n1,Abat,Gja1,Gfap,Slc8b1,Cbs,Egr1,Bmper,Tle1,Hmga2,Emp2,Ntrk2,Glul,Ralgps1,Prnp,Rgma,Sox2,Sorbs1,Fndc5,Garnl3…
GO:0022008	neurogenesis	53	1650	0.32	9.08e-05	10090.ENSMUSP00000000127,10090.ENSMUSP00000014743,10090.ENSMUSP00000020692,10090.ENSMUSP00000021810,10090.ENSMUSP00000023610,10090.ENSMUSP00000024159,10090.ENSMUSP00000027472,10090.ENSMUSP00000027529,10090.ENSMUSP00000028689,10090.ENSMUSP00000030902,10090.ENSMUSP00000034211,10090.ENSMUSP00000036175,10090.ENSMUSP00000039466,10090.ENSMUSP00000039707,10090.ENSMUSP00000042413,10090.ENSMUSP00000047573…	Wnt3,Csf1,Btg2,Id4,Adamts1,Dlx2,Efhd1,Rab17,Lrp4,Prdm16,Mt3,Gdpd5,Sox10,Micall2,Dlx1,Lrfn2,Gbx2,C1ql1,S1pr1,Ust,Gli2,Sorl1,Ier2,Gja1,Dnm3,Gfap,Rarb,Map1b,Nkx2-2,Gsx1,Hmga2,Sirt2,Stmn4,Ntrk2,ENSMUSG00000067879,Rgma,Sox2,Aatk,Ephb2,Jun,Tenm4,Arhgef28,Eml1,Mgll,Tprn,Sgk1,Gnao1,Mdga1,Ulk4,Dbndd1,Tmem108,Park2,Rgs6
GO:0042221	response to chemical	91	3532	0.22	9.08e-05	10090.ENSMUSP00000000058,10090.ENSMUSP00000000127,10090.ENSMUSP00000001592,10090.ENSMUSP00000002444,10090.ENSMUSP00000004913,10090.ENSMUSP00000008280,10090.ENSMUSP00000008684,10090.ENSMUSP00000014743,10090.ENSMUSP00000018681,10090.ENSMUSP00000020692,10090.ENSMUSP00000021674,10090.ENSMUSP00000021684,10090.ENSMUSP00000021773,10090.ENSMUSP00000022322,10090.ENSMUSP00000022746,10090.ENSMUSP00000023760…	Cav2,Wnt3,Jup,Rfx2,Pgf,Fhl2,Mgst1,Csf1,Pcgf2,Btg2,Fos,Cyp46a1,Gpld1,Glud1,Osmr,Gpd1,Slc1a1,Smad7,Entpd2,Cybrd1,Creb3l1,Lrp4,Fam210b,Slc13a3,F3,Padi2,Sema3d,Tesc,Stx2,Tgfa,Slc6a11,Mt3,Mt2,Mt1,Mras,Zc3h12a,Fbxo2,Sfxn5,Dlx1,Pacrg,Gria1,Gdf1,Gbx2,Irgm1,S1pr1,Eps8,Slc30a10,Itga2,Ikbke,Gli2,Socs3,Ier2,Abat,Gja1,Junb,Lipg,Cbs,Rarb,Itgb5,Egr1,Nkx2-2,Parp16,Sirt2,Plec,Aqp4,Ntrk2,Plcg2,Glul,Slc8a1,Prnp,Map…
GO:0051239	regulation of multicellular organismal process	78	2858	0.25	9.08e-05	10090.ENSMUSP00000000127,10090.ENSMUSP00000001592,10090.ENSMUSP00000004913,10090.ENSMUSP00000014743,10090.ENSMUSP00000020262,10090.ENSMUSP00000021641,10090.ENSMUSP00000021674,10090.ENSMUSP00000021773,10090.ENSMUSP00000021810,10090.ENSMUSP00000023610,10090.ENSMUSP00000024159,10090.ENSMUSP00000025875,10090.ENSMUSP00000026795,10090.ENSMUSP00000026999,10090.ENSMUSP00000027529,10090.ENSMUSP00000028663…	Wnt3,Jup,Pgf,Csf1,Pbld1,Tshz3,Fos,Gpld1,Id4,Adamts1,Dlx2,Slc1a1,Alox5,Smad7,Rab17,Creb3l1,Lrp4,Fam210b,F3,Prdm16,Tesc,Mt3,Gdpd5,Zc3h12a,Pde9a,Sox10,Ankrd6,Kcna2,Dlx1,Sh3pxd2b,Sfn,S1pr1,Ust,Itga2,Gli2,Sorl1,Amigo2,Abat,Gja1,Dnm3,Gfap,Lipg,Rarb,Map1b,Egr1,Nkx2-2,Camk2g,Bmper,Hmga2,Sirt2,Emp2,Aqp4,Ntrk2,Sgip1,Plcg2,Slc8a1,S1pr3,Prnp,Rgma,Tigit,Sox2,Aatk,Matn1,Ephb2,Jun,Tenm4,Mgll,Tcf7l1,Sgk1,Gnao1,M…
GO:0065007	biological regulation	203	10168	0.11	9.08e-05	10090.ENSMUSP00000000058,10090.ENSMUSP00000000127,10090.ENSMUSP00000001592,10090.ENSMUSP00000002444,10090.ENSMUSP00000004913,10090.ENSMUSP00000005103,10090.ENSMUSP00000005829,10090.ENSMUSP00000008280,10090.ENSMUSP00000014743,10090.ENSMUSP00000017783,10090.ENSMUSP00000018681,10090.ENSMUSP00000018755,10090.ENSMUSP00000020262,10090.ENSMUSP00000020692,10090.ENSMUSP00000021641,10090.ENSMUSP00000021674…	Cav2,Wnt3,Jup,Rfx2,Pgf,Nfe2l3,Ampd3,Fhl2,Csf1,Rab11fip4,Pcgf2,Pdlim4,Pbld1,Btg2,Tshz3,Fos,Gpld1,Nedd9,Id4,Gadd45g,Cdk20,Glud1,Osmr,Adcy8,Adamts1,Gpd1,Dlx2,Ppp2r2b,Apba1,Slc1a1,Jph3,Rdh5,Alox5,Tspan17,Smad7,Rab17,Rgs16,Ccdc3,Entpd2,Creb3l1,Lrp4,Mal,Fam210b,F3,Adc,Rnf19b,Grik3,Padi2,Prdm16,Tesc,Stx2,Lrch4,Tgfa,Rhpn2,Stard10,Dkk3,Mt3,Mt2,Mt1,Mras,Hhatl,Crebl2,Gdpd5,Ctnnal1,Pik3ip1,Zc3h12a,Fbxo2,Pde9…
GO:0007154	cell communication	99	3984	0.21	9.80e-05	10090.ENSMUSP00000000058,10090.ENSMUSP00000000127,10090.ENSMUSP00000001592,10090.ENSMUSP00000004913,10090.ENSMUSP00000014743,10090.ENSMUSP00000018755,10090.ENSMUSP00000021674,10090.ENSMUSP00000021773,10090.ENSMUSP00000022746,10090.ENSMUSP00000023007,10090.ENSMUSP00000025830,10090.ENSMUSP00000026357,10090.ENSMUSP00000026993,10090.ENSMUSP00000026999,10090.ENSMUSP00000027748,10090.ENSMUSP00000028328…	Cav2,Wnt3,Jup,Pgf,Csf1,Pdlim4,Fos,Gpld1,Osmr,Adcy8,Apba1,Jph3,Tspan17,Smad7,Rgs16,Entpd2,Creb3l1,Lrp4,F3,Grik3,Padi2,Stx2,Lrch4,Tgfa,Rhpn2,Dkk3,Mt3,Mt2,Mt1,Mras,Ctnnal1,Zc3h12a,Pde9a,Kcna2,Shc4,Gadd45a,Spns2,Gria1,Gdf1,Cacng5,Igsf3,Sfn,S1pr1,Eps8,Slc30a10,Itga2,Ston2,Ikbke,Gli2,Socs3,Gja1,Rarb,Itgb5,Egr1,Nkx2-2,Parp16,Camk2g,Tle1,Hmga2,Sirt2,Gjc3,Ntrk2,Plcg2,Nuak2,Dio2,Glul,Slc8a1,S1pr3,Ralgps1,P…
GO:0050794	regulation of cellular process	185	9045	0.12	9.80e-05	10090.ENSMUSP00000000058,10090.ENSMUSP00000000127,10090.ENSMUSP00000001592,10090.ENSMUSP00000002444,10090.ENSMUSP00000004913,10090.ENSMUSP00000005103,10090.ENSMUSP00000008280,10090.ENSMUSP00000014743,10090.ENSMUSP00000017783,10090.ENSMUSP00000018681,10090.ENSMUSP00000018755,10090.ENSMUSP00000020262,10090.ENSMUSP00000020692,10090.ENSMUSP00000021641,10090.ENSMUSP00000021674,10090.ENSMUSP00000021773…	Cav2,Wnt3,Jup,Rfx2,Pgf,Nfe2l3,Fhl2,Csf1,Rab11fip4,Pcgf2,Pdlim4,Pbld1,Btg2,Tshz3,Fos,Gpld1,Id4,Gadd45g,Cdk20,Glud1,Osmr,Adcy8,Adamts1,Gpd1,Dlx2,Ppp2r2b,Jph3,Tspan17,Smad7,Rab17,Rgs16,Ccdc3,Entpd2,Creb3l1,Lrp4,Mal,Fam210b,F3,Rnf19b,Grik3,Padi2,Prdm16,Tesc,Lrch4,Tgfa,Rhpn2,Stard10,Dkk3,Mt3,Mt2,Mt1,Mras,Hhatl,Crebl2,Gdpd5,Ctnnal1,Pik3ip1,Zc3h12a,Fbxo2,Pde9a,Sox10,Prrx2,Ankrd6,Kcna2,Efhc1,Dlx1,Shc4,Tm…
GO:0016043	cellular component organization	109	4560	0.19	0.00013	10090.ENSMUSP00000000058,10090.ENSMUSP00000000127,10090.ENSMUSP00000001592,10090.ENSMUSP00000002444,10090.ENSMUSP00000008684,10090.ENSMUSP00000018681,10090.ENSMUSP00000018755,10090.ENSMUSP00000020692,10090.ENSMUSP00000025377,10090.ENSMUSP00000025830,10090.ENSMUSP00000025875,10090.ENSMUSP00000026999,10090.ENSMUSP00000027472,10090.ENSMUSP00000027529,10090.ENSMUSP00000028328,10090.ENSMUSP00000028663…	Cav2,Wnt3,Jup,Rfx2,Mgst1,Pcgf2,Pdlim4,Btg2,Ppp2r2b,Apba1,Slc1a1,Smad7,Efhd1,Rab17,Entpd2,Creb3l1,Lrp4,Mal,Snx30,Adc,Padi2,Stx2,Mt3,Pllp,Gdpd5,Zc3h12a,Micall2,Kcna2,Coro2b,Efhc1,Gadd45a,Sh3pxd2b,Igsf21,Olfml2b,Lrfn2,Gbx2,Sfn,Irgm1,C1ql1,S1pr1,Eps8,Elfn1,Itga2,Ikbke,Gli2,Gja1,Dnm3,Gfap,Dnaic2,Lipg,Map1b,Itgb5,Camk2g,Mfap2,Hmga2,Sirt2,Stmn4,Pdzrn3,Plec,Sgcg,Emp2,Aqp4,Hist1h2bg,Ttyh1,Ntrk2,Hspa2,Sgip…
GO:0050789	regulation of biological process	193	9594	0.12	0.00013	10090.ENSMUSP00000000058,10090.ENSMUSP00000000127,10090.ENSMUSP00000001592,10090.ENSMUSP00000002444,10090.ENSMUSP00000004913,10090.ENSMUSP00000005103,10090.ENSMUSP00000008280,10090.ENSMUSP00000014743,10090.ENSMUSP00000017783,10090.ENSMUSP00000018681,10090.ENSMUSP00000018755,10090.ENSMUSP00000020262,10090.ENSMUSP00000020692,10090.ENSMUSP00000021641,10090.ENSMUSP00000021674,10090.ENSMUSP00000021773…	Cav2,Wnt3,Jup,Rfx2,Pgf,Nfe2l3,Fhl2,Csf1,Rab11fip4,Pcgf2,Pdlim4,Pbld1,Btg2,Tshz3,Fos,Gpld1,Nedd9,Id4,Gadd45g,Cdk20,Glud1,Osmr,Adcy8,Adamts1,Gpd1,Dlx2,Ppp2r2b,Apba1,Slc1a1,Jph3,Alox5,Tspan17,Smad7,Rab17,Rgs16,Ccdc3,Entpd2,Creb3l1,Lrp4,Mal,Fam210b,F3,Adc,Rnf19b,Grik3,Padi2,Prdm16,Tesc,Lrch4,Tgfa,Rhpn2,Stard10,Dkk3,Mt3,Mt2,Mt1,Mras,Hhatl,Crebl2,Gdpd5,Ctnnal1,Pik3ip1,Zc3h12a,Fbxo2,Pde9a,Sox10,Prrx2,An…
GO:0051094	positive regulation of developmental process	47	1423	0.33	0.00017	10090.ENSMUSP00000000127,10090.ENSMUSP00000001592,10090.ENSMUSP00000004913,10090.ENSMUSP00000014743,10090.ENSMUSP00000021641,10090.ENSMUSP00000021674,10090.ENSMUSP00000021810,10090.ENSMUSP00000023610,10090.ENSMUSP00000024159,10090.ENSMUSP00000027988,10090.ENSMUSP00000028995,10090.ENSMUSP00000029771,10090.ENSMUSP00000030902,10090.ENSMUSP00000031304,10090.ENSMUSP00000035304,10090.ENSMUSP00000036175…	Wnt3,Jup,Pgf,Csf1,Tshz3,Fos,Id4,Adamts1,Dlx2,Ccdc3,Fam210b,F3,Prdm16,Tesc,Crebl2,Gdpd5,Zc3h12a,Sox10,Dlx1,Sh3pxd2b,Sfn,Gli2,Socs3,Amigo2,Gja1,Junb,Gfap,Rarb,Map1b,Egr1,Nkx2-2,Bmper,Hmga2,Sirt2,Ntrk2,Sgip1,Slc8a1,Rgma,Sox2,Fndc5,Ephb2,Jun,Tenm4,Sgk1,Thbs2,Park2,Rgs6
GO:2000026	regulation of multicellular organismal development	58	1961	0.28	0.00025	10090.ENSMUSP00000000127,10090.ENSMUSP00000001592,10090.ENSMUSP00000004913,10090.ENSMUSP00000014743,10090.ENSMUSP00000020262,10090.ENSMUSP00000021674,10090.ENSMUSP00000021810,10090.ENSMUSP00000023610,10090.ENSMUSP00000024159,10090.ENSMUSP00000026999,10090.ENSMUSP00000027529,10090.ENSMUSP00000028663,10090.ENSMUSP00000028689,10090.ENSMUSP00000028995,10090.ENSMUSP00000029771,10090.ENSMUSP00000030902…	Wnt3,Jup,Pgf,Csf1,Pbld1,Fos,Id4,Adamts1,Dlx2,Smad7,Rab17,Creb3l1,Lrp4,Fam210b,F3,Prdm16,Tesc,Mt3,Gdpd5,Zc3h12a,Sox10,Ankrd6,Dlx1,Sh3pxd2b,Sfn,S1pr1,Ust,Gli2,Sorl1,Amigo2,Gja1,Dnm3,Gfap,Rarb,Map1b,Egr1,Nkx2-2,Bmper,Hmga2,Sirt2,Emp2,Ntrk2,Slc8a1,S1pr3,Rgma,Sox2,Aatk,Matn1,Ephb2,Jun,Tenm4,Mgll,Sgk1,Mdga1,Thbs2,Ulk4,Park2,Rgs6
GO:0045595	regulation of cell differentiation	53	1751	0.29	0.00037	10090.ENSMUSP00000000127,10090.ENSMUSP00000014743,10090.ENSMUSP00000020262,10090.ENSMUSP00000021641,10090.ENSMUSP00000021674,10090.ENSMUSP00000021810,10090.ENSMUSP00000023610,10090.ENSMUSP00000024159,10090.ENSMUSP00000026999,10090.ENSMUSP00000027529,10090.ENSMUSP00000027988,10090.ENSMUSP00000028689,10090.ENSMUSP00000028995,10090.ENSMUSP00000030902,10090.ENSMUSP00000031304,10090.ENSMUSP00000034211…	Wnt3,Csf1,Pbld1,Tshz3,Fos,Id4,Adamts1,Dlx2,Smad7,Rab17,Ccdc3,Lrp4,Fam210b,Prdm16,Tesc,Mt3,Crebl2,Gdpd5,Zc3h12a,Sox10,Dlx1,Sh3pxd2b,Sfn,Ust,Gli2,Sorl1,Socs3,Ankrd23,Gja1,Dnm3,Junb,Gfap,Rarb,Map1b,Nkx2-2,Hmga2,Sirt2,Emp2,Ntrk2,S1pr3,Rgma,Sox2,Aatk,Fndc5,Ephb2,Jun,Tenm4,Mgll,Sgk1,Bcar1,Ulk4,Park2,Rgs6
GO:0045597	positive regulation of cell differentiation	37	1033	0.37	0.00040	10090.ENSMUSP00000000127,10090.ENSMUSP00000014743,10090.ENSMUSP00000021641,10090.ENSMUSP00000021674,10090.ENSMUSP00000021810,10090.ENSMUSP00000023610,10090.ENSMUSP00000024159,10090.ENSMUSP00000027988,10090.ENSMUSP00000028995,10090.ENSMUSP00000030902,10090.ENSMUSP00000031304,10090.ENSMUSP00000035304,10090.ENSMUSP00000036175,10090.ENSMUSP00000037172,10090.ENSMUSP00000039466,10090.ENSMUSP00000042413…	Wnt3,Csf1,Tshz3,Fos,Id4,Adamts1,Dlx2,Ccdc3,Fam210b,Prdm16,Tesc,Crebl2,Gdpd5,Zc3h12a,Sox10,Dlx1,Sh3pxd2b,Sfn,Gli2,Socs3,Gja1,Junb,Gfap,Rarb,Map1b,Nkx2-2,Sirt2,Ntrk2,Rgma,Sox2,Fndc5,Ephb2,Jun,Tenm4,Sgk1,Park2,Rgs6
GO:0051960	regulation of nervous system development	35	958	0.37	0.00048	10090.ENSMUSP00000000127,10090.ENSMUSP00000014743,10090.ENSMUSP00000021810,10090.ENSMUSP00000023610,10090.ENSMUSP00000024159,10090.ENSMUSP00000027529,10090.ENSMUSP00000028689,10090.ENSMUSP00000034211,10090.ENSMUSP00000036175,10090.ENSMUSP00000039466,10090.ENSMUSP00000042413,10090.ENSMUSP00000052017,10090.ENSMUSP00000054837,10090.ENSMUSP00000058613,10090.ENSMUSP00000059913,10090.ENSMUSP00000064538…	Wnt3,Csf1,Id4,Adamts1,Dlx2,Rab17,Lrp4,Mt3,Gdpd5,Sox10,Dlx1,Ust,Gli2,Sorl1,Amigo2,Dnm3,Gfap,Rarb,Map1b,Nkx2-2,Hmga2,Sirt2,Ntrk2,Rgma,Sox2,Aatk,Ephb2,Tenm4,Mgll,Sgk1,Mdga1,Thbs2,Ulk4,Park2,Rgs6
GO:0021953	central nervous system neuron differentiation	14	196	0.67	0.00057	10090.ENSMUSP00000000127,10090.ENSMUSP00000020692,10090.ENSMUSP00000021810,10090.ENSMUSP00000024159,10090.ENSMUSP00000036175,10090.ENSMUSP00000042413,10090.ENSMUSP00000048508,10090.ENSMUSP00000054837,10090.ENSMUSP00000069666,10090.ENSMUSP00000069728,10090.ENSMUSP00000078757,10090.ENSMUSP00000096755,10090.ENSMUSP00000101472,10090.ENSMUSP00000105053	Wnt3,Btg2,Id4,Dlx2,Gdpd5,Dlx1,Gbx2,Gli2,Nkx2-2,Gsx1,Ntrk2,Sox2,Ephb2,Arhgef28
GO:0010721	negative regulation of cell development	19	356	0.54	0.00065	10090.ENSMUSP00000000127,10090.ENSMUSP00000021810,10090.ENSMUSP00000024159,10090.ENSMUSP00000028689,10090.ENSMUSP00000034211,10090.ENSMUSP00000039466,10090.ENSMUSP00000042413,10090.ENSMUSP00000058613,10090.ENSMUSP00000064538,10090.ENSMUSP00000064691,10090.ENSMUSP00000069666,10090.ENSMUSP00000072556,10090.ENSMUSP00000072732,10090.ENSMUSP00000085293,10090.ENSMUSP00000091870,10090.ENSMUSP00000096755…	Wnt3,Id4,Dlx2,Lrp4,Mt3,Sox10,Dlx1,Sorl1,Dnm3,Gfap,Nkx2-2,Hmga2,Sirt2,S1pr3,Rgma,Sox2,Aatk,Ephb2,Bcar1
GO:0050767	regulation of neurogenesis	32	864	0.38	0.00088	10090.ENSMUSP00000000127,10090.ENSMUSP00000014743,10090.ENSMUSP00000021810,10090.ENSMUSP00000023610,10090.ENSMUSP00000024159,10090.ENSMUSP00000027529,10090.ENSMUSP00000028689,10090.ENSMUSP00000034211,10090.ENSMUSP00000036175,10090.ENSMUSP00000039466,10090.ENSMUSP00000042413,10090.ENSMUSP00000052017,10090.ENSMUSP00000054837,10090.ENSMUSP00000058613,10090.ENSMUSP00000064538,10090.ENSMUSP00000064691…	Wnt3,Csf1,Id4,Adamts1,Dlx2,Rab17,Lrp4,Mt3,Gdpd5,Sox10,Dlx1,Ust,Gli2,Sorl1,Dnm3,Gfap,Rarb,Map1b,Nkx2-2,Hmga2,Sirt2,Ntrk2,Rgma,Sox2,Aatk,Ephb2,Tenm4,Mgll,Sgk1,Ulk4,Park2,Rgs6
GO:0060284	regulation of cell development	35	992	0.36	0.00088	10090.ENSMUSP00000000127,10090.ENSMUSP00000014743,10090.ENSMUSP00000021810,10090.ENSMUSP00000023610,10090.ENSMUSP00000024159,10090.ENSMUSP00000027529,10090.ENSMUSP00000028689,10090.ENSMUSP00000034211,10090.ENSMUSP00000036175,10090.ENSMUSP00000039466,10090.ENSMUSP00000042413,10090.ENSMUSP00000052017,10090.ENSMUSP00000054837,10090.ENSMUSP00000058613,10090.ENSMUSP00000061168,10090.ENSMUSP00000064538…	Wnt3,Csf1,Id4,Adamts1,Dlx2,Rab17,Lrp4,Mt3,Gdpd5,Sox10,Dlx1,Ust,Gli2,Sorl1,Ankrd23,Dnm3,Gfap,Rarb,Map1b,Nkx2-2,Hmga2,Sirt2,Ntrk2,S1pr3,Rgma,Sox2,Aatk,Ephb2,Tenm4,Mgll,Sgk1,Bcar1,Ulk4,Park2,Rgs6
GO:0009887	animal organ morphogenesis	34	956	0.36	0.00097	10090.ENSMUSP00000000127,10090.ENSMUSP00000004913,10090.ENSMUSP00000008280,10090.ENSMUSP00000014743,10090.ENSMUSP00000018681,10090.ENSMUSP00000021641,10090.ENSMUSP00000021810,10090.ENSMUSP00000023610,10090.ENSMUSP00000024159,10090.ENSMUSP00000026999,10090.ENSMUSP00000028689,10090.ENSMUSP00000032066,10090.ENSMUSP00000040332,10090.ENSMUSP00000042413,10090.ENSMUSP00000044276,10090.ENSMUSP00000048508…	Wnt3,Pgf,Fhl2,Csf1,Pcgf2,Tshz3,Id4,Adamts1,Dlx2,Smad7,Lrp4,Tgfa,Prrx2,Dlx1,Sh3pxd2b,Gbx2,S1pr1,Itga2,Gli2,Gja1,Cbs,Rarb,Hmga2,Irx1,Ntrk2,Slc8a1,Megf11,Sox2,Lrig1,Matn1,Ephb2,Jun,Gnao1,Gcnt4
GO:0051961	negative regulation of nervous system development	18	335	0.54	0.00097	10090.ENSMUSP00000000127,10090.ENSMUSP00000021810,10090.ENSMUSP00000024159,10090.ENSMUSP00000028689,10090.ENSMUSP00000034211,10090.ENSMUSP00000039466,10090.ENSMUSP00000042413,10090.ENSMUSP00000058613,10090.ENSMUSP00000064538,10090.ENSMUSP00000064691,10090.ENSMUSP00000069666,10090.ENSMUSP00000072556,10090.ENSMUSP00000072732,10090.ENSMUSP00000091870,10090.ENSMUSP00000096755,10090.ENSMUSP00000099309…	Wnt3,Id4,Dlx2,Lrp4,Mt3,Sox10,Dlx1,Sorl1,Dnm3,Gfap,Nkx2-2,Hmga2,Sirt2,Rgma,Sox2,Aatk,Ephb2,Mdga1
GO:0060322	head development	29	751	0.4	0.0010	10090.ENSMUSP00000000127,10090.ENSMUSP00000020692,10090.ENSMUSP00000021810,10090.ENSMUSP00000022322,10090.ENSMUSP00000024159,10090.ENSMUSP00000032451,10090.ENSMUSP00000034211,10090.ENSMUSP00000036175,10090.ENSMUSP00000042343,10090.ENSMUSP00000042413,10090.ENSMUSP00000048508,10090.ENSMUSP00000050897,10090.ENSMUSP00000054837,10090.ENSMUSP00000063548,10090.ENSMUSP00000066878,10090.ENSMUSP00000067694…	Wnt3,Btg2,Id4,Glud1,Dlx2,Slc6a11,Mt3,Gdpd5,Efhc1,Dlx1,Gbx2,S1pr1,Gli2,Abat,Cbs,Rarb,Gsx1,Hmga2,Ntrk2,Sox2,Limk2,Aatk,Ephb2,Eml1,Gnao1,Crispld2,Mdga1,Ulk4,Tmem108
GO:0009888	tissue development	48	1599	0.29	0.0011	10090.ENSMUSP00000000058,10090.ENSMUSP00000000127,10090.ENSMUSP00000004913,10090.ENSMUSP00000008280,10090.ENSMUSP00000014743,10090.ENSMUSP00000020692,10090.ENSMUSP00000021641,10090.ENSMUSP00000021674,10090.ENSMUSP00000021773,10090.ENSMUSP00000021810,10090.ENSMUSP00000024159,10090.ENSMUSP00000026428,10090.ENSMUSP00000026999,10090.ENSMUSP00000028689,10090.ENSMUSP00000031378,10090.ENSMUSP00000038835…	Cav2,Wnt3,Pgf,Fhl2,Csf1,Btg2,Tshz3,Fos,Gpld1,Id4,Dlx2,Myl6b,Smad7,Lrp4,Stx2,Kazn,Sox10,Prrx2,Sh3pxd2b,Gdf1,Gbx2,Sfn,S1pr1,Itga2,Gli2,Tst,Socs3,Gja1,Junb,Cbs,Rarb,Egr1,Nkx2-2,Bmper,Hmga2,Irx1,Sgcg,Tmeff2,Slc8a1,Rgma,Sox2,Matn1,Txnip,Jun,Tenm4,Tcf7l1,Bfsp2,Gcnt4
GO:0010033	response to organic substance	67	2553	0.23	0.0012	10090.ENSMUSP00000000058,10090.ENSMUSP00000001592,10090.ENSMUSP00000002444,10090.ENSMUSP00000004913,10090.ENSMUSP00000008280,10090.ENSMUSP00000008684,10090.ENSMUSP00000014743,10090.ENSMUSP00000020692,10090.ENSMUSP00000021674,10090.ENSMUSP00000021773,10090.ENSMUSP00000022746,10090.ENSMUSP00000023760,10090.ENSMUSP00000026999,10090.ENSMUSP00000028328,10090.ENSMUSP00000028663,10090.ENSMUSP00000028689…	Cav2,Jup,Rfx2,Pgf,Fhl2,Mgst1,Csf1,Btg2,Fos,Gpld1,Osmr,Gpd1,Smad7,Entpd2,Creb3l1,Lrp4,Fam210b,F3,Padi2,Tesc,Mt3,Mras,Zc3h12a,Fbxo2,Dlx1,Pacrg,Gdf1,Irgm1,Eps8,Slc30a10,Itga2,Ikbke,Gli2,Socs3,Ier2,Abat,Gja1,Junb,Cbs,Rarb,Itgb5,Egr1,Nkx2-2,Parp16,Sirt2,Aqp4,Ntrk2,Plcg2,Glul,Slc8a1,Prnp,Mapk4,Rgma,Sox2,Sorbs1,Dnaic1,Cdc42ep4,Txnip,Jun,Sgk1,Gnao1,Bcar1,Gbp2,Enho,Tmem108,Park2,Paqr8
GO:0030182	neuron differentiation	34	973	0.36	0.0012	10090.ENSMUSP00000000127,10090.ENSMUSP00000020692,10090.ENSMUSP00000021810,10090.ENSMUSP00000024159,10090.ENSMUSP00000027472,10090.ENSMUSP00000028689,10090.ENSMUSP00000036175,10090.ENSMUSP00000039707,10090.ENSMUSP00000042413,10090.ENSMUSP00000047573,10090.ENSMUSP00000048508,10090.ENSMUSP00000050469,10090.ENSMUSP00000050897,10090.ENSMUSP00000054837,10090.ENSMUSP00000060275,10090.ENSMUSP00000064536…	Wnt3,Btg2,Id4,Dlx2,Efhd1,Lrp4,Gdpd5,Micall2,Dlx1,Lrfn2,Gbx2,C1ql1,S1pr1,Gli2,Ier2,Gja1,Gfap,Map1b,Nkx2-2,Gsx1,Stmn4,Ntrk2,ENSMUSG00000067879,Rgma,Sox2,Ephb2,Jun,Tenm4,Arhgef28,Tprn,Sgk1,Gnao1,Dbndd1,Tmem108
GO:0007417	central nervous system development	32	892	0.37	0.0013	10090.ENSMUSP00000000127,10090.ENSMUSP00000020692,10090.ENSMUSP00000021810,10090.ENSMUSP00000022322,10090.ENSMUSP00000024159,10090.ENSMUSP00000032451,10090.ENSMUSP00000034211,10090.ENSMUSP00000036175,10090.ENSMUSP00000039466,10090.ENSMUSP00000042343,10090.ENSMUSP00000042413,10090.ENSMUSP00000048508,10090.ENSMUSP00000050897,10090.ENSMUSP00000054837,10090.ENSMUSP00000063548,10090.ENSMUSP00000064691…	Wnt3,Btg2,Id4,Glud1,Dlx2,Slc6a11,Mt3,Gdpd5,Sox10,Efhc1,Dlx1,Gbx2,S1pr1,Gli2,Abat,Gfap,Cbs,Rarb,Nkx2-2,Gsx1,Hmga2,Ntrk2,Sox2,Aatk,Ephb2,Tenm4,Arhgef28,Eml1,Gnao1,Mdga1,Ulk4,Tmem108
GO:0009966	regulation of signal transduction	72	2823	0.22	0.0013	10090.ENSMUSP00000000058,10090.ENSMUSP00000000127,10090.ENSMUSP00000004913,10090.ENSMUSP00000008280,10090.ENSMUSP00000014743,10090.ENSMUSP00000018681,10090.ENSMUSP00000020262,10090.ENSMUSP00000021903,10090.ENSMUSP00000024159,10090.ENSMUSP00000026357,10090.ENSMUSP00000026999,10090.ENSMUSP00000027748,10090.ENSMUSP00000027988,10090.ENSMUSP00000028663,10090.ENSMUSP00000028689,10090.ENSMUSP00000028854…	Cav2,Wnt3,Pgf,Fhl2,Csf1,Pcgf2,Pbld1,Gadd45g,Dlx2,Jph3,Smad7,Rgs16,Ccdc3,Creb3l1,Lrp4,Mal,F3,Padi2,Prdm16,Tgfa,Stard10,Dkk3,Mt3,Gdpd5,Pik3ip1,Zc3h12a,Sox10,Prrx2,Ankrd6,Dlx1,Gadd45a,Gdf1,Cacng5,Ptpn13,Irgm1,Eps8,Slc30a10,Ikbke,Gli2,Sorl1,Socs3,Camk2n1,Abat,Cbs,Egr1,Bmper,Tle1,Hmga2,Emp2,Ntrk2,Ralgps1,Prnp,Rgma,Sox2,Sorbs1,Fndc5,Garnl3,Apc2,Ephb2,Jun,Arhgef28,Fgd3,Ntsr2,Mgll,Psd2,Tiam2,Ulk4,Shisa9,…
GO:0050768	negative regulation of neurogenesis	17	312	0.55	0.0013	10090.ENSMUSP00000000127,10090.ENSMUSP00000021810,10090.ENSMUSP00000024159,10090.ENSMUSP00000028689,10090.ENSMUSP00000034211,10090.ENSMUSP00000039466,10090.ENSMUSP00000042413,10090.ENSMUSP00000058613,10090.ENSMUSP00000064538,10090.ENSMUSP00000064691,10090.ENSMUSP00000069666,10090.ENSMUSP00000072556,10090.ENSMUSP00000072732,10090.ENSMUSP00000091870,10090.ENSMUSP00000096755,10090.ENSMUSP00000099309…	Wnt3,Id4,Dlx2,Lrp4,Mt3,Sox10,Dlx1,Sorl1,Dnm3,Gfap,Nkx2-2,Hmga2,Sirt2,Rgma,Sox2,Aatk,Ephb2
GO:0071310	cellular response to organic substance	53	1858	0.27	0.0013	10090.ENSMUSP00000000058,10090.ENSMUSP00000001592,10090.ENSMUSP00000002444,10090.ENSMUSP00000004913,10090.ENSMUSP00000014743,10090.ENSMUSP00000021674,10090.ENSMUSP00000021773,10090.ENSMUSP00000022746,10090.ENSMUSP00000023760,10090.ENSMUSP00000026999,10090.ENSMUSP00000028328,10090.ENSMUSP00000028663,10090.ENSMUSP00000028689,10090.ENSMUSP00000028995,10090.ENSMUSP00000029771,10090.ENSMUSP00000030765…	Cav2,Jup,Rfx2,Pgf,Csf1,Fos,Gpld1,Osmr,Gpd1,Smad7,Entpd2,Creb3l1,Lrp4,Fam210b,F3,Padi2,Tesc,Mt3,Mras,Zc3h12a,Dlx1,Pacrg,Gdf1,Irgm1,Eps8,Slc30a10,Itga2,Gli2,Socs3,Gja1,Junb,Rarb,Itgb5,Egr1,Parp16,Sirt2,Aqp4,Ntrk2,Slc8a1,Prnp,Mapk4,Rgma,Sorbs1,Dnaic1,Cdc42ep4,Jun,Sgk1,Bcar1,Gbp2,Enho,Tmem108,Park2,Paqr8
GO:0048468	cell development	47	1579	0.29	0.0014	10090.ENSMUSP00000000058,10090.ENSMUSP00000000127,10090.ENSMUSP00000002444,10090.ENSMUSP00000008280,10090.ENSMUSP00000020692,10090.ENSMUSP00000021810,10090.ENSMUSP00000027472,10090.ENSMUSP00000028689,10090.ENSMUSP00000028995,10090.ENSMUSP00000030902,10090.ENSMUSP00000034211,10090.ENSMUSP00000036175,10090.ENSMUSP00000039466,10090.ENSMUSP00000039707,10090.ENSMUSP00000044376,10090.ENSMUSP00000045892…	Cav2,Wnt3,Rfx2,Fhl2,Btg2,Id4,Efhd1,Lrp4,Fam210b,Prdm16,Mt3,Gdpd5,Sox10,Micall2,Pacrg,Gdf1,Lrfn2,Gbx2,Sfn,C1ql1,Gli2,Gja1,Gfap,Rarb,Map1b,Nkx2-2,Mfap2,Sirt2,Stmn4,Sgcg,Ntrk2,Hspa2,Slc8a1,Rgma,Ccdc136,Matn1,Ephb2,Jun,Tenm4,Arhgef28,Tprn,Sgk1,Gnao1,Bfsp2,Dbndd1,Tmem108,Paqr8
GO:0007165	signal transduction	86	3594	0.19	0.0015	10090.ENSMUSP00000000058,10090.ENSMUSP00000000127,10090.ENSMUSP00000004913,10090.ENSMUSP00000014743,10090.ENSMUSP00000021674,10090.ENSMUSP00000021773,10090.ENSMUSP00000022746,10090.ENSMUSP00000023007,10090.ENSMUSP00000026357,10090.ENSMUSP00000026993,10090.ENSMUSP00000026999,10090.ENSMUSP00000027748,10090.ENSMUSP00000028328,10090.ENSMUSP00000028663,10090.ENSMUSP00000028689,10090.ENSMUSP00000029771…	Cav2,Wnt3,Pgf,Csf1,Fos,Gpld1,Osmr,Adcy8,Jph3,Tspan17,Smad7,Rgs16,Entpd2,Creb3l1,Lrp4,F3,Grik3,Padi2,Lrch4,Tgfa,Rhpn2,Dkk3,Mt3,Mt2,Mt1,Mras,Ctnnal1,Zc3h12a,Pde9a,Shc4,Gadd45a,Spns2,Gria1,Gdf1,Igsf3,Sfn,S1pr1,Eps8,Slc30a10,Itga2,Ikbke,Gli2,Socs3,Gja1,Rarb,Itgb5,Egr1,Nkx2-2,Parp16,Camk2g,Tle1,Hmga2,Sirt2,Ntrk2,Plcg2,Nuak2,Slc8a1,S1pr3,Ralgps1,Prnp,Mapk4,Rgma,Sorbs1,Gpr146,Limk2,Aatk,Dnaic1,Apc2,Ephb…
GO:0048518	positive regulation of biological process	117	5340	0.15	0.0015	10090.ENSMUSP00000000058,10090.ENSMUSP00000000127,10090.ENSMUSP00000001592,10090.ENSMUSP00000002444,10090.ENSMUSP00000004913,10090.ENSMUSP00000005103,10090.ENSMUSP00000014743,10090.ENSMUSP00000017783,10090.ENSMUSP00000018755,10090.ENSMUSP00000020692,10090.ENSMUSP00000021641,10090.ENSMUSP00000021674,10090.ENSMUSP00000021773,10090.ENSMUSP00000021810,10090.ENSMUSP00000021903,10090.ENSMUSP00000021939…	Cav2,Wnt3,Jup,Rfx2,Pgf,Nfe2l3,Csf1,Rab11fip4,Pdlim4,Btg2,Tshz3,Fos,Gpld1,Id4,Gadd45g,Cdk20,Glud1,Osmr,Adamts1,Gpd1,Dlx2,Ppp2r2b,Slc1a1,Alox5,Smad7,Ccdc3,Creb3l1,Lrp4,Mal,Fam210b,F3,Adc,Rnf19b,Padi2,Prdm16,Tesc,Tgfa,Stard10,Mt3,Crebl2,Gdpd5,Zc3h12a,Pde9a,Sox10,Prrx2,Ankrd6,Efhc1,Dlx1,Shc4,Gadd45a,Sh3pxd2b,Gria1,Gdf1,Myrip,Gbx2,Sfn,Irgm1,S1pr1,Eps8,Slc30a10,Itga2,Ikbke,Gli2,Sorl1,Socs3,Amigo2,Ier2,…
GO:0007420	brain development	27	701	0.4	0.0016	10090.ENSMUSP00000000127,10090.ENSMUSP00000020692,10090.ENSMUSP00000021810,10090.ENSMUSP00000022322,10090.ENSMUSP00000024159,10090.ENSMUSP00000032451,10090.ENSMUSP00000034211,10090.ENSMUSP00000036175,10090.ENSMUSP00000042343,10090.ENSMUSP00000042413,10090.ENSMUSP00000048508,10090.ENSMUSP00000050897,10090.ENSMUSP00000054837,10090.ENSMUSP00000063548,10090.ENSMUSP00000066878,10090.ENSMUSP00000067694…	Wnt3,Btg2,Id4,Glud1,Dlx2,Slc6a11,Mt3,Gdpd5,Efhc1,Dlx1,Gbx2,S1pr1,Gli2,Abat,Cbs,Rarb,Gsx1,Hmga2,Ntrk2,Sox2,Aatk,Ephb2,Eml1,Gnao1,Mdga1,Ulk4,Tmem108
GO:0048522	positive regulation of cellular process	108	4827	0.16	0.0016	10090.ENSMUSP00000000058,10090.ENSMUSP00000000127,10090.ENSMUSP00000001592,10090.ENSMUSP00000002444,10090.ENSMUSP00000004913,10090.ENSMUSP00000005103,10090.ENSMUSP00000014743,10090.ENSMUSP00000017783,10090.ENSMUSP00000018755,10090.ENSMUSP00000020692,10090.ENSMUSP00000021641,10090.ENSMUSP00000021674,10090.ENSMUSP00000021773,10090.ENSMUSP00000021810,10090.ENSMUSP00000021903,10090.ENSMUSP00000021939…	Cav2,Wnt3,Jup,Rfx2,Pgf,Nfe2l3,Csf1,Rab11fip4,Pdlim4,Btg2,Tshz3,Fos,Gpld1,Id4,Gadd45g,Cdk20,Glud1,Osmr,Adamts1,Gpd1,Dlx2,Ppp2r2b,Smad7,Ccdc3,Creb3l1,Lrp4,Mal,Fam210b,F3,Rnf19b,Padi2,Prdm16,Tesc,Tgfa,Stard10,Mt3,Crebl2,Gdpd5,Zc3h12a,Sox10,Prrx2,Ankrd6,Efhc1,Dlx1,Shc4,Gadd45a,Sh3pxd2b,Gria1,Gdf1,Myrip,Gbx2,Sfn,Irgm1,S1pr1,Eps8,Slc30a10,Itga2,Ikbke,Gli2,Sorl1,Socs3,Amigo2,Ier2,Abat,Gja1,Dnm3,Junb,Gfa…
GO:0070887	cellular response to chemical stimulus	61	2287	0.24	0.0016	10090.ENSMUSP00000000058,10090.ENSMUSP00000001592,10090.ENSMUSP00000002444,10090.ENSMUSP00000004913,10090.ENSMUSP00000008684,10090.ENSMUSP00000014743,10090.ENSMUSP00000018681,10090.ENSMUSP00000021674,10090.ENSMUSP00000021684,10090.ENSMUSP00000021773,10090.ENSMUSP00000022746,10090.ENSMUSP00000023760,10090.ENSMUSP00000026999,10090.ENSMUSP00000028328,10090.ENSMUSP00000028663,10090.ENSMUSP00000028689…	Cav2,Jup,Rfx2,Pgf,Mgst1,Csf1,Pcgf2,Fos,Cyp46a1,Gpld1,Osmr,Gpd1,Smad7,Entpd2,Creb3l1,Lrp4,Fam210b,F3,Padi2,Tesc,Mt3,Mt2,Mt1,Mras,Zc3h12a,Dlx1,Pacrg,Gdf1,Irgm1,S1pr1,Eps8,Slc30a10,Itga2,Gli2,Socs3,Gja1,Junb,Cbs,Rarb,Itgb5,Egr1,Parp16,Sirt2,Aqp4,Ntrk2,Slc8a1,Prnp,Mapk4,Rgma,Sorbs1,Dnaic1,Cdc42ep4,Jun,Pxdn,Sgk1,Bcar1,Gbp2,Enho,Tmem108,Park2,Paqr8
GO:0071495	cellular response to endogenous stimulus	34	997	0.34	0.0016	10090.ENSMUSP00000000058,10090.ENSMUSP00000001592,10090.ENSMUSP00000004913,10090.ENSMUSP00000021674,10090.ENSMUSP00000021773,10090.ENSMUSP00000023760,10090.ENSMUSP00000026999,10090.ENSMUSP00000028689,10090.ENSMUSP00000028995,10090.ENSMUSP00000030765,10090.ENSMUSP00000034211,10090.ENSMUSP00000042413,10090.ENSMUSP00000045892,10090.ENSMUSP00000053181,10090.ENSMUSP00000053891,10090.ENSMUSP00000064536…	Cav2,Jup,Pgf,Fos,Gpld1,Gpd1,Smad7,Lrp4,Fam210b,Padi2,Mt3,Dlx1,Gdf1,Slc30a10,Itga2,Gja1,Junb,Rarb,Itgb5,Egr1,Sirt2,Ntrk2,Slc8a1,Prnp,Rgma,Sorbs1,Dnaic1,Jun,Sgk1,Bcar1,Enho,Tmem108,Park2,Paqr8
GO:0051240	positive regulation of multicellular organismal process	49	1695	0.27	0.0017	10090.ENSMUSP00000000127,10090.ENSMUSP00000001592,10090.ENSMUSP00000004913,10090.ENSMUSP00000014743,10090.ENSMUSP00000021674,10090.ENSMUSP00000021773,10090.ENSMUSP00000021810,10090.ENSMUSP00000023610,10090.ENSMUSP00000024159,10090.ENSMUSP00000025875,10090.ENSMUSP00000026795,10090.ENSMUSP00000028995,10090.ENSMUSP00000029771,10090.ENSMUSP00000031304,10090.ENSMUSP00000036175,10090.ENSMUSP00000037172…	Wnt3,Jup,Pgf,Csf1,Fos,Gpld1,Id4,Adamts1,Dlx2,Slc1a1,Alox5,Fam210b,F3,Tesc,Gdpd5,Zc3h12a,Pde9a,Sox10,Dlx1,Sh3pxd2b,Itga2,Gli2,Amigo2,Abat,Gja1,Gfap,Lipg,Rarb,Map1b,Egr1,Nkx2-2,Bmper,Hmga2,Sirt2,Ntrk2,Sgip1,Plcg2,Slc8a1,Rgma,Tigit,Sox2,Ephb2,Jun,Tenm4,Sgk1,Thbs2,Bcar1,Park2,Rgs6
GO:0007167	enzyme linked receptor protein signaling pathway	23	551	0.43	0.0020	10090.ENSMUSP00000000058,10090.ENSMUSP00000004913,10090.ENSMUSP00000014743,10090.ENSMUSP00000021674,10090.ENSMUSP00000021773,10090.ENSMUSP00000026999,10090.ENSMUSP00000028689,10090.ENSMUSP00000032066,10090.ENSMUSP00000043146,10090.ENSMUSP00000045892,10090.ENSMUSP00000053181,10090.ENSMUSP00000069416,10090.ENSMUSP00000069616,10090.ENSMUSP00000072732,10090.ENSMUSP00000078757,10090.ENSMUSP00000091870…	Cav2,Pgf,Csf1,Fos,Gpld1,Smad7,Lrp4,Tgfa,Shc4,Gdf1,Slc30a10,Itgb5,Egr1,Sirt2,Ntrk2,Rgma,Sorbs1,Dnaic1,Ephb2,Txnip,Jun,Bcar1,Enho
GO:0042493	response to drug	32	926	0.35	0.0021	10090.ENSMUSP00000001592,10090.ENSMUSP00000004913,10090.ENSMUSP00000008684,10090.ENSMUSP00000018681,10090.ENSMUSP00000021674,10090.ENSMUSP00000021773,10090.ENSMUSP00000025875,10090.ENSMUSP00000029208,10090.ENSMUSP00000032066,10090.ENSMUSP00000032451,10090.ENSMUSP00000034211,10090.ENSMUSP00000037172,10090.ENSMUSP00000041872,10090.ENSMUSP00000052776,10090.ENSMUSP00000053891,10090.ENSMUSP00000063548…	Jup,Pgf,Mgst1,Pcgf2,Fos,Gpld1,Slc1a1,Slc13a3,Tgfa,Slc6a11,Mt3,Zc3h12a,Sfxn5,Eps8,Itga2,Abat,Gja1,Junb,Cbs,Egr1,Nkx2-2,Aqp4,Plcg2,Slc8a1,Prnp,Txnip,Jun,Cbx7,Slc25a18,Gnao1,Bcar1,Park2
GO:0048583	regulation of response to stimulus	84	3552	0.19	0.0026	10090.ENSMUSP00000000058,10090.ENSMUSP00000000127,10090.ENSMUSP00000004913,10090.ENSMUSP00000008280,10090.ENSMUSP00000014743,10090.ENSMUSP00000018681,10090.ENSMUSP00000020262,10090.ENSMUSP00000021773,10090.ENSMUSP00000021903,10090.ENSMUSP00000024159,10090.ENSMUSP00000026357,10090.ENSMUSP00000026999,10090.ENSMUSP00000027748,10090.ENSMUSP00000027988,10090.ENSMUSP00000028663,10090.ENSMUSP00000028689…	Cav2,Wnt3,Pgf,Fhl2,Csf1,Pcgf2,Pbld1,Gpld1,Gadd45g,Dlx2,Jph3,Smad7,Rgs16,Ccdc3,Creb3l1,Lrp4,Mal,F3,Padi2,Prdm16,Tgfa,Stard10,Dkk3,Mt3,Gdpd5,Pik3ip1,Zc3h12a,Pde9a,Sox10,Prrx2,Ankrd6,Kcna2,Dlx1,Gadd45a,Spns2,Gdf1,Cacng5,Ptpn13,Irgm1,S1pr1,Eps8,Slc30a10,Itga2,Ikbke,Gli2,Sorl1,Socs3,Camk2n1,Abat,Gja1,Slc8b1,Cbs,Egr1,Bmper,Tle1,Hmga2,Sirt2,Emp2,Ntrk2,Plcg2,Susd4,Ralgps1,Prnp,Rgma,Sox2,Sorbs1,Fndc5,Garn…
GO:0009653	anatomical structure morphogenesis	56	2089	0.24	0.0030	10090.ENSMUSP00000000127,10090.ENSMUSP00000002444,10090.ENSMUSP00000004913,10090.ENSMUSP00000008280,10090.ENSMUSP00000014743,10090.ENSMUSP00000018681,10090.ENSMUSP00000021641,10090.ENSMUSP00000021773,10090.ENSMUSP00000021810,10090.ENSMUSP00000023610,10090.ENSMUSP00000024159,10090.ENSMUSP00000026999,10090.ENSMUSP00000028689,10090.ENSMUSP00000031378,10090.ENSMUSP00000032066,10090.ENSMUSP00000037172…	Wnt3,Rfx2,Pgf,Fhl2,Csf1,Pcgf2,Tshz3,Gpld1,Id4,Adamts1,Dlx2,Smad7,Lrp4,Stx2,Tgfa,Zc3h12a,Sox10,Micall2,Prrx2,Kcna2,Dlx1,Sh3pxd2b,Lrfn2,Gbx2,S1pr1,Itga2,Gli2,Socs3,Gja1,Junb,Cbs,Rarb,Map1b,Mfap2,Bmper,Hmga2,Irx1,Ntrk2,Tmeff2,Slc8a1,Megf11,Rgma,Ccdc136,Sox2,Lrig1,Matn1,Ephb2,Jun,Tenm4,Arhgef28,Tcf7l1,Sgk1,Gnao1,Crispld2,Gcnt4,Tmem108
GO:0014013	regulation of gliogenesis	10	129	0.7	0.0038	10090.ENSMUSP00000014743,10090.ENSMUSP00000021810,10090.ENSMUSP00000024159,10090.ENSMUSP00000039466,10090.ENSMUSP00000042413,10090.ENSMUSP00000064691,10090.ENSMUSP00000069666,10090.ENSMUSP00000072556,10090.ENSMUSP00000072732,10090.ENSMUSP00000102783	Csf1,Id4,Dlx2,Sox10,Dlx1,Gfap,Nkx2-2,Hmga2,Sirt2,Tenm4
GO:0007616	long-term memory	6	39	1.0	0.0040	10090.ENSMUSP00000022322,10090.ENSMUSP00000023007,10090.ENSMUSP00000044494,10090.ENSMUSP00000069616,10090.ENSMUSP00000078757,10090.ENSMUSP00000114074	Glud1,Adcy8,Gria1,Egr1,Ntrk2,Sgk1
GO:0009612	response to mechanical stimulus	13	219	0.59	0.0040	10090.ENSMUSP00000001592,10090.ENSMUSP00000020692,10090.ENSMUSP00000021674,10090.ENSMUSP00000044034,10090.ENSMUSP00000053891,10090.ENSMUSP00000054837,10090.ENSMUSP00000061168,10090.ENSMUSP00000064536,10090.ENSMUSP00000064680,10090.ENSMUSP00000083725,10090.ENSMUSP00000096755,10090.ENSMUSP00000102710,10090.ENSMUSP00000102711	Jup,Btg2,Fos,Gadd45a,Itga2,Gli2,Ankrd23,Gja1,Junb,Slc8a1,Sox2,Txnip,Jun
GO:0010771	negative regulation of cell morphogenesis involved in differentiation	8	80	0.81	0.0040	10090.ENSMUSP00000000127,10090.ENSMUSP00000028689,10090.ENSMUSP00000034211,10090.ENSMUSP00000064538,10090.ENSMUSP00000091870,10090.ENSMUSP00000099309,10090.ENSMUSP00000101472,10090.ENSMUSP00000129584	Wnt3,Lrp4,Mt3,Dnm3,Rgma,Aatk,Ephb2,Bcar1
GO:0007611	learning or memory	15	286	0.53	0.0042	10090.ENSMUSP00000020692,10090.ENSMUSP00000021674,10090.ENSMUSP00000022322,10090.ENSMUSP00000023007,10090.ENSMUSP00000026357,10090.ENSMUSP00000044494,10090.ENSMUSP00000050469,10090.ENSMUSP00000069616,10090.ENSMUSP00000071687,10090.ENSMUSP00000078757,10090.ENSMUSP00000088833,10090.ENSMUSP00000101472,10090.ENSMUSP00000102711,10090.ENSMUSP00000114074,10090.ENSMUSP00000140587	Btg2,Fos,Glud1,Adcy8,Jph3,Gria1,C1ql1,Egr1,Nptx2,Ntrk2,Prnp,Ephb2,Jun,Sgk1,Park2
GO:0009719	response to endogenous stimulus	39	1289	0.29	0.0042	10090.ENSMUSP00000000058,10090.ENSMUSP00000001592,10090.ENSMUSP00000004913,10090.ENSMUSP00000008280,10090.ENSMUSP00000020692,10090.ENSMUSP00000021674,10090.ENSMUSP00000021773,10090.ENSMUSP00000023760,10090.ENSMUSP00000026999,10090.ENSMUSP00000028689,10090.ENSMUSP00000028995,10090.ENSMUSP00000030765,10090.ENSMUSP00000034211,10090.ENSMUSP00000042413,10090.ENSMUSP00000045892,10090.ENSMUSP00000053181…	Cav2,Jup,Pgf,Fhl2,Btg2,Fos,Gpld1,Gpd1,Smad7,Lrp4,Fam210b,Padi2,Mt3,Dlx1,Gdf1,Slc30a10,Itga2,Ier2,Gja1,Junb,Rarb,Itgb5,Egr1,Nkx2-2,Sirt2,Ntrk2,Slc8a1,Prnp,Rgma,Sorbs1,Dnaic1,Txnip,Jun,Sgk1,Bcar1,Enho,Tmem108,Park2,Paqr8
GO:0045664	regulation of neuron differentiation	26	714	0.37	0.0045	10090.ENSMUSP00000000127,10090.ENSMUSP00000021810,10090.ENSMUSP00000023610,10090.ENSMUSP00000024159,10090.ENSMUSP00000027529,10090.ENSMUSP00000028689,10090.ENSMUSP00000034211,10090.ENSMUSP00000036175,10090.ENSMUSP00000042413,10090.ENSMUSP00000052017,10090.ENSMUSP00000054837,10090.ENSMUSP00000064538,10090.ENSMUSP00000064691,10090.ENSMUSP00000067694,10090.ENSMUSP00000068374,10090.ENSMUSP00000069666…	Wnt3,Id4,Adamts1,Dlx2,Rab17,Lrp4,Mt3,Gdpd5,Dlx1,Ust,Gli2,Dnm3,Gfap,Rarb,Map1b,Nkx2-2,Ntrk2,Rgma,Sox2,Aatk,Ephb2,Mgll,Sgk1,Ulk4,Park2,Rgs6
GO:0051093	negative regulation of developmental process	32	979	0.33	0.0049	10090.ENSMUSP00000000127,10090.ENSMUSP00000020262,10090.ENSMUSP00000021810,10090.ENSMUSP00000023610,10090.ENSMUSP00000024159,10090.ENSMUSP00000026999,10090.ENSMUSP00000028663,10090.ENSMUSP00000028689,10090.ENSMUSP00000030902,10090.ENSMUSP00000034211,10090.ENSMUSP00000037172,10090.ENSMUSP00000039466,10090.ENSMUSP00000042413,10090.ENSMUSP00000053181,10090.ENSMUSP00000054837,10090.ENSMUSP00000058613…	Wnt3,Pbld1,Id4,Adamts1,Dlx2,Smad7,Creb3l1,Lrp4,Prdm16,Mt3,Zc3h12a,Sox10,Dlx1,Slc30a10,Gli2,Sorl1,Gja1,Dnm3,Gfap,Rarb,Nkx2-2,Hmga2,Sirt2,S1pr3,Rgma,Sox2,Aatk,Ephb2,Mdga1,Thbs2,Bcar1,Park2
GO:0048713	regulation of oligodendrocyte differentiation	6	42	0.97	0.0052	10090.ENSMUSP00000021810,10090.ENSMUSP00000024159,10090.ENSMUSP00000042413,10090.ENSMUSP00000069666,10090.ENSMUSP00000072732,10090.ENSMUSP00000102783	Id4,Dlx2,Dlx1,Nkx2-2,Sirt2,Tenm4
GO:0065008	regulation of biological quality	80	3420	0.18	0.0052	10090.ENSMUSP00000000127,10090.ENSMUSP00000001592,10090.ENSMUSP00000005829,10090.ENSMUSP00000014743,10090.ENSMUSP00000020262,10090.ENSMUSP00000021641,10090.ENSMUSP00000021773,10090.ENSMUSP00000022322,10090.ENSMUSP00000025875,10090.ENSMUSP00000026357,10090.ENSMUSP00000026406,10090.ENSMUSP00000026795,10090.ENSMUSP00000026999,10090.ENSMUSP00000027529,10090.ENSMUSP00000028328,10090.ENSMUSP00000028689…	Wnt3,Jup,Ampd3,Csf1,Pbld1,Tshz3,Gpld1,Glud1,Slc1a1,Jph3,Rdh5,Alox5,Smad7,Rab17,Entpd2,Lrp4,Fam210b,F3,Grik3,Tesc,Stx2,Dkk3,Mt3,Mt2,Mt1,Crebl2,Zc3h12a,Kcna2,Sfxn5,Efhc1,Sh3pxd2b,Spns2,Gria1,Enpp6,Myrip,Sfn,S1pr1,Eps8,Slc30a10,Ikbke,Sorl1,Amigo2,Abat,Gja1,Dnm3,Gfap,Slc8b1,Lipg,Cbs,Map1b,Egr1,Hmga2,Emp2,Aqp4,Ntrk2,Sgip1,Plcg2,Dio2,Aldh6a1,Glul,Slc8a1,Prnp,Rgma,Aatk,Ephb2,Cdc42ep4,Jun,Trim9,Ntsr2,Mgl…
GO:0051716	cellular response to stimulus	110	5142	0.14	0.0063	10090.ENSMUSP00000000058,10090.ENSMUSP00000000127,10090.ENSMUSP00000001592,10090.ENSMUSP00000002444,10090.ENSMUSP00000004913,10090.ENSMUSP00000008684,10090.ENSMUSP00000014743,10090.ENSMUSP00000018681,10090.ENSMUSP00000020692,10090.ENSMUSP00000021674,10090.ENSMUSP00000021684,10090.ENSMUSP00000021773,10090.ENSMUSP00000022746,10090.ENSMUSP00000023007,10090.ENSMUSP00000023760,10090.ENSMUSP00000026357…	Cav2,Wnt3,Jup,Rfx2,Pgf,Mgst1,Csf1,Pcgf2,Btg2,Fos,Cyp46a1,Gpld1,Osmr,Adcy8,Gpd1,Jph3,Tspan17,Smad7,Rgs16,Entpd2,Creb3l1,Lrp4,Fam210b,F3,Grik3,Padi2,Tesc,Lrch4,Tgfa,Rhpn2,Dkk3,Mt3,Mt2,Mt1,Mras,Ctnnal1,Zc3h12a,Fbxo2,Pde9a,Dlx1,Shc4,Gadd45a,Pacrg,Spns2,Gria1,Gdf1,Eepd1,Igsf3,Sfn,Irgm1,S1pr1,Eps8,Slc30a10,Itga2,Ikbke,Gli2,Socs3,Gja1,Junb,Gfap,Cbs,Rarb,Itgb5,Egr1,Nkx2-2,Parp16,Camk2g,Tle1,Hmga2,Sirt2,A…
GO:0030900	forebrain development	18	415	0.45	0.0074	10090.ENSMUSP00000020692,10090.ENSMUSP00000021810,10090.ENSMUSP00000024159,10090.ENSMUSP00000036175,10090.ENSMUSP00000042343,10090.ENSMUSP00000042413,10090.ENSMUSP00000048508,10090.ENSMUSP00000054837,10090.ENSMUSP00000067694,10090.ENSMUSP00000069728,10090.ENSMUSP00000072556,10090.ENSMUSP00000078757,10090.ENSMUSP00000096755,10090.ENSMUSP00000101472,10090.ENSMUSP00000114144,10090.ENSMUSP00000126529…	Btg2,Id4,Dlx2,Gdpd5,Efhc1,Dlx1,Gbx2,Gli2,Rarb,Gsx1,Hmga2,Ntrk2,Sox2,Ephb2,Gnao1,Mdga1,Ulk4,Tmem108
GO:1901700	response to oxygen-containing compound	41	1429	0.27	0.0074	10090.ENSMUSP00000000058,10090.ENSMUSP00000001592,10090.ENSMUSP00000008684,10090.ENSMUSP00000018681,10090.ENSMUSP00000020692,10090.ENSMUSP00000021674,10090.ENSMUSP00000021773,10090.ENSMUSP00000023760,10090.ENSMUSP00000028995,10090.ENSMUSP00000031304,10090.ENSMUSP00000031378,10090.ENSMUSP00000034211,10090.ENSMUSP00000034215,10090.ENSMUSP00000037172,10090.ENSMUSP00000052776,10090.ENSMUSP00000053181…	Cav2,Jup,Mgst1,Pcgf2,Btg2,Fos,Gpld1,Gpd1,Fam210b,Tesc,Stx2,Mt3,Mt1,Zc3h12a,Eps8,Slc30a10,Itga2,Abat,Gja1,Junb,Cbs,Egr1,Nkx2-2,Sirt2,Aqp4,Ntrk2,Plcg2,Glul,Slc8a1,Prnp,Sox2,Sorbs1,Dnaic1,Txnip,Jun,Sgk1,Gnao1,Bcar1,Gbp2,Enho,Park2
GO:0001649	osteoblast differentiation	8	92	0.75	0.0083	10090.ENSMUSP00000000127,10090.ENSMUSP00000008280,10090.ENSMUSP00000028663,10090.ENSMUSP00000044276,10090.ENSMUSP00000054837,10090.ENSMUSP00000064536,10090.ENSMUSP00000064680,10090.ENSMUSP00000096755	Wnt3,Fhl2,Creb3l1,Sh3pxd2b,Gli2,Gja1,Junb,Sox2
GO:0045665	negative regulation of neuron differentiation	13	243	0.54	0.0091	10090.ENSMUSP00000000127,10090.ENSMUSP00000021810,10090.ENSMUSP00000024159,10090.ENSMUSP00000028689,10090.ENSMUSP00000034211,10090.ENSMUSP00000042413,10090.ENSMUSP00000064538,10090.ENSMUSP00000064691,10090.ENSMUSP00000069666,10090.ENSMUSP00000091870,10090.ENSMUSP00000096755,10090.ENSMUSP00000099309,10090.ENSMUSP00000101472	Wnt3,Id4,Dlx2,Lrp4,Mt3,Dlx1,Dnm3,Gfap,Nkx2-2,Rgma,Sox2,Aatk,Ephb2
GO:0014014	negative regulation of gliogenesis	6	48	0.91	0.0092	10090.ENSMUSP00000021810,10090.ENSMUSP00000024159,10090.ENSMUSP00000039466,10090.ENSMUSP00000042413,10090.ENSMUSP00000072556,10090.ENSMUSP00000072732	Id4,Dlx2,Sox10,Dlx1,Hmga2,Sirt2
GO:0010035	response to inorganic substance	20	505	0.41	0.0093	10090.ENSMUSP00000018681,10090.ENSMUSP00000021674,10090.ENSMUSP00000021773,10090.ENSMUSP00000022322,10090.ENSMUSP00000028403,10090.ENSMUSP00000034211,10090.ENSMUSP00000034214,10090.ENSMUSP00000034215,10090.ENSMUSP00000037172,10090.ENSMUSP00000053181,10090.ENSMUSP00000063548,10090.ENSMUSP00000064680,10090.ENSMUSP00000079991,10090.ENSMUSP00000088833,10090.ENSMUSP00000096510,10090.ENSMUSP00000102710…	Pcgf2,Fos,Gpld1,Glud1,Cybrd1,Mt3,Mt2,Mt1,Zc3h12a,Slc30a10,Abat,Junb,Plcg2,Prnp,S100a16,Txnip,Jun,Gnao1,Bcar1,Park2
GO:0015800	acidic amino acid transport	5	30	1.03	0.0093	10090.ENSMUSP00000025830,10090.ENSMUSP00000025875,10090.ENSMUSP00000029208,10090.ENSMUSP00000078757,10090.ENSMUSP00000108302	Apba1,Slc1a1,Slc13a3,Ntrk2,Slc25a18
GO:0048523	negative regulation of cellular process	95	4336	0.15	0.0093	10090.ENSMUSP00000000058,10090.ENSMUSP00000000127,10090.ENSMUSP00000001592,10090.ENSMUSP00000005103,10090.ENSMUSP00000008280,10090.ENSMUSP00000018681,10090.ENSMUSP00000020262,10090.ENSMUSP00000020692,10090.ENSMUSP00000021641,10090.ENSMUSP00000021773,10090.ENSMUSP00000021810,10090.ENSMUSP00000021903,10090.ENSMUSP00000024159,10090.ENSMUSP00000026357,10090.ENSMUSP00000026999,10090.ENSMUSP00000027748…	Cav2,Wnt3,Jup,Nfe2l3,Fhl2,Pcgf2,Pbld1,Btg2,Tshz3,Gpld1,Id4,Gadd45g,Dlx2,Jph3,Smad7,Rgs16,Ccdc3,Creb3l1,Lrp4,Grik3,Padi2,Prdm16,Tesc,Lrch4,Tgfa,Dkk3,Mt3,Mt1,Hhatl,Gdpd5,Pik3ip1,Zc3h12a,Fbxo2,Sox10,Ankrd6,Dlx1,Tmem132d,Gadd45a,Pacrg,Gria1,Sfn,S1pr1,Eps8,Slc30a10,Elfn1,Gli2,Sorl1,Socs3,Amigo2,Camk2n1,Abat,Gja1,Dnm3,Junb,Gfap,Slc8b1,Cbs,Rarb,Map1b,Egr1,Nkx2-2,Parp16,Bmper,Tle1,Hmga2,Sirt2,Irx1,Aqp4,N…
GO:0048715	negative regulation of oligodendrocyte differentiation	4	15	1.24	0.0093	10090.ENSMUSP00000021810,10090.ENSMUSP00000024159,10090.ENSMUSP00000042413,10090.ENSMUSP00000072732	Id4,Dlx2,Dlx1,Sirt2
GO:0061448	connective tissue development	12	215	0.56	0.0102	10090.ENSMUSP00000014743,10090.ENSMUSP00000021773,10090.ENSMUSP00000021810,10090.ENSMUSP00000024159,10090.ENSMUSP00000040332,10090.ENSMUSP00000044276,10090.ENSMUSP00000054837,10090.ENSMUSP00000066878,10090.ENSMUSP00000067694,10090.ENSMUSP00000069616,10090.ENSMUSP00000072556,10090.ENSMUSP00000099636	Csf1,Gpld1,Id4,Dlx2,Prrx2,Sh3pxd2b,Gli2,Cbs,Rarb,Egr1,Hmga2,Matn1
GO:0008366	axon ensheathment	8	97	0.73	0.0103	10090.ENSMUSP00000021810,10090.ENSMUSP00000028854,10090.ENSMUSP00000034227,10090.ENSMUSP00000039466,10090.ENSMUSP00000042181,10090.ENSMUSP00000072732,10090.ENSMUSP00000076367,10090.ENSMUSP00000102783	Id4,Mal,Pllp,Sox10,Cldn11,Sirt2,Gjc3,Tenm4
GO:0050771	negative regulation of axonogenesis	6	50	0.89	0.0103	10090.ENSMUSP00000000127,10090.ENSMUSP00000028689,10090.ENSMUSP00000034211,10090.ENSMUSP00000091870,10090.ENSMUSP00000099309,10090.ENSMUSP00000101472	Wnt3,Lrp4,Mt3,Rgma,Aatk,Ephb2
GO:0045596	negative regulation of cell differentiation	25	724	0.35	0.0107	10090.ENSMUSP00000000127,10090.ENSMUSP00000020262,10090.ENSMUSP00000021810,10090.ENSMUSP00000024159,10090.ENSMUSP00000026999,10090.ENSMUSP00000028689,10090.ENSMUSP00000030902,10090.ENSMUSP00000034211,10090.ENSMUSP00000037172,10090.ENSMUSP00000039466,10090.ENSMUSP00000042413,10090.ENSMUSP00000054837,10090.ENSMUSP00000058613,10090.ENSMUSP00000064538,10090.ENSMUSP00000064691,10090.ENSMUSP00000067694…	Wnt3,Pbld1,Id4,Dlx2,Smad7,Lrp4,Prdm16,Mt3,Zc3h12a,Sox10,Dlx1,Gli2,Sorl1,Dnm3,Gfap,Rarb,Nkx2-2,Hmga2,Sirt2,S1pr3,Rgma,Sox2,Aatk,Ephb2,Bcar1
GO:0051962	positive regulation of nervous system development	22	598	0.38	0.0109	10090.ENSMUSP00000000127,10090.ENSMUSP00000014743,10090.ENSMUSP00000023610,10090.ENSMUSP00000024159,10090.ENSMUSP00000036175,10090.ENSMUSP00000039466,10090.ENSMUSP00000042413,10090.ENSMUSP00000054837,10090.ENSMUSP00000059913,10090.ENSMUSP00000064691,10090.ENSMUSP00000067694,10090.ENSMUSP00000068374,10090.ENSMUSP00000069666,10090.ENSMUSP00000078757,10090.ENSMUSP00000091870,10090.ENSMUSP00000096755…	Wnt3,Csf1,Adamts1,Dlx2,Gdpd5,Sox10,Dlx1,Gli2,Amigo2,Gfap,Rarb,Map1b,Nkx2-2,Ntrk2,Rgma,Sox2,Ephb2,Tenm4,Sgk1,Thbs2,Park2,Rgs6
GO:0045686	negative regulation of glial cell differentiation	5	32	1.01	0.0111	10090.ENSMUSP00000021810,10090.ENSMUSP00000024159,10090.ENSMUSP00000042413,10090.ENSMUSP00000072556,10090.ENSMUSP00000072732	Id4,Dlx2,Dlx1,Hmga2,Sirt2
GO:0001503	ossification	12	221	0.55	0.0119	10090.ENSMUSP00000000127,10090.ENSMUSP00000008280,10090.ENSMUSP00000014743,10090.ENSMUSP00000021773,10090.ENSMUSP00000028663,10090.ENSMUSP00000044276,10090.ENSMUSP00000054837,10090.ENSMUSP00000064536,10090.ENSMUSP00000064680,10090.ENSMUSP00000066878,10090.ENSMUSP00000096755,10090.ENSMUSP00000107579	Wnt3,Fhl2,Csf1,Gpld1,Creb3l1,Sh3pxd2b,Gli2,Gja1,Junb,Cbs,Sox2,Kazald1
GO:0046847	filopodium assembly	4	17	1.18	0.0121	10090.ENSMUSP00000027529,10090.ENSMUSP00000064538,10090.ENSMUSP00000078384,10090.ENSMUSP00000105714	Rab17,Dnm3,Ttyh1,Fgd3
GO:0010243	response to organonitrogen compound	28	867	0.32	0.0123	10090.ENSMUSP00000000058,10090.ENSMUSP00000001592,10090.ENSMUSP00000008684,10090.ENSMUSP00000020692,10090.ENSMUSP00000021674,10090.ENSMUSP00000021773,10090.ENSMUSP00000023760,10090.ENSMUSP00000037377,10090.ENSMUSP00000053181,10090.ENSMUSP00000053891,10090.ENSMUSP00000063548,10090.ENSMUSP00000064536,10090.ENSMUSP00000064680,10090.ENSMUSP00000066878,10090.ENSMUSP00000069616,10090.ENSMUSP00000072732…	Cav2,Jup,Mgst1,Btg2,Fos,Gpld1,Gpd1,Fbxo2,Slc30a10,Itga2,Abat,Gja1,Junb,Cbs,Egr1,Sirt2,Ntrk2,Plcg2,Slc8a1,Prnp,Sorbs1,Dnaic1,Jun,Sgk1,Gnao1,Bcar1,Enho,Park2
GO:0009893	positive regulation of metabolic process	74	3215	0.17	0.0126	10090.ENSMUSP00000000058,10090.ENSMUSP00000000127,10090.ENSMUSP00000001592,10090.ENSMUSP00000002444,10090.ENSMUSP00000005103,10090.ENSMUSP00000014743,10090.ENSMUSP00000020692,10090.ENSMUSP00000021674,10090.ENSMUSP00000021773,10090.ENSMUSP00000021810,10090.ENSMUSP00000021903,10090.ENSMUSP00000021939,10090.ENSMUSP00000023760,10090.ENSMUSP00000024159,10090.ENSMUSP00000026999,10090.ENSMUSP00000027988…	Cav2,Wnt3,Jup,Rfx2,Nfe2l3,Csf1,Btg2,Fos,Gpld1,Id4,Gadd45g,Cdk20,Gpd1,Dlx2,Smad7,Ccdc3,Creb3l1,Lrp4,F3,Rnf19b,Padi2,Prdm16,Tesc,Tgfa,Mt3,Crebl2,Zc3h12a,Sox10,Prrx2,Ankrd6,Dlx1,Gadd45a,Sh3pxd2b,Gdf1,Gbx2,Irgm1,S1pr1,Slc30a10,Itga2,Gli2,Sorl1,Ier2,Camk2n1,Abat,Gja1,Junb,Rarb,Egr1,Nkx2-2,Gsx1,Parp16,Bmper,Tle1,Hmga2,Sirt2,Emp2,Ntrk2,Hspa2,Dbp,Plcg2,Prnp,Rgma,Sox2,Sorbs1,Ephb2,Jun,Cbx7,Ntsr2,Tcf7l1,Ab…
GO:0050804	modulation of chemical synaptic transmission	16	367	0.45	0.0127	10090.ENSMUSP00000021641,10090.ENSMUSP00000026357,10090.ENSMUSP00000030676,10090.ENSMUSP00000044494,10090.ENSMUSP00000063548,10090.ENSMUSP00000064691,10090.ENSMUSP00000069616,10090.ENSMUSP00000078757,10090.ENSMUSP00000083375,10090.ENSMUSP00000088833,10090.ENSMUSP00000101472,10090.ENSMUSP00000109215,10090.ENSMUSP00000112511,10090.ENSMUSP00000132646,10090.ENSMUSP00000140027,10090.ENSMUSP00000140587	Tshz3,Jph3,Grik3,Gria1,Abat,Gfap,Egr1,Ntrk2,Glul,Prnp,Ephb2,Mgll,Cntnap4,Shisa9,Tmem108,Park2
GO:1901701	cellular response to oxygen-containing compound	28	870	0.32	0.0127	10090.ENSMUSP00000000058,10090.ENSMUSP00000001592,10090.ENSMUSP00000008684,10090.ENSMUSP00000018681,10090.ENSMUSP00000021674,10090.ENSMUSP00000021773,10090.ENSMUSP00000023760,10090.ENSMUSP00000028995,10090.ENSMUSP00000031304,10090.ENSMUSP00000034211,10090.ENSMUSP00000034215,10090.ENSMUSP00000037172,10090.ENSMUSP00000053181,10090.ENSMUSP00000053891,10090.ENSMUSP00000069616,10090.ENSMUSP00000072732…	Cav2,Jup,Mgst1,Pcgf2,Fos,Gpld1,Gpd1,Fam210b,Tesc,Mt3,Mt1,Zc3h12a,Slc30a10,Itga2,Egr1,Sirt2,Aqp4,Ntrk2,Slc8a1,Prnp,Sorbs1,Dnaic1,Jun,Sgk1,Bcar1,Gbp2,Enho,Park2
GO:0022603	regulation of anatomical structure morphogenesis	31	1009	0.3	0.0128	10090.ENSMUSP00000000127,10090.ENSMUSP00000001592,10090.ENSMUSP00000004913,10090.ENSMUSP00000014743,10090.ENSMUSP00000023610,10090.ENSMUSP00000028663,10090.ENSMUSP00000028689,10090.ENSMUSP00000029771,10090.ENSMUSP00000034211,10090.ENSMUSP00000037172,10090.ENSMUSP00000041300,10090.ENSMUSP00000052017,10090.ENSMUSP00000052776,10090.ENSMUSP00000061168,10090.ENSMUSP00000064536,10090.ENSMUSP00000064538…	Wnt3,Jup,Pgf,Csf1,Adamts1,Creb3l1,Lrp4,F3,Mt3,Zc3h12a,Ankrd6,Ust,Eps8,Ankrd23,Gja1,Dnm3,Map1b,Bmper,Hmga2,Emp2,Ntrk2,Rgma,Aatk,Ephb2,Cdc42ep4,Tenm4,Mgll,Sgk1,Thbs2,Bcar1,Park2
GO:0050769	positive regulation of neurogenesis	20	531	0.39	0.0140	10090.ENSMUSP00000000127,10090.ENSMUSP00000014743,10090.ENSMUSP00000023610,10090.ENSMUSP00000024159,10090.ENSMUSP00000036175,10090.ENSMUSP00000039466,10090.ENSMUSP00000042413,10090.ENSMUSP00000054837,10090.ENSMUSP00000064691,10090.ENSMUSP00000067694,10090.ENSMUSP00000068374,10090.ENSMUSP00000069666,10090.ENSMUSP00000078757,10090.ENSMUSP00000091870,10090.ENSMUSP00000096755,10090.ENSMUSP00000101472…	Wnt3,Csf1,Adamts1,Dlx2,Gdpd5,Sox10,Dlx1,Gli2,Gfap,Rarb,Map1b,Nkx2-2,Ntrk2,Rgma,Sox2,Ephb2,Tenm4,Sgk1,Park2,Rgs6
GO:0009954	proximal/distal pattern formation	5	35	0.97	0.0145	10090.ENSMUSP00000024159,10090.ENSMUSP00000028689,10090.ENSMUSP00000042413,10090.ENSMUSP00000054837,10090.ENSMUSP00000076562	Dlx2,Lrp4,Dlx1,Gli2,Irx1
GO:0019220	regulation of phosphate metabolic process	44	1650	0.24	0.0145	10090.ENSMUSP00000000058,10090.ENSMUSP00000014743,10090.ENSMUSP00000020262,10090.ENSMUSP00000021773,10090.ENSMUSP00000021903,10090.ENSMUSP00000021939,10090.ENSMUSP00000023760,10090.ENSMUSP00000025377,10090.ENSMUSP00000026999,10090.ENSMUSP00000028689,10090.ENSMUSP00000031304,10090.ENSMUSP00000032066,10090.ENSMUSP00000034211,10090.ENSMUSP00000035304,10090.ENSMUSP00000036921,10090.ENSMUSP00000037172…	Cav2,Csf1,Pbld1,Gpld1,Gadd45g,Cdk20,Gpd1,Ppp2r2b,Smad7,Lrp4,Tesc,Tgfa,Mt3,Crebl2,Pik3ip1,Zc3h12a,Ankrd6,Tmem132d,Gadd45a,Gdf1,Sfn,Slc30a10,Elfn1,Itga2,Sorl1,Socs3,Camk2n1,Cbs,Egr1,Parp16,Bmper,Sirt2,Emp2,Ntrk2,Hspa2,Ppp1r3c,Prnp,Rgma,Sox2,Ephb2,Jun,Ntsr2,Ulk4,Park2
GO:0007612	learning	10	165	0.59	0.0151	10090.ENSMUSP00000020692,10090.ENSMUSP00000021674,10090.ENSMUSP00000026357,10090.ENSMUSP00000050469,10090.ENSMUSP00000071687,10090.ENSMUSP00000078757,10090.ENSMUSP00000101472,10090.ENSMUSP00000102711,10090.ENSMUSP00000114074,10090.ENSMUSP00000140587	Btg2,Fos,Jph3,C1ql1,Nptx2,Ntrk2,Ephb2,Jun,Sgk1,Park2
GO:0045685	regulation of glial cell differentiation	7	80	0.75	0.0151	10090.ENSMUSP00000021810,10090.ENSMUSP00000024159,10090.ENSMUSP00000042413,10090.ENSMUSP00000069666,10090.ENSMUSP00000072556,10090.ENSMUSP00000072732,10090.ENSMUSP00000102783	Id4,Dlx2,Dlx1,Nkx2-2,Hmga2,Sirt2,Tenm4
GO:0006979	response to oxidative stress	16	377	0.44	0.0152	10090.ENSMUSP00000008684,10090.ENSMUSP00000018681,10090.ENSMUSP00000021674,10090.ENSMUSP00000031378,10090.ENSMUSP00000034211,10090.ENSMUSP00000037172,10090.ENSMUSP00000071720,10090.ENSMUSP00000072732,10090.ENSMUSP00000083725,10090.ENSMUSP00000088833,10090.ENSMUSP00000102710,10090.ENSMUSP00000102711,10090.ENSMUSP00000113703,10090.ENSMUSP00000114144,10090.ENSMUSP00000129584,10090.ENSMUSP00000140587	Mgst1,Pcgf2,Fos,Stx2,Mt3,Zc3h12a,Camk2g,Sirt2,Slc8a1,Prnp,Txnip,Jun,Pxdn,Gnao1,Bcar1,Park2
GO:0050877	nervous system process	30	981	0.3	0.0158	10090.ENSMUSP00000020692,10090.ENSMUSP00000021641,10090.ENSMUSP00000021674,10090.ENSMUSP00000022322,10090.ENSMUSP00000023007,10090.ENSMUSP00000026357,10090.ENSMUSP00000026406,10090.ENSMUSP00000026795,10090.ENSMUSP00000030676,10090.ENSMUSP00000034961,10090.ENSMUSP00000041702,10090.ENSMUSP00000044494,10090.ENSMUSP00000047888,10090.ENSMUSP00000050469,10090.ENSMUSP00000050897,10090.ENSMUSP00000053891…	Btg2,Tshz3,Fos,Glud1,Adcy8,Jph3,Rdh5,Alox5,Grik3,Igdcc3,Kcna2,Gria1,Cacng5,C1ql1,S1pr1,Itga2,Egr1,Nptx2,Gjc3,Aqp4,Ntrk2,Prnp,Sox2,Lrig1,Ephb2,Jun,Tprn,Sgk1,Bfsp2,Park2
GO:0010038	response to metal ion	15	344	0.45	0.0171	10090.ENSMUSP00000021674,10090.ENSMUSP00000021773,10090.ENSMUSP00000022322,10090.ENSMUSP00000028403,10090.ENSMUSP00000034211,10090.ENSMUSP00000034214,10090.ENSMUSP00000034215,10090.ENSMUSP00000053181,10090.ENSMUSP00000063548,10090.ENSMUSP00000064680,10090.ENSMUSP00000079991,10090.ENSMUSP00000088833,10090.ENSMUSP00000096510,10090.ENSMUSP00000102710,10090.ENSMUSP00000102711	Fos,Gpld1,Glud1,Cybrd1,Mt3,Mt2,Mt1,Slc30a10,Abat,Junb,Plcg2,Prnp,S100a16,Txnip,Jun
GO:0090090	negative regulation of canonical Wnt signaling pathway	8	109	0.68	0.0171	10090.ENSMUSP00000028689,10090.ENSMUSP00000033036,10090.ENSMUSP00000039466,10090.ENSMUSP00000041300,10090.ENSMUSP00000069616,10090.ENSMUSP00000096755,10090.ENSMUSP00000100996,10090.ENSMUSP00000140587	Lrp4,Dkk3,Sox10,Ankrd6,Egr1,Sox2,Apc2,Park2
GO:0032024	positive regulation of insulin secretion	7	83	0.74	0.0177	10090.ENSMUSP00000021773,10090.ENSMUSP00000022322,10090.ENSMUSP00000046891,10090.ENSMUSP00000063548,10090.ENSMUSP00000064536,10090.ENSMUSP00000083375,10090.ENSMUSP00000140587	Gpld1,Glud1,Myrip,Abat,Gja1,Glul,Park2
GO:0044057	regulation of system process	20	546	0.38	0.0177	10090.ENSMUSP00000001592,10090.ENSMUSP00000021641,10090.ENSMUSP00000025875,10090.ENSMUSP00000026795,10090.ENSMUSP00000026999,10090.ENSMUSP00000037172,10090.ENSMUSP00000038005,10090.ENSMUSP00000039466,10090.ENSMUSP00000053891,10090.ENSMUSP00000063548,10090.ENSMUSP00000064536,10090.ENSMUSP00000071720,10090.ENSMUSP00000077466,10090.ENSMUSP00000083725,10090.ENSMUSP00000102783,10090.ENSMUSP00000109215…	Jup,Tshz3,Slc1a1,Alox5,Smad7,Zc3h12a,Pde9a,Sox10,Itga2,Abat,Gja1,Camk2g,Emp2,Slc8a1,Tenm4,Mgll,Gnao1,Shisa9,Tmem108,Park2
GO:0045600	positive regulation of fat cell differentiation	6	59	0.82	0.0178	10090.ENSMUSP00000027988,10090.ENSMUSP00000030902,10090.ENSMUSP00000035304,10090.ENSMUSP00000037172,10090.ENSMUSP00000044276,10090.ENSMUSP00000099660	Ccdc3,Prdm16,Crebl2,Zc3h12a,Sh3pxd2b,Fndc5
GO:0010604	positive regulation of macromolecule metabolic process	69	3004	0.17	0.0188	10090.ENSMUSP00000000058,10090.ENSMUSP00000000127,10090.ENSMUSP00000001592,10090.ENSMUSP00000002444,10090.ENSMUSP00000005103,10090.ENSMUSP00000014743,10090.ENSMUSP00000020692,10090.ENSMUSP00000021674,10090.ENSMUSP00000021773,10090.ENSMUSP00000021810,10090.ENSMUSP00000021903,10090.ENSMUSP00000021939,10090.ENSMUSP00000024159,10090.ENSMUSP00000026999,10090.ENSMUSP00000028663,10090.ENSMUSP00000028689…	Cav2,Wnt3,Jup,Rfx2,Nfe2l3,Csf1,Btg2,Fos,Gpld1,Id4,Gadd45g,Cdk20,Dlx2,Smad7,Creb3l1,Lrp4,F3,Rnf19b,Padi2,Prdm16,Tesc,Tgfa,Mt3,Crebl2,Zc3h12a,Sox10,Prrx2,Ankrd6,Dlx1,Gadd45a,Sh3pxd2b,Gdf1,Gbx2,S1pr1,Slc30a10,Itga2,Gli2,Sorl1,Ier2,Camk2n1,Gja1,Junb,Rarb,Egr1,Nkx2-2,Gsx1,Parp16,Bmper,Tle1,Hmga2,Sirt2,Emp2,Ntrk2,Hspa2,Dbp,Plcg2,Prnp,Rgma,Sox2,Sorbs1,Ephb2,Jun,Cbx7,Ntsr2,Tcf7l1,Ablim2,Glis3,Arid3b,Park2
GO:0030178	negative regulation of Wnt signaling pathway	9	141	0.62	0.0188	10090.ENSMUSP00000028689,10090.ENSMUSP00000033036,10090.ENSMUSP00000039466,10090.ENSMUSP00000041300,10090.ENSMUSP00000069616,10090.ENSMUSP00000072556,10090.ENSMUSP00000096755,10090.ENSMUSP00000100996,10090.ENSMUSP00000140587	Lrp4,Dkk3,Sox10,Ankrd6,Egr1,Hmga2,Sox2,Apc2,Park2
GO:0031175	neuron projection development	22	637	0.35	0.0193	10090.ENSMUSP00000000127,10090.ENSMUSP00000020692,10090.ENSMUSP00000027472,10090.ENSMUSP00000028689,10090.ENSMUSP00000036175,10090.ENSMUSP00000039707,10090.ENSMUSP00000047573,10090.ENSMUSP00000048508,10090.ENSMUSP00000054837,10090.ENSMUSP00000064536,10090.ENSMUSP00000064691,10090.ENSMUSP00000068374,10090.ENSMUSP00000074113,10090.ENSMUSP00000091870,10090.ENSMUSP00000101472,10090.ENSMUSP00000102711…	Wnt3,Btg2,Efhd1,Lrp4,Gdpd5,Micall2,Lrfn2,Gbx2,Gli2,Gja1,Gfap,Map1b,Stmn4,Rgma,Ephb2,Jun,Arhgef28,Tprn,Sgk1,Gnao1,Dbndd1,Tmem108
GO:0035994	response to muscle stretch	4	21	1.09	0.0193	10090.ENSMUSP00000021674,10090.ENSMUSP00000061168,10090.ENSMUSP00000083725,10090.ENSMUSP00000102711	Fos,Ankrd23,Slc8a1,Jun
GO:0048519	negative regulation of biological process	100	4771	0.13	0.0198	10090.ENSMUSP00000000058,10090.ENSMUSP00000000127,10090.ENSMUSP00000001592,10090.ENSMUSP00000005103,10090.ENSMUSP00000008280,10090.ENSMUSP00000018681,10090.ENSMUSP00000020262,10090.ENSMUSP00000020692,10090.ENSMUSP00000021641,10090.ENSMUSP00000021773,10090.ENSMUSP00000021810,10090.ENSMUSP00000021903,10090.ENSMUSP00000023610,10090.ENSMUSP00000024159,10090.ENSMUSP00000026357,10090.ENSMUSP00000026999…	Cav2,Wnt3,Jup,Nfe2l3,Fhl2,Pcgf2,Pbld1,Btg2,Tshz3,Gpld1,Id4,Gadd45g,Adamts1,Dlx2,Jph3,Smad7,Rgs16,Ccdc3,Creb3l1,Lrp4,Adc,Grik3,Padi2,Prdm16,Tesc,Lrch4,Tgfa,Dkk3,Mt3,Mt2,Mt1,Hhatl,Gdpd5,Pik3ip1,Zc3h12a,Fbxo2,Sox10,Ankrd6,Dlx1,Tmem132d,Gadd45a,Pacrg,Gria1,Sfn,S1pr1,Eps8,Slc30a10,Elfn1,Gli2,Sorl1,Socs3,Amigo2,Camk2n1,Abat,Gja1,Dnm3,Junb,Gfap,Slc8b1,Cbs,Rarb,Map1b,Egr1,Nkx2-2,Parp16,Bmper,Tle1,Hmga2,S…
GO:0051241	negative regulation of multicellular organismal process	34	1191	0.27	0.0198	10090.ENSMUSP00000000127,10090.ENSMUSP00000001592,10090.ENSMUSP00000020262,10090.ENSMUSP00000021810,10090.ENSMUSP00000023610,10090.ENSMUSP00000024159,10090.ENSMUSP00000026999,10090.ENSMUSP00000028663,10090.ENSMUSP00000028689,10090.ENSMUSP00000030902,10090.ENSMUSP00000034211,10090.ENSMUSP00000037172,10090.ENSMUSP00000039466,10090.ENSMUSP00000042413,10090.ENSMUSP00000054837,10090.ENSMUSP00000058613…	Wnt3,Jup,Pbld1,Id4,Adamts1,Dlx2,Smad7,Creb3l1,Lrp4,Prdm16,Mt3,Zc3h12a,Sox10,Dlx1,Gli2,Sorl1,Abat,Gja1,Dnm3,Gfap,Rarb,Nkx2-2,Hmga2,Sirt2,Aqp4,Prnp,Rgma,Tigit,Sox2,Aatk,Ephb2,Mdga1,Thbs2,Park2
GO:0032870	cellular response to hormone stimulus	19	513	0.38	0.0200	10090.ENSMUSP00000000058,10090.ENSMUSP00000004913,10090.ENSMUSP00000021674,10090.ENSMUSP00000021773,10090.ENSMUSP00000028995,10090.ENSMUSP00000030765,10090.ENSMUSP00000034211,10090.ENSMUSP00000053181,10090.ENSMUSP00000053891,10090.ENSMUSP00000064536,10090.ENSMUSP00000064680,10090.ENSMUSP00000067694,10090.ENSMUSP00000097066,10090.ENSMUSP00000100028,10090.ENSMUSP00000102711,10090.ENSMUSP00000114074…	Cav2,Pgf,Fos,Gpld1,Fam210b,Padi2,Mt3,Slc30a10,Itga2,Gja1,Junb,Rarb,Sorbs1,Dnaic1,Jun,Sgk1,Bcar1,Enho,Paqr8
GO:0010941	regulation of cell death	43	1640	0.23	0.0202	10090.ENSMUSP00000008280,10090.ENSMUSP00000018681,10090.ENSMUSP00000020692,10090.ENSMUSP00000021674,10090.ENSMUSP00000021773,10090.ENSMUSP00000021903,10090.ENSMUSP00000025377,10090.ENSMUSP00000028663,10090.ENSMUSP00000028854,10090.ENSMUSP00000029771,10090.ENSMUSP00000032066,10090.ENSMUSP00000034211,10090.ENSMUSP00000034215,10090.ENSMUSP00000037172,10090.ENSMUSP00000039466,10090.ENSMUSP00000042343…	Fhl2,Pcgf2,Btg2,Fos,Gpld1,Gadd45g,Ppp2r2b,Creb3l1,Mal,F3,Tgfa,Mt3,Mt1,Zc3h12a,Sox10,Efhc1,Dlx1,Gadd45a,Pacrg,Gdf1,Sfn,Slc30a10,Gli2,Sorl1,Socs3,Amigo2,Junb,Cbs,Rarb,Egr1,Parp16,Tle1,Hmga2,Sirt2,Ntrk2,Plcg2,Nuak2,Prnp,Sox2,Txnip,Jun,Sgk1,Park2
GO:0060548	negative regulation of cell death	30	1004	0.29	0.0202	10090.ENSMUSP00000008280,10090.ENSMUSP00000018681,10090.ENSMUSP00000020692,10090.ENSMUSP00000028663,10090.ENSMUSP00000032066,10090.ENSMUSP00000034211,10090.ENSMUSP00000034215,10090.ENSMUSP00000037172,10090.ENSMUSP00000039466,10090.ENSMUSP00000042413,10090.ENSMUSP00000044376,10090.ENSMUSP00000050374,10090.ENSMUSP00000053181,10090.ENSMUSP00000054837,10090.ENSMUSP00000058613,10090.ENSMUSP00000059129…	Fhl2,Pcgf2,Btg2,Creb3l1,Tgfa,Mt3,Mt1,Zc3h12a,Sox10,Dlx1,Pacrg,Sfn,Slc30a10,Gli2,Sorl1,Socs3,Amigo2,Cbs,Rarb,Parp16,Tle1,Hmga2,Sirt2,Ntrk2,Plcg2,Nuak2,Prnp,Jun,Sgk1,Park2
GO:0031579	membrane raft organization	4	22	1.07	0.0214	10090.ENSMUSP00000000058,10090.ENSMUSP00000028854,10090.ENSMUSP00000034227,10090.ENSMUSP00000077466	Cav2,Mal,Pllp,Emp2
GO:0007010	cytoskeleton organization	28	916	0.3	0.0215	10090.ENSMUSP00000018755,10090.ENSMUSP00000039707,10090.ENSMUSP00000041826,10090.ENSMUSP00000042343,10090.ENSMUSP00000044034,10090.ENSMUSP00000050897,10090.ENSMUSP00000052776,10090.ENSMUSP00000064691,10090.ENSMUSP00000065787,10090.ENSMUSP00000068374,10090.ENSMUSP00000069416,10090.ENSMUSP00000074113,10090.ENSMUSP00000075772,10090.ENSMUSP00000077466,10090.ENSMUSP00000080769,10090.ENSMUSP00000095303…	Pdlim4,Micall2,Coro2b,Efhc1,Gadd45a,S1pr1,Eps8,Gfap,Dnaic2,Map1b,Itgb5,Stmn4,Plec,Emp2,Nuak2,Catip,Sorbs1,Dnaic1,Apc2,Arhgef28,Eml1,Ccdc151,Sgk1,Ccdc13,Bfsp2,Ablim2,Bcar1,Ulk4
GO:0010720	positive regulation of cell development	21	603	0.35	0.0215	10090.ENSMUSP00000000127,10090.ENSMUSP00000014743,10090.ENSMUSP00000023610,10090.ENSMUSP00000024159,10090.ENSMUSP00000036175,10090.ENSMUSP00000039466,10090.ENSMUSP00000042413,10090.ENSMUSP00000054837,10090.ENSMUSP00000064691,10090.ENSMUSP00000067694,10090.ENSMUSP00000068374,10090.ENSMUSP00000069666,10090.ENSMUSP00000072732,10090.ENSMUSP00000078757,10090.ENSMUSP00000091870,10090.ENSMUSP00000096755…	Wnt3,Csf1,Adamts1,Dlx2,Gdpd5,Sox10,Dlx1,Gli2,Gfap,Rarb,Map1b,Nkx2-2,Sirt2,Ntrk2,Rgma,Sox2,Ephb2,Tenm4,Sgk1,Park2,Rgs6
GO:0050770	regulation of axonogenesis	10	178	0.56	0.0218	10090.ENSMUSP00000000127,10090.ENSMUSP00000028689,10090.ENSMUSP00000034211,10090.ENSMUSP00000052017,10090.ENSMUSP00000068374,10090.ENSMUSP00000078757,10090.ENSMUSP00000091870,10090.ENSMUSP00000099309,10090.ENSMUSP00000101472,10090.ENSMUSP00000109215	Wnt3,Lrp4,Mt3,Ust,Map1b,Ntrk2,Rgma,Aatk,Ephb2,Mgll
GO:0048666	neuron development	25	783	0.32	0.0226	10090.ENSMUSP00000000127,10090.ENSMUSP00000020692,10090.ENSMUSP00000027472,10090.ENSMUSP00000028689,10090.ENSMUSP00000036175,10090.ENSMUSP00000039707,10090.ENSMUSP00000047573,10090.ENSMUSP00000048508,10090.ENSMUSP00000050469,10090.ENSMUSP00000054837,10090.ENSMUSP00000064536,10090.ENSMUSP00000064691,10090.ENSMUSP00000068374,10090.ENSMUSP00000074113,10090.ENSMUSP00000078757,10090.ENSMUSP00000091870…	Wnt3,Btg2,Efhd1,Lrp4,Gdpd5,Micall2,Lrfn2,Gbx2,C1ql1,Gli2,Gja1,Gfap,Map1b,Stmn4,Ntrk2,Rgma,Ephb2,Jun,Tenm4,Arhgef28,Tprn,Sgk1,Gnao1,Dbndd1,Tmem108
GO:0003008	system process	39	1454	0.24	0.0228	10090.ENSMUSP00000020262,10090.ENSMUSP00000020692,10090.ENSMUSP00000021641,10090.ENSMUSP00000021674,10090.ENSMUSP00000022322,10090.ENSMUSP00000023007,10090.ENSMUSP00000026357,10090.ENSMUSP00000026406,10090.ENSMUSP00000026428,10090.ENSMUSP00000026795,10090.ENSMUSP00000030676,10090.ENSMUSP00000034961,10090.ENSMUSP00000041702,10090.ENSMUSP00000044494,10090.ENSMUSP00000047888,10090.ENSMUSP00000050469…	Pbld1,Btg2,Tshz3,Fos,Glud1,Adcy8,Jph3,Rdh5,Myl6b,Alox5,Grik3,Igdcc3,Kcna2,Gria1,Cacng5,C1ql1,S1pr1,Itga2,Abat,Gja1,Cbs,Egr1,Nptx2,Gjc3,Sgcg,Emp2,Aqp4,Ntrk2,Slc8a1,Prnp,Sox2,Lrig1,Ephb2,Jun,Mgll,Tprn,Sgk1,Bfsp2,Park2
GO:0007169	transmembrane receptor protein tyrosine kinase signaling pathway	15	360	0.43	0.0228	10090.ENSMUSP00000000058,10090.ENSMUSP00000004913,10090.ENSMUSP00000014743,10090.ENSMUSP00000021773,10090.ENSMUSP00000032066,10090.ENSMUSP00000043146,10090.ENSMUSP00000053181,10090.ENSMUSP00000072732,10090.ENSMUSP00000078757,10090.ENSMUSP00000097066,10090.ENSMUSP00000100028,10090.ENSMUSP00000101472,10090.ENSMUSP00000102710,10090.ENSMUSP00000129584,10090.ENSMUSP00000137902	Cav2,Pgf,Csf1,Gpld1,Tgfa,Shc4,Slc30a10,Sirt2,Ntrk2,Sorbs1,Dnaic1,Ephb2,Txnip,Bcar1,Enho
GO:1901698	response to nitrogen compound	29	971	0.29	0.0234	10090.ENSMUSP00000000058,10090.ENSMUSP00000001592,10090.ENSMUSP00000008684,10090.ENSMUSP00000020692,10090.ENSMUSP00000021674,10090.ENSMUSP00000021773,10090.ENSMUSP00000023760,10090.ENSMUSP00000034211,10090.ENSMUSP00000037377,10090.ENSMUSP00000053181,10090.ENSMUSP00000053891,10090.ENSMUSP00000063548,10090.ENSMUSP00000064536,10090.ENSMUSP00000064680,10090.ENSMUSP00000066878,10090.ENSMUSP00000069616…	Cav2,Jup,Mgst1,Btg2,Fos,Gpld1,Gpd1,Mt3,Fbxo2,Slc30a10,Itga2,Abat,Gja1,Junb,Cbs,Egr1,Sirt2,Ntrk2,Plcg2,Slc8a1,Prnp,Sorbs1,Dnaic1,Jun,Sgk1,Gnao1,Bcar1,Enho,Park2
GO:0060429	epithelium development	30	1020	0.28	0.0239	10090.ENSMUSP00000000127,10090.ENSMUSP00000004913,10090.ENSMUSP00000014743,10090.ENSMUSP00000021641,10090.ENSMUSP00000021810,10090.ENSMUSP00000026999,10090.ENSMUSP00000028689,10090.ENSMUSP00000031378,10090.ENSMUSP00000038835,10090.ENSMUSP00000039466,10090.ENSMUSP00000048508,10090.ENSMUSP00000050374,10090.ENSMUSP00000050897,10090.ENSMUSP00000053891,10090.ENSMUSP00000054837,10090.ENSMUSP00000055743…	Wnt3,Pgf,Csf1,Tshz3,Id4,Smad7,Lrp4,Stx2,Kazn,Sox10,Gbx2,Sfn,S1pr1,Itga2,Gli2,Tst,Socs3,Gja1,Rarb,Nkx2-2,Bmper,Hmga2,Irx1,Tmeff2,Slc8a1,Rgma,Sox2,Txnip,Jun,Bfsp2
GO:0010648	negative regulation of cell communication	35	1269	0.25	0.0265	10090.ENSMUSP00000000058,10090.ENSMUSP00000008280,10090.ENSMUSP00000018681,10090.ENSMUSP00000020262,10090.ENSMUSP00000024159,10090.ENSMUSP00000026999,10090.ENSMUSP00000027748,10090.ENSMUSP00000027988,10090.ENSMUSP00000028663,10090.ENSMUSP00000028689,10090.ENSMUSP00000030676,10090.ENSMUSP00000030765,10090.ENSMUSP00000030902,10090.ENSMUSP00000033036,10090.ENSMUSP00000036175,10090.ENSMUSP00000036921…	Cav2,Fhl2,Pcgf2,Pbld1,Dlx2,Smad7,Rgs16,Ccdc3,Creb3l1,Lrp4,Grik3,Padi2,Prdm16,Dkk3,Gdpd5,Pik3ip1,Zc3h12a,Sox10,Ankrd6,Dlx1,Gria1,Sorl1,Socs3,Camk2n1,Egr1,Bmper,Tle1,Hmga2,Prnp,Sox2,Apc2,Ephb2,Mgll,Park2,Rgs6
GO:0055069	zinc ion homeostasis	4	24	1.03	0.0265	10090.ENSMUSP00000034211,10090.ENSMUSP00000034214,10090.ENSMUSP00000034215,10090.ENSMUSP00000140587	Mt3,Mt2,Mt1,Park2
GO:0023057	negative regulation of signaling	35	1271	0.25	0.0267	10090.ENSMUSP00000000058,10090.ENSMUSP00000008280,10090.ENSMUSP00000018681,10090.ENSMUSP00000020262,10090.ENSMUSP00000024159,10090.ENSMUSP00000026999,10090.ENSMUSP00000027748,10090.ENSMUSP00000027988,10090.ENSMUSP00000028663,10090.ENSMUSP00000028689,10090.ENSMUSP00000030676,10090.ENSMUSP00000030765,10090.ENSMUSP00000030902,10090.ENSMUSP00000033036,10090.ENSMUSP00000036175,10090.ENSMUSP00000036921…	Cav2,Fhl2,Pcgf2,Pbld1,Dlx2,Smad7,Rgs16,Ccdc3,Creb3l1,Lrp4,Grik3,Padi2,Prdm16,Dkk3,Gdpd5,Pik3ip1,Zc3h12a,Sox10,Ankrd6,Dlx1,Gria1,Sorl1,Socs3,Camk2n1,Egr1,Bmper,Tle1,Hmga2,Prnp,Sox2,Apc2,Ephb2,Mgll,Park2,Rgs6
GO:0021782	glial cell development	7	93	0.69	0.0271	10090.ENSMUSP00000021810,10090.ENSMUSP00000034211,10090.ENSMUSP00000039466,10090.ENSMUSP00000064691,10090.ENSMUSP00000069666,10090.ENSMUSP00000072732,10090.ENSMUSP00000102783	Id4,Mt3,Sox10,Gfap,Nkx2-2,Sirt2,Tenm4
GO:0007267	cell-cell signaling	24	754	0.31	0.0280	10090.ENSMUSP00000000058,10090.ENSMUSP00000000127,10090.ENSMUSP00000018755,10090.ENSMUSP00000025830,10090.ENSMUSP00000028689,10090.ENSMUSP00000030676,10090.ENSMUSP00000031378,10090.ENSMUSP00000033036,10090.ENSMUSP00000044494,10090.ENSMUSP00000053908,10090.ENSMUSP00000054837,10090.ENSMUSP00000064536,10090.ENSMUSP00000072481,10090.ENSMUSP00000072556,10090.ENSMUSP00000076367,10090.ENSMUSP00000078757…	Cav2,Wnt3,Pdlim4,Apba1,Lrp4,Grik3,Stx2,Dkk3,Gria1,Ston2,Gli2,Gja1,Tle1,Hmga2,Gjc3,Ntrk2,Dio2,Apc2,Ephb2,Trim9,Tcf7l1,Syn3,Enho,Park2
GO:0032879	regulation of localization	60	2579	0.18	0.0285	10090.ENSMUSP00000000058,10090.ENSMUSP00000000127,10090.ENSMUSP00000001592,10090.ENSMUSP00000004913,10090.ENSMUSP00000014743,10090.ENSMUSP00000020262,10090.ENSMUSP00000021773,10090.ENSMUSP00000022322,10090.ENSMUSP00000023610,10090.ENSMUSP00000026357,10090.ENSMUSP00000028689,10090.ENSMUSP00000029771,10090.ENSMUSP00000030581,10090.ENSMUSP00000030765,10090.ENSMUSP00000031304,10090.ENSMUSP00000035304…	Cav2,Wnt3,Jup,Pgf,Csf1,Pbld1,Gpld1,Glud1,Adamts1,Jph3,Lrp4,F3,Adc,Padi2,Tesc,Crebl2,Zc3h12a,Kcna2,Myrip,Cacng5,Sfn,S1pr1,Slc30a10,Itga2,Ston2,Ikbke,Sorl1,Abat,Gja1,Dnm3,Gfap,Slc8b1,Lipg,Map1b,Egr1,Camk2g,Bmper,Hmga2,Emp2,Ntrk2,Hspa2,Sgip1,Plcg2,Tmeff2,Glul,Slc8a1,Prnp,Sorbs1,Cldn10,Ephb2,Jun,Trim9,Fhl1,Sgk1,Gnao1,Bcar1,Ulk4,Shisa9,Nkain2,Park2
GO:0007166	cell surface receptor signaling pathway	43	1683	0.22	0.0288	10090.ENSMUSP00000000058,10090.ENSMUSP00000000127,10090.ENSMUSP00000004913,10090.ENSMUSP00000014743,10090.ENSMUSP00000021674,10090.ENSMUSP00000021773,10090.ENSMUSP00000022746,10090.ENSMUSP00000026993,10090.ENSMUSP00000026999,10090.ENSMUSP00000028689,10090.ENSMUSP00000029771,10090.ENSMUSP00000030676,10090.ENSMUSP00000032066,10090.ENSMUSP00000033036,10090.ENSMUSP00000034211,10090.ENSMUSP00000037172…	Cav2,Wnt3,Pgf,Csf1,Fos,Gpld1,Osmr,Tspan17,Smad7,Lrp4,F3,Grik3,Tgfa,Dkk3,Mt3,Zc3h12a,Shc4,Gria1,Gdf1,Igsf3,Slc30a10,Itga2,Gli2,Socs3,Itgb5,Egr1,Nkx2-2,Tle1,Sirt2,Ntrk2,Plcg2,S1pr3,Rgma,Sorbs1,Dnaic1,Apc2,Ephb2,Txnip,Jun,Tspan9,Tcf7l1,Bcar1,Enho
GO:0008286	insulin receptor signaling pathway	6	68	0.76	0.0288	10090.ENSMUSP00000000058,10090.ENSMUSP00000021773,10090.ENSMUSP00000097066,10090.ENSMUSP00000100028,10090.ENSMUSP00000129584,10090.ENSMUSP00000137902	Cav2,Gpld1,Sorbs1,Dnaic1,Bcar1,Enho
GO:0021895	cerebral cortex neuron differentiation	4	25	1.02	0.0288	10090.ENSMUSP00000021810,10090.ENSMUSP00000024159,10090.ENSMUSP00000036175,10090.ENSMUSP00000042413	Id4,Dlx2,Gdpd5,Dlx1
GO:0071709	membrane assembly	4	25	1.02	0.0288	10090.ENSMUSP00000000058,10090.ENSMUSP00000028689,10090.ENSMUSP00000031378,10090.ENSMUSP00000077466	Cav2,Lrp4,Stx2,Emp2
GO:0042552	myelination	7	95	0.68	0.0289	10090.ENSMUSP00000021810,10090.ENSMUSP00000028854,10090.ENSMUSP00000034227,10090.ENSMUSP00000039466,10090.ENSMUSP00000072732,10090.ENSMUSP00000076367,10090.ENSMUSP00000102783	Id4,Mal,Pllp,Sox10,Sirt2,Gjc3,Tenm4
GO:0120031	plasma membrane bounded cell projection assembly	14	335	0.43	0.0296	10090.ENSMUSP00000002444,10090.ENSMUSP00000027529,10090.ENSMUSP00000031378,10090.ENSMUSP00000050897,10090.ENSMUSP00000064538,10090.ENSMUSP00000065787,10090.ENSMUSP00000077466,10090.ENSMUSP00000078384,10090.ENSMUSP00000100028,10090.ENSMUSP00000105714,10090.ENSMUSP00000110993,10090.ENSMUSP00000111497,10090.ENSMUSP00000114787,10090.ENSMUSP00000131342	Rfx2,Rab17,Stx2,S1pr1,Dnm3,Dnaic2,Emp2,Ttyh1,Dnaic1,Fgd3,Ccdc151,Tekt5,Ccdc13,Ulk4
GO:0043069	negative regulation of programmed cell death	27	901	0.29	0.0306	10090.ENSMUSP00000008280,10090.ENSMUSP00000018681,10090.ENSMUSP00000020692,10090.ENSMUSP00000028663,10090.ENSMUSP00000032066,10090.ENSMUSP00000034211,10090.ENSMUSP00000034215,10090.ENSMUSP00000037172,10090.ENSMUSP00000039466,10090.ENSMUSP00000042413,10090.ENSMUSP00000050374,10090.ENSMUSP00000053181,10090.ENSMUSP00000054837,10090.ENSMUSP00000059129,10090.ENSMUSP00000059913,10090.ENSMUSP00000066878…	Fhl2,Pcgf2,Btg2,Creb3l1,Tgfa,Mt3,Mt1,Zc3h12a,Sox10,Dlx1,Sfn,Slc30a10,Gli2,Socs3,Amigo2,Cbs,Rarb,Tle1,Hmga2,Sirt2,Ntrk2,Plcg2,Nuak2,Prnp,Jun,Sgk1,Park2
GO:0010769	regulation of cell morphogenesis involved in differentiation	13	299	0.45	0.0312	10090.ENSMUSP00000000127,10090.ENSMUSP00000028689,10090.ENSMUSP00000034211,10090.ENSMUSP00000052017,10090.ENSMUSP00000064538,10090.ENSMUSP00000068374,10090.ENSMUSP00000078757,10090.ENSMUSP00000091870,10090.ENSMUSP00000099309,10090.ENSMUSP00000101472,10090.ENSMUSP00000109215,10090.ENSMUSP00000114074,10090.ENSMUSP00000129584	Wnt3,Lrp4,Mt3,Ust,Dnm3,Map1b,Ntrk2,Rgma,Aatk,Ephb2,Mgll,Sgk1,Bcar1
GO:0035637	multicellular organismal signaling	7	97	0.67	0.0314	10090.ENSMUSP00000001592,10090.ENSMUSP00000041702,10090.ENSMUSP00000044494,10090.ENSMUSP00000047888,10090.ENSMUSP00000050897,10090.ENSMUSP00000064536,10090.ENSMUSP00000083725	Jup,Kcna2,Gria1,Cacng5,S1pr1,Gja1,Slc8a1
GO:0009968	negative regulation of signal transduction	32	1147	0.26	0.0330	10090.ENSMUSP00000000058,10090.ENSMUSP00000008280,10090.ENSMUSP00000018681,10090.ENSMUSP00000020262,10090.ENSMUSP00000024159,10090.ENSMUSP00000026999,10090.ENSMUSP00000027748,10090.ENSMUSP00000027988,10090.ENSMUSP00000028663,10090.ENSMUSP00000028689,10090.ENSMUSP00000030765,10090.ENSMUSP00000030902,10090.ENSMUSP00000033036,10090.ENSMUSP00000036175,10090.ENSMUSP00000036921,10090.ENSMUSP00000037172…	Cav2,Fhl2,Pcgf2,Pbld1,Dlx2,Smad7,Rgs16,Ccdc3,Creb3l1,Lrp4,Padi2,Prdm16,Dkk3,Gdpd5,Pik3ip1,Zc3h12a,Sox10,Ankrd6,Dlx1,Sorl1,Socs3,Camk2n1,Egr1,Bmper,Tle1,Hmga2,Prnp,Sox2,Apc2,Ephb2,Park2,Rgs6
GO:0021554	optic nerve development	3	11	1.25	0.0330	10090.ENSMUSP00000041702,10090.ENSMUSP00000069666,10090.ENSMUSP00000101472	Kcna2,Nkx2-2,Ephb2
GO:0048167	regulation of synaptic plasticity	10	193	0.53	0.0330	10090.ENSMUSP00000021641,10090.ENSMUSP00000026357,10090.ENSMUSP00000044494,10090.ENSMUSP00000064691,10090.ENSMUSP00000069616,10090.ENSMUSP00000078757,10090.ENSMUSP00000088833,10090.ENSMUSP00000101472,10090.ENSMUSP00000109215,10090.ENSMUSP00000132646	Tshz3,Jph3,Gria1,Gfap,Egr1,Ntrk2,Prnp,Ephb2,Mgll,Shisa9
GO:0048585	negative regulation of response to stimulus	39	1496	0.23	0.0330	10090.ENSMUSP00000000058,10090.ENSMUSP00000000127,10090.ENSMUSP00000008280,10090.ENSMUSP00000018681,10090.ENSMUSP00000020262,10090.ENSMUSP00000024159,10090.ENSMUSP00000026999,10090.ENSMUSP00000027748,10090.ENSMUSP00000027988,10090.ENSMUSP00000028663,10090.ENSMUSP00000028689,10090.ENSMUSP00000030765,10090.ENSMUSP00000030902,10090.ENSMUSP00000033036,10090.ENSMUSP00000036175,10090.ENSMUSP00000036921…	Cav2,Wnt3,Fhl2,Pcgf2,Pbld1,Dlx2,Smad7,Rgs16,Ccdc3,Creb3l1,Lrp4,Padi2,Prdm16,Dkk3,Gdpd5,Pik3ip1,Zc3h12a,Sox10,Ankrd6,Dlx1,Slc30a10,Sorl1,Socs3,Camk2n1,Abat,Gja1,Egr1,Bmper,Tle1,Hmga2,Sirt2,Susd4,Prnp,Rgma,Sox2,Apc2,Ephb2,Park2,Rgs6
GO:0000122	negative regulation of transcription by RNA polymerase II	25	817	0.3	0.0334	10090.ENSMUSP00000005103,10090.ENSMUSP00000008280,10090.ENSMUSP00000018681,10090.ENSMUSP00000020692,10090.ENSMUSP00000021641,10090.ENSMUSP00000021810,10090.ENSMUSP00000024159,10090.ENSMUSP00000026999,10090.ENSMUSP00000028663,10090.ENSMUSP00000030902,10090.ENSMUSP00000042413,10090.ENSMUSP00000054837,10090.ENSMUSP00000064680,10090.ENSMUSP00000067694,10090.ENSMUSP00000069616,10090.ENSMUSP00000072481…	Nfe2l3,Fhl2,Pcgf2,Btg2,Tshz3,Id4,Dlx2,Smad7,Creb3l1,Prdm16,Dlx1,Gli2,Junb,Rarb,Egr1,Tle1,Hmga2,Sirt2,Irx1,Sox2,Txnip,Jun,Cbx7,Glis3,Park2
GO:0035295	tube development	27	912	0.28	0.0339	10090.ENSMUSP00000004913,10090.ENSMUSP00000014743,10090.ENSMUSP00000021641,10090.ENSMUSP00000021773,10090.ENSMUSP00000026999,10090.ENSMUSP00000031378,10090.ENSMUSP00000032066,10090.ENSMUSP00000037172,10090.ENSMUSP00000039466,10090.ENSMUSP00000040332,10090.ENSMUSP00000048508,10090.ENSMUSP00000050897,10090.ENSMUSP00000054837,10090.ENSMUSP00000064536,10090.ENSMUSP00000064680,10090.ENSMUSP00000067694…	Pgf,Csf1,Tshz3,Gpld1,Smad7,Stx2,Tgfa,Zc3h12a,Sox10,Prrx2,Gbx2,S1pr1,Gli2,Gja1,Junb,Rarb,Nkx2-2,Bmper,Hmga2,Irx1,Ntrk2,Slc8a1,Rgma,Sox2,Ephb2,Jun,Crispld2
GO:0045598	regulation of fat cell differentiation	8	129	0.6	0.0339	10090.ENSMUSP00000021810,10090.ENSMUSP00000027988,10090.ENSMUSP00000030902,10090.ENSMUSP00000035304,10090.ENSMUSP00000037172,10090.ENSMUSP00000044276,10090.ENSMUSP00000072732,10090.ENSMUSP00000099660	Id4,Ccdc3,Prdm16,Crebl2,Zc3h12a,Sh3pxd2b,Sirt2,Fndc5
GO:0010628	positive regulation of gene expression	45	1811	0.21	0.0341	10090.ENSMUSP00000000127,10090.ENSMUSP00000002444,10090.ENSMUSP00000005103,10090.ENSMUSP00000014743,10090.ENSMUSP00000021674,10090.ENSMUSP00000021810,10090.ENSMUSP00000024159,10090.ENSMUSP00000028663,10090.ENSMUSP00000030765,10090.ENSMUSP00000030902,10090.ENSMUSP00000031304,10090.ENSMUSP00000034211,10090.ENSMUSP00000035304,10090.ENSMUSP00000037172,10090.ENSMUSP00000039466,10090.ENSMUSP00000040332…	Wnt3,Rfx2,Nfe2l3,Csf1,Fos,Id4,Dlx2,Creb3l1,Padi2,Prdm16,Tesc,Mt3,Crebl2,Zc3h12a,Sox10,Prrx2,Dlx1,Sh3pxd2b,Gbx2,S1pr1,Itga2,Gli2,Ier2,Camk2n1,Gja1,Junb,Rarb,Egr1,Nkx2-2,Gsx1,Tle1,Hmga2,Sirt2,Ntrk2,Dbp,Rgma,Sox2,Ephb2,Jun,Cbx7,Tcf7l1,Ablim2,Glis3,Arid3b,Park2
GO:0001932	regulation of protein phosphorylation	36	1362	0.23	0.0373	10090.ENSMUSP00000000058,10090.ENSMUSP00000014743,10090.ENSMUSP00000020262,10090.ENSMUSP00000021903,10090.ENSMUSP00000021939,10090.ENSMUSP00000026999,10090.ENSMUSP00000028689,10090.ENSMUSP00000031304,10090.ENSMUSP00000032066,10090.ENSMUSP00000034211,10090.ENSMUSP00000035304,10090.ENSMUSP00000037172,10090.ENSMUSP00000041300,10090.ENSMUSP00000044034,10090.ENSMUSP00000045892,10090.ENSMUSP00000050374…	Cav2,Csf1,Pbld1,Gadd45g,Cdk20,Smad7,Lrp4,Tesc,Tgfa,Mt3,Crebl2,Zc3h12a,Ankrd6,Gadd45a,Gdf1,Sfn,Slc30a10,Sorl1,Socs3,Camk2n1,Cbs,Egr1,Parp16,Bmper,Sirt2,Emp2,Ntrk2,Hspa2,Prnp,Rgma,Sox2,Ephb2,Jun,Ntsr2,Ulk4,Park2
GO:0003376	sphingosine-1-phosphate receptor signaling pathway	3	12	1.21	0.0373	10090.ENSMUSP00000044418,10090.ENSMUSP00000050897,10090.ENSMUSP00000085293	Spns2,S1pr1,S1pr3
GO:0010983	positive regulation of high-density lipoprotein particle clearance	2	2	1.81	0.0373	10090.ENSMUSP00000021773,10090.ENSMUSP00000066536	Gpld1,Lipg
GO:0021537	telencephalon development	12	270	0.46	0.0373	10090.ENSMUSP00000020692,10090.ENSMUSP00000021810,10090.ENSMUSP00000024159,10090.ENSMUSP00000042343,10090.ENSMUSP00000042413,10090.ENSMUSP00000067694,10090.ENSMUSP00000078757,10090.ENSMUSP00000096755,10090.ENSMUSP00000101472,10090.ENSMUSP00000126529,10090.ENSMUSP00000131342,10090.ENSMUSP00000140027	Btg2,Id4,Dlx2,Efhc1,Dlx1,Rarb,Ntrk2,Sox2,Ephb2,Mdga1,Ulk4,Tmem108
GO:0021893	cerebral cortex GABAergic interneuron fate commitment	2	2	1.81	0.0373	10090.ENSMUSP00000024159,10090.ENSMUSP00000042413	Dlx2,Dlx1
GO:0035239	tube morphogenesis	22	690	0.32	0.0373	10090.ENSMUSP00000004913,10090.ENSMUSP00000014743,10090.ENSMUSP00000021773,10090.ENSMUSP00000026999,10090.ENSMUSP00000031378,10090.ENSMUSP00000032066,10090.ENSMUSP00000037172,10090.ENSMUSP00000039466,10090.ENSMUSP00000040332,10090.ENSMUSP00000048508,10090.ENSMUSP00000050897,10090.ENSMUSP00000054837,10090.ENSMUSP00000064536,10090.ENSMUSP00000064680,10090.ENSMUSP00000071872,10090.ENSMUSP00000072556…	Pgf,Csf1,Gpld1,Smad7,Stx2,Tgfa,Zc3h12a,Sox10,Prrx2,Gbx2,S1pr1,Gli2,Gja1,Junb,Bmper,Hmga2,Irx1,Ntrk2,Rgma,Sox2,Ephb2,Jun
GO:0043618	regulation of transcription from RNA polymerase II promoter in response to stress	5	49	0.82	0.0373	10090.ENSMUSP00000028663,10090.ENSMUSP00000034211,10090.ENSMUSP00000069616,10090.ENSMUSP00000072732,10090.ENSMUSP00000102711	Creb3l1,Mt3,Egr1,Sirt2,Jun
GO:1902871	positive regulation of amacrine cell differentiation	2	2	1.81	0.0373	10090.ENSMUSP00000024159,10090.ENSMUSP00000042413	Dlx2,Dlx1
GO:0042325	regulation of phosphorylation	38	1466	0.23	0.0374	10090.ENSMUSP00000000058,10090.ENSMUSP00000014743,10090.ENSMUSP00000020262,10090.ENSMUSP00000021903,10090.ENSMUSP00000021939,10090.ENSMUSP00000023760,10090.ENSMUSP00000026999,10090.ENSMUSP00000028689,10090.ENSMUSP00000031304,10090.ENSMUSP00000032066,10090.ENSMUSP00000034211,10090.ENSMUSP00000035304,10090.ENSMUSP00000036921,10090.ENSMUSP00000037172,10090.ENSMUSP00000041300,10090.ENSMUSP00000044034…	Cav2,Csf1,Pbld1,Gadd45g,Cdk20,Gpd1,Smad7,Lrp4,Tesc,Tgfa,Mt3,Crebl2,Pik3ip1,Zc3h12a,Ankrd6,Gadd45a,Gdf1,Sfn,Slc30a10,Sorl1,Socs3,Camk2n1,Cbs,Egr1,Parp16,Bmper,Sirt2,Emp2,Ntrk2,Hspa2,Prnp,Rgma,Sox2,Ephb2,Jun,Ntsr2,Ulk4,Park2
GO:0055085	transmembrane transport	30	1073	0.26	0.0398	10090.ENSMUSP00000000811,10090.ENSMUSP00000020586,10090.ENSMUSP00000025434,10090.ENSMUSP00000025732,10090.ENSMUSP00000025875,10090.ENSMUSP00000026357,10090.ENSMUSP00000029208,10090.ENSMUSP00000030581,10090.ENSMUSP00000030676,10090.ENSMUSP00000032451,10090.ENSMUSP00000035569,10090.ENSMUSP00000036774,10090.ENSMUSP00000037821,10090.ENSMUSP00000041702,10090.ENSMUSP00000041872,10090.ENSMUSP00000044418…	Kcnn3,Slc22a4,Slc14a2,Slc25a45,Slc1a1,Jph3,Slc13a3,Adc,Grik3,Slc6a11,Mfsd7c,Slc45a1,Ttyh2,Kcna2,Sfxn5,Spns2,Gria1,Cacng5,Slc16a9,Slc30a10,Tst,Gja1,Slc8b1,Gjc3,Aqp4,Ttyh1,Plcg2,Slc8a1,Slc25a18,Slc14a1
GO:0043066	negative regulation of apoptotic process	26	884	0.28	0.0412	10090.ENSMUSP00000008280,10090.ENSMUSP00000018681,10090.ENSMUSP00000020692,10090.ENSMUSP00000028663,10090.ENSMUSP00000032066,10090.ENSMUSP00000034211,10090.ENSMUSP00000034215,10090.ENSMUSP00000037172,10090.ENSMUSP00000039466,10090.ENSMUSP00000042413,10090.ENSMUSP00000050374,10090.ENSMUSP00000053181,10090.ENSMUSP00000054837,10090.ENSMUSP00000059129,10090.ENSMUSP00000059913,10090.ENSMUSP00000066878…	Fhl2,Pcgf2,Btg2,Creb3l1,Tgfa,Mt3,Mt1,Zc3h12a,Sox10,Dlx1,Sfn,Slc30a10,Gli2,Socs3,Amigo2,Cbs,Rarb,Tle1,Hmga2,Sirt2,Ntrk2,Nuak2,Prnp,Jun,Sgk1,Park2
GO:0045944	positive regulation of transcription by RNA polymerase II	31	1125	0.25	0.0412	10090.ENSMUSP00000002444,10090.ENSMUSP00000021674,10090.ENSMUSP00000021810,10090.ENSMUSP00000024159,10090.ENSMUSP00000028663,10090.ENSMUSP00000034211,10090.ENSMUSP00000037172,10090.ENSMUSP00000039466,10090.ENSMUSP00000040332,10090.ENSMUSP00000042413,10090.ENSMUSP00000048508,10090.ENSMUSP00000050897,10090.ENSMUSP00000054837,10090.ENSMUSP00000060275,10090.ENSMUSP00000064680,10090.ENSMUSP00000067694…	Rfx2,Fos,Id4,Dlx2,Creb3l1,Mt3,Zc3h12a,Sox10,Prrx2,Dlx1,Gbx2,S1pr1,Gli2,Ier2,Junb,Rarb,Egr1,Nkx2-2,Gsx1,Hmga2,Sirt2,Dbp,Rgma,Sox2,Jun,Cbx7,Tcf7l1,Ablim2,Glis3,Arid3b,Park2
GO:0051173	positive regulation of nitrogen compound metabolic process	64	2866	0.16	0.0412	10090.ENSMUSP00000000058,10090.ENSMUSP00000001592,10090.ENSMUSP00000002444,10090.ENSMUSP00000005103,10090.ENSMUSP00000014743,10090.ENSMUSP00000020692,10090.ENSMUSP00000021674,10090.ENSMUSP00000021773,10090.ENSMUSP00000021810,10090.ENSMUSP00000021903,10090.ENSMUSP00000021939,10090.ENSMUSP00000023760,10090.ENSMUSP00000024159,10090.ENSMUSP00000026999,10090.ENSMUSP00000028663,10090.ENSMUSP00000028689…	Cav2,Jup,Rfx2,Nfe2l3,Csf1,Btg2,Fos,Gpld1,Id4,Gadd45g,Cdk20,Gpd1,Dlx2,Smad7,Creb3l1,Lrp4,F3,Rnf19b,Padi2,Prdm16,Tesc,Tgfa,Mt3,Crebl2,Zc3h12a,Sox10,Prrx2,Ankrd6,Dlx1,Gadd45a,Gdf1,Gbx2,S1pr1,Slc30a10,Itga2,Gli2,Sorl1,Ier2,Abat,Gja1,Junb,Rarb,Egr1,Nkx2-2,Gsx1,Parp16,Bmper,Hmga2,Sirt2,Emp2,Ntrk2,Hspa2,Dbp,Prnp,Rgma,Sox2,Jun,Cbx7,Ntsr2,Tcf7l1,Ablim2,Glis3,Arid3b,Park2
GO:0006836	neurotransmitter transport	9	169	0.54	0.0415	10090.ENSMUSP00000025830,10090.ENSMUSP00000025875,10090.ENSMUSP00000029208,10090.ENSMUSP00000031378,10090.ENSMUSP00000032451,10090.ENSMUSP00000106151,10090.ENSMUSP00000108302,10090.ENSMUSP00000113720,10090.ENSMUSP00000140587	Apba1,Slc1a1,Slc13a3,Stx2,Slc6a11,Trim9,Slc25a18,Syn3,Park2
GO:0034097	response to cytokine	24	792	0.29	0.0415	10090.ENSMUSP00000002444,10090.ENSMUSP00000014743,10090.ENSMUSP00000021674,10090.ENSMUSP00000022746,10090.ENSMUSP00000023760,10090.ENSMUSP00000026999,10090.ENSMUSP00000028328,10090.ENSMUSP00000029771,10090.ENSMUSP00000030765,10090.ENSMUSP00000034211,10090.ENSMUSP00000035045,10090.ENSMUSP00000037172,10090.ENSMUSP00000050446,10090.ENSMUSP00000052776,10090.ENSMUSP00000054126,10090.ENSMUSP00000059129…	Rfx2,Csf1,Fos,Osmr,Gpd1,Smad7,Entpd2,F3,Padi2,Mt3,Mras,Zc3h12a,Irgm1,Eps8,Ikbke,Socs3,Junb,Egr1,Parp16,Aqp4,Cdc42ep4,Jun,Gnao1,Gbp2
GO:0072359	circulatory system development	26	889	0.28	0.0431	10090.ENSMUSP00000004913,10090.ENSMUSP00000008280,10090.ENSMUSP00000021773,10090.ENSMUSP00000023610,10090.ENSMUSP00000026999,10090.ENSMUSP00000032066,10090.ENSMUSP00000037172,10090.ENSMUSP00000040332,10090.ENSMUSP00000044276,10090.ENSMUSP00000048508,10090.ENSMUSP00000050897,10090.ENSMUSP00000054837,10090.ENSMUSP00000059129,10090.ENSMUSP00000064536,10090.ENSMUSP00000064680,10090.ENSMUSP00000067694…	Pgf,Fhl2,Gpld1,Adamts1,Smad7,Tgfa,Zc3h12a,Prrx2,Sh3pxd2b,Gbx2,S1pr1,Gli2,Socs3,Gja1,Junb,Rarb,Egr1,Bmper,Sgcg,Ntrk2,Slc8a1,Dnaic1,Ephb2,Jun,Tenm4,Ccdc151
GO:0048663	neuron fate commitment	6	78	0.7	0.0435	10090.ENSMUSP00000024159,10090.ENSMUSP00000042413,10090.ENSMUSP00000054837,10090.ENSMUSP00000069666,10090.ENSMUSP00000069728,10090.ENSMUSP00000096755	Dlx2,Dlx1,Gli2,Nkx2-2,Gsx1,Sox2
GO:0048729	tissue morphogenesis	20	614	0.32	0.0437	10090.ENSMUSP00000000127,10090.ENSMUSP00000004913,10090.ENSMUSP00000014743,10090.ENSMUSP00000021810,10090.ENSMUSP00000026999,10090.ENSMUSP00000039466,10090.ENSMUSP00000048508,10090.ENSMUSP00000050897,10090.ENSMUSP00000053891,10090.ENSMUSP00000054837,10090.ENSMUSP00000059129,10090.ENSMUSP00000064536,10090.ENSMUSP00000072556,10090.ENSMUSP00000076562,10090.ENSMUSP00000080533,10090.ENSMUSP00000091870…	Wnt3,Pgf,Csf1,Id4,Smad7,Sox10,Gbx2,S1pr1,Itga2,Gli2,Socs3,Gja1,Hmga2,Irx1,Tmeff2,Rgma,Sox2,Matn1,Tcf7l1,Gcnt4
GO:0006835	dicarboxylic acid transport	5	53	0.79	0.0453	10090.ENSMUSP00000025830,10090.ENSMUSP00000025875,10090.ENSMUSP00000029208,10090.ENSMUSP00000078757,10090.ENSMUSP00000108302	Apba1,Slc1a1,Slc13a3,Ntrk2,Slc25a18
GO:0031644	regulation of neurological system process	8	140	0.57	0.0473	10090.ENSMUSP00000039466,10090.ENSMUSP00000053891,10090.ENSMUSP00000063548,10090.ENSMUSP00000102783,10090.ENSMUSP00000109215,10090.ENSMUSP00000132646,10090.ENSMUSP00000140027,10090.ENSMUSP00000140587	Sox10,Itga2,Abat,Tenm4,Mgll,Shisa9,Tmem108,Park2
GO:0051179	localization	89	4315	0.13	0.0477	10090.ENSMUSP00000000058,10090.ENSMUSP00000000811,10090.ENSMUSP00000001592,10090.ENSMUSP00000020586,10090.ENSMUSP00000021773,10090.ENSMUSP00000021810,10090.ENSMUSP00000025377,10090.ENSMUSP00000025434,10090.ENSMUSP00000025732,10090.ENSMUSP00000025830,10090.ENSMUSP00000025875,10090.ENSMUSP00000026357,10090.ENSMUSP00000026993,10090.ENSMUSP00000026999,10090.ENSMUSP00000027529,10090.ENSMUSP00000028663…	Cav2,Kcnn3,Jup,Slc22a4,Gpld1,Id4,Ppp2r2b,Slc14a2,Slc25a45,Apba1,Slc1a1,Jph3,Tspan17,Smad7,Rab17,Creb3l1,Lrp4,Mal,Slc13a3,Snx30,Adc,Rnf19b,Grik3,Tesc,Stx2,Slc6a11,Stard10,Mt3,Pllp,Mfsd7c,Slc45a1,Ttyh2,Sox10,Micall2,Kcna2,Sfxn5,Efhc1,Sh3pxd2b,Spns2,Gria1,Myrip,Cacng5,Slc16a9,Gbx2,S1pr1,Eps8,Slc30a10,Itga2,Ston2,Tst,Rinl,Sorl1,Ier2,Gja1,Dnm3,Slc8b1,Lipg,Map1b,Camk2g,Gjc3,Emp2,Aqp4,Ttyh1,Ntrk2,Sgip1,…
GO:0006883	cellular sodium ion homeostasis	3	14	1.14	0.0481	10090.ENSMUSP00000031304,10090.ENSMUSP00000083725,10090.ENSMUSP00000114074	Tesc,Slc8a1,Sgk1
GO:0019755	one-carbon compound transport	3	14	1.14	0.0481	10090.ENSMUSP00000025434,10090.ENSMUSP00000078088,10090.ENSMUSP00000125114	Slc14a2,Aqp4,Slc14a1
GO:0022610	biological adhesion	22	712	0.3	0.0481	10090.ENSMUSP00000001592,10090.ENSMUSP00000021794,10090.ENSMUSP00000036487,10090.ENSMUSP00000039707,10090.ENSMUSP00000041963,10090.ENSMUSP00000042181,10090.ENSMUSP00000045142,10090.ENSMUSP00000053891,10090.ENSMUSP00000059913,10090.ENSMUSP00000069416,10090.ENSMUSP00000077466,10090.ENSMUSP00000078384,10090.ENSMUSP00000091349,10090.ENSMUSP00000093770,10090.ENSMUSP00000096876,10090.ENSMUSP00000097066…	Jup,Nedd9,Ctnnal1,Micall2,Muc1,Cldn11,Islr,Itga2,Amigo2,Itgb5,Emp2,Ttyh1,Megf11,Tigit,Cd93,Sorbs1,Cldn10,Tenm4,Cntnap4,Thbs2,Bcar1,Gbp2
GO:0043067	regulation of programmed cell death	38	1495	0.22	0.0481	10090.ENSMUSP00000008280,10090.ENSMUSP00000018681,10090.ENSMUSP00000020692,10090.ENSMUSP00000021773,10090.ENSMUSP00000021903,10090.ENSMUSP00000025377,10090.ENSMUSP00000028663,10090.ENSMUSP00000028854,10090.ENSMUSP00000029771,10090.ENSMUSP00000032066,10090.ENSMUSP00000034211,10090.ENSMUSP00000034215,10090.ENSMUSP00000037172,10090.ENSMUSP00000039466,10090.ENSMUSP00000042343,10090.ENSMUSP00000042413…	Fhl2,Pcgf2,Btg2,Gpld1,Gadd45g,Ppp2r2b,Creb3l1,Mal,F3,Tgfa,Mt3,Mt1,Zc3h12a,Sox10,Efhc1,Dlx1,Gadd45a,Gdf1,Sfn,Slc30a10,Gli2,Socs3,Amigo2,Cbs,Rarb,Egr1,Tle1,Hmga2,Sirt2,Ntrk2,Plcg2,Nuak2,Prnp,Sox2,Txnip,Jun,Sgk1,Park2
GO:0045892	negative regulation of transcription, DNA-templated	30	1094	0.25	0.0481	10090.ENSMUSP00000005103,10090.ENSMUSP00000008280,10090.ENSMUSP00000018681,10090.ENSMUSP00000020692,10090.ENSMUSP00000021641,10090.ENSMUSP00000021810,10090.ENSMUSP00000024159,10090.ENSMUSP00000026999,10090.ENSMUSP00000028663,10090.ENSMUSP00000030902,10090.ENSMUSP00000031734,10090.ENSMUSP00000033036,10090.ENSMUSP00000034211,10090.ENSMUSP00000039466,10090.ENSMUSP00000042413,10090.ENSMUSP00000054837…	Nfe2l3,Fhl2,Pcgf2,Btg2,Tshz3,Id4,Dlx2,Smad7,Creb3l1,Prdm16,Lrch4,Dkk3,Mt3,Sox10,Dlx1,Gli2,Junb,Rarb,Egr1,Tle1,Hmga2,Sirt2,Irx1,Sox2,Txnip,Jun,Cbx7,Tcf7l1,Glis3,Park2
GO:0060537	muscle tissue development	13	324	0.42	0.0481	10090.ENSMUSP00000000058,10090.ENSMUSP00000008280,10090.ENSMUSP00000020692,10090.ENSMUSP00000021641,10090.ENSMUSP00000021674,10090.ENSMUSP00000026428,10090.ENSMUSP00000026999,10090.ENSMUSP00000050897,10090.ENSMUSP00000067694,10090.ENSMUSP00000069616,10090.ENSMUSP00000077106,10090.ENSMUSP00000083725,10090.ENSMUSP00000102783	Cav2,Fhl2,Btg2,Tshz3,Fos,Myl6b,Smad7,S1pr1,Rarb,Egr1,Sgcg,Slc8a1,Tenm4
GO:0071417	cellular response to organonitrogen compound	16	448	0.36	0.0483	10090.ENSMUSP00000000058,10090.ENSMUSP00000001592,10090.ENSMUSP00000021773,10090.ENSMUSP00000023760,10090.ENSMUSP00000053181,10090.ENSMUSP00000069616,10090.ENSMUSP00000072732,10090.ENSMUSP00000078757,10090.ENSMUSP00000083725,10090.ENSMUSP00000088833,10090.ENSMUSP00000097066,10090.ENSMUSP00000100028,10090.ENSMUSP00000114074,10090.ENSMUSP00000129584,10090.ENSMUSP00000137902,10090.ENSMUSP00000140587	Cav2,Jup,Gpld1,Gpd1,Slc30a10,Egr1,Sirt2,Ntrk2,Slc8a1,Prnp,Sorbs1,Dnaic1,Sgk1,Bcar1,Enho,Park2
GO:0051129	negative regulation of cellular component organization	21	669	0.31	0.0485	10090.ENSMUSP00000000127,10090.ENSMUSP00000028689,10090.ENSMUSP00000034211,10090.ENSMUSP00000050897,10090.ENSMUSP00000052776,10090.ENSMUSP00000058613,10090.ENSMUSP00000064538,10090.ENSMUSP00000064691,10090.ENSMUSP00000068374,10090.ENSMUSP00000072732,10090.ENSMUSP00000079306,10090.ENSMUSP00000080533,10090.ENSMUSP00000088833,10090.ENSMUSP00000091870,10090.ENSMUSP00000099309,10090.ENSMUSP00000101472…	Wnt3,Lrp4,Mt3,S1pr1,Eps8,Sorl1,Dnm3,Gfap,Map1b,Sirt2,Hspa2,Tmeff2,Prnp,Rgma,Aatk,Ephb2,Trim9,Sgk1,Mdga1,Bcar1,Park2
